# Supplementary material for: High-Resolution Transcriptomic Analyses of Sinorhizobium sp. NGR234 Bacteroids in Determinate Nodules of Vigna unguiculata and Indeterminate Nodules of Leucaena leucocephala
Source: PLoS One. 2013 Aug 2;8(8):e70531. doi: 10.1371/journal.pone.0070531 (PMC3732241; doi:10.1371/journal.pone.0070531)
Supplement: Table S1 — (XLS) [file pone.0070531.s001.xls]

## Sheet: Table S1
Table S1 Transcriptomic profiles of Sinorhizobium sp. NGR234.
Gene		Unique reads number			Coverage			RPKM			log2 Ratio(LB/F)			log2 Ratio(VB/F)			log2 Ratio(LB/VB)
ID	Length	F	LB	VB	F	LB	VB	F	LB	VB	log2 R.	P-value	FDR	log2 R.	P-value	FDR	log2 R.	P-value	FDR
NGR_a00010	1224	1489	111	271	0.9975	0.973	0.9894	159.458	102.343	65.2955	-0.639767	1.96261e-06	3.92205e-06	-1.28812	4.6691e-50	1.82401e-49	0.648351	9.82374e-05	0.000298817
NGR_a00020	981	776	81	184	0.9969	0.9674	0.9867	103.687	93.1817	55.3152	-0.154118	0.385904	0.429144	-0.90649	4.7756e-16	1.12491e-15	0.752372	0.000136879	0.000403465
NGR_a00050	1215	239	27	25	0.9761	0.6774	0.8584	25.7842	25.0785	6.06819	-0.0400343	0.975652	0.978813	-2.08715	1.48366e-16	3.52704e-16	2.04712	5.04412e-07	2.24841e-06
NGR_a00060	210	381	21	70	0.9952	0.9571	0.9476	237.814	112.853	98.3047	-1.07538	0.00029491	0.000483552	-1.2745	1.04868e-13	2.32256e-13	0.199118	0.520554	0.60267
NGR_a00070	918	341	67	73	0.9924	0.963	0.9837	48.6905	82.3658	23.4518	0.758406	0.000158897	0.000267914	-1.05394	1.35942e-09	2.66542e-09	1.81235	6.68532e-13	6.26698e-12
NGR_a00080	1143	422	34	98	0.9799	0.8959	0.9466	48.3948	33.5697	25.2857	-0.527691	0.0383646	0.0497888	-0.936528	8.61142e-10	1.69976e-09	0.408837	0.143142	0.202938
NGR_a00090	1176	150	33	40	0.9864	0.8554	0.8214	16.7192	31.6681	10.0311	0.92152	0.00137518	0.00210439	-0.737029	0.00313396	0.0045353	1.65855	2.0512e-06	8.273e-06
NGR_a00100	1923	184	64	81	0.9698	0.8882	0.9714	12.5421	37.5591	12.4223	1.58238	4.5668e-12	1.3179e-11	-0.0138508	0.969858	0.973318	1.59623	1.79057e-10	1.28817e-09
NGR_a00110	1554	206	61	90	0.9955	0.9112	0.9363	17.3759	44.299	17.08	1.35018	2.90572e-09	7.08469e-09	-0.0247863	0.917522	0.929844	1.37497	3.07288e-08	1.66333e-07
NGR_a00120	297	16	5	10	0.6566	0.8215	0.8586	7.06148	18.9989	9.92977	1.42787	0.043623	0.0562242	0.491789	0.358206	0.402429	0.936084	0.188159	0.256985
NGR_a00130	3594	856	94	222	0.9969	0.8381	0.9722	31.2196	29.5165	18.2167	-0.0809332	0.643312	0.677211	-0.77719	6.674e-14	1.4861e-13	0.696257	0.000129211	0.000382502
NGR_a00150	1821	73	50	31	0.9033	0.9121	0.7578	5.25467	30.9867	5.0205	2.55998	1.29726e-18	5.05597e-18	-0.0657671	0.874772	0.893987	2.62574	8.98708e-16	1.05709e-14
NGR_a00160	1296	19	9	22	0.6528	0.419	0.7824	1.92168	7.83704	5.00626	2.02794	0.000918218	0.0014349	1.38137	0.0020999	0.00308431	0.646577	0.216888	0.289949
NGR_a00190	669	333	92	306	0.9985	0.9895	0.9985	65.2455	155.195	134.893	1.25013	1.00183e-11	2.83044e-11	1.04787	1.53315e-19	3.89615e-19	0.202258	0.226442	0.300901
NGR_a00200	1893	39	45	30	0.7348	0.87	0.6038	2.70051	26.8273	4.67376	3.3124	4.77384e-23	2.18672e-22	0.79135	0.0235376	0.0313429	2.52105	1.04242e-13	1.04191e-12
NGR_a00210	417	2	3	2	0.4317	0.3597	0.2782	0.628675	8.11895	1.41446	3.69091	0.00295768	0.0043768	1.16986	0.346836	0.390577	2.52105	0.0385342	0.0651041
NGR_a00220	276	0	5	3	-	0.8804	0.6087	0	20.4445	3.20559	-	2.5398e-06	5.03005e-06	-	0.0179287	0.0241496	2.67305	0.00741284	0.0151164
NGR_a00230	816	34	26	12	0.9301	0.951	0.7782	5.46161	35.9582	4.33697	2.71892	2.56512e-11	7.13647e-11	-0.332639	0.544118	0.58802	3.05156	1.88688e-10	1.34805e-09
NGR_a00240	1374	7	15	3	0.4185	0.5182	0.19	0.667796	12.3202	0.643917	4.20548	4.51044e-11	1.22353e-10	-0.0525312	0.906066	0.919891	4.25801	1.16594e-08	6.67932e-08
NGR_a00290	546	114	36	80	0.9927	0.9542	0.978	27.3681	74.4089	43.2109	1.44298	1.18689e-06	2.3974e-06	0.658899	0.00188934	0.00278097	0.784081	0.00745668	0.0151708
NGR_a00300	324	296	321	681	0.9846	0.9907	0.9815	119.751	1118.09	619.866	3.22292	1.25498e-146	2.27921e-145	2.37192	7.52952e-138	5.46221e-137	0.851002	4.80422e-17	6.21835e-16
NGR_a00310	567	51	17	25	0.9489	0.9153	0.9277	11.7902	33.8361	13.0033	1.52098	0.000372954	0.000605903	0.141292	0.646596	0.685478	1.37969	0.00270992	0.00610126
NGR_a00320	432	1773	74	322	0.9977	0.9375	0.9954	537.969	193.314	219.82	-1.47658	4.84902e-24	2.30115e-23	-1.2912	1.70619e-59	7.31664e-59	-0.18538	0.337498	0.420903
NGR_a00330	579	3581	105	545	0.9983	0.9879	0.9914	810.696	204.657	277.596	-1.98596	1.31416e-68	1.33639e-67	-1.54617	1.64761e-153	1.3071e-152	-0.439783	0.00354578	0.00781259
NGR_a00340	447	1448	40	423	0.9978	0.9754	0.9888	424.613	100.987	279.08	-2.07197	5.42522e-30	3.05162e-29	-0.605471	3.92544e-15	9.01991e-15	-1.4665	2.4676e-12	2.19354e-11
NGR_a00350	432	397	32	286	0.9861	0.9884	0.9884	120.459	83.5951	195.244	-0.52705	0.045407	0.0584263	0.696737	8.56938e-10	1.69308e-09	-1.22379	5.27788e-07	2.33745e-06
NGR_a00360	969	360	68	68	0.9979	0.9845	0.8627	48.698	79.1954	20.6957	0.701555	0.0003884	0.000630336	-1.23453	1.77612e-12	3.80958e-12	1.93608	2.9602e-14	3.0678e-13
NGR_a00370	153	1	0	3	0.5882	-	0.7059	0.856724	0	5.78263	-	0.394592	0.43747	2.75482	0.0675768	0.0847174	-12.4975	0.790174	0.837124
NGR_a00380	1539	1160	130	707	0.9526	0.9389	0.9532	98.7988	95.3278	135.48	-0.0515963	0.733976	0.761393	0.455518	6.47414e-11	1.32087e-10	-0.507115	0.000148073	0.000432953
NGR_a00390	1425	661	58	546	0.9719	0.9354	0.974	60.8021	45.9333	112.999	-0.404581	0.0394442	0.0511363	0.894112	5.50838e-26	1.56861e-25	-1.29869	2.90806e-13	2.81128e-12
NGR_a00400	969	125	75	36	0.9886	0.9618	0.838	16.909	87.3479	10.9566	2.36898	2.45642e-24	1.17291e-23	-0.625998	0.019968	0.0267623	2.99498	1.65922e-26	3.37684e-25
NGR_a00410	1056	110	64	52	0.9877	0.8475	0.9223	13.654	68.396	14.5223	2.32459	1.59328e-20	6.73529e-20	0.0889412	0.684094	0.719805	2.23564	3.1332e-16	3.82349e-15
NGR_a00420	945	107	66	121	0.963	0.9291	0.9302	14.8417	78.8183	37.7615	2.40887	3.96214e-22	1.76911e-21	1.34726	2.6214e-12	5.58967e-12	1.06161	3.32742e-06	1.29967e-05
NGR_a00430	879	30	29	20	0.917	0.8635	0.8919	4.47368	37.2326	6.71022	3.05704	3.254e-14	1.04849e-13	0.584899	0.149594	0.179119	2.47214	3.36688e-09	2.10201e-08
NGR_a00440	840	20	36	10	0.9571	0.894	0.6298	3.12092	48.3658	3.51088	3.95394	1.24922e-22	5.6265e-22	0.169861	0.692944	0.728498	3.78408	5.52936e-17	7.12711e-16
NGR_a00450	1254	38	44	7	0.7687	0.9737	0.3413	3.97208	39.5977	1.64625	3.31745	1.28591e-22	5.78751e-22	-1.27071	0.0258754	0.0342203	4.58816	9.44216e-24	1.76491e-22
NGR_a00460	1944	344	64	286	0.7937	0.7233	0.7052	23.195	37.1534	43.3876	0.67968	0.000808988	0.0012703	0.903468	1.30129e-14	2.955e-14	-0.223788	0.277776	0.358565
NGR_a00470	1020	20	65	83	0.7657	0.9755	0.9539	2.57017	71.9164	23.9979	4.80638	5.8297e-47	4.56426e-46	3.22297	1.83533e-25	5.19061e-25	1.58341	1.69017e-10	1.21877e-09
NGR_a00480	150	4	3	10	0.9267	0.9333	0.9133	3.49543	22.5707	19.6609	2.69091	0.0116203	0.0160815	2.49179	0.00170941	0.00252635	0.199118	0.653438	0.723612
NGR_a00490	786	23	51	12	0.8944	0.944	0.7061	3.83564	73.2255	4.50251	4.25481	1.58713e-33	9.5707e-33	0.231262	0.596036	0.637668	4.02355	1.21409e-24	2.34737e-23
NGR_a00500	1071	27	31	12	0.6947	0.9281	0.5117	3.30451	32.6653	3.30436	3.30525	1.96741e-16	7.08383e-16	-6.38221e-05	0.930094	0.94089	3.30532	3.8139e-13	3.65839e-12
NGR_a00520	549	9	8	8	0.6612	0.6831	0.6175	2.14883	16.4449	4.29747	2.93602	5.7661e-05	0.000101361	0.999936	0.137981	0.166114	1.93608	0.0066665	0.0137211
NGR_a00530	2094	43	49	30	0.7187	0.7942	0.6094	2.69168	26.4079	4.22513	3.29439	9.06344e-25	4.41968e-24	0.650487	0.056021	0.0712262	2.6439	1.29917e-15	1.50523e-14
NGR_a00540	891	67	59	325	0.9517	0.9865	0.9809	9.85665	74.729	107.572	2.9225	1.57452e-25	7.91477e-25	3.44807	2.75836e-101	1.65075e-100	-0.525569	0.00863568	0.0173246
NGR_a00550	216	75	106	150	0.9954	0.963	0.9907	45.5134	553.818	204.801	3.60505	8.83698e-57	7.85185e-56	2.16986	1.82505e-28	5.38808e-28	1.43519	5.22742e-14	5.31942e-13
NGR_a00560	297	11	12	13	0.8519	0.9731	0.771	4.85477	45.5974	12.9087	3.23148	2.74862e-07	5.82553e-07	1.41087	0.0153589	0.0208605	1.82061	0.0017189	0.00404521
NGR_a00570	816	15	300	35	0.6961	0.9804	0.8027	2.40954	414.902	12.6495	7.42787	1.06108e-271	3.02825e-270	2.39225	1.16465e-08	2.21681e-08	5.03562	4.15648e-162	4.01815e-160
NGR_a00580	1038	18	17	22	0.8622	0.7129	0.817	2.27304	18.4827	6.25059	3.02348	5.76982e-09	1.37327e-08	1.45937	0.00133754	0.00200065	1.56412	0.000958538	0.00237694
NGR_a00590	819	14	38	5	0.8303	0.8926	0.398	2.24066	52.3618	1.80045	4.54652	5.08516e-27	2.6802e-26	-0.315566	0.774502	0.801843	4.86208	1.53053e-21	2.60148e-20
NGR_a00600	276	7	5	1	0.7862	0.7717	0.3261	3.32446	20.4445	1.06853	2.62052	0.00227596	0.00340295	-1.63749	0.365304	0.40966	4.25801	0.000910628	0.00227088
NGR_a00610	669	18	26	7	0.5336	0.7683	0.5142	3.52678	43.8593	3.0858	3.63646	1.50293e-15	5.1969e-15	-0.192709	0.85312	0.874459	3.82917	7.88008e-13	7.32043e-12
NGR_a00620	1077	9	28	12	0.4531	0.8514	0.5552	1.09537	29.3398	3.28595	4.74337	3.98682e-21	1.7158e-20	1.5849	0.0110275	0.0151843	3.15848	1.62264e-11	1.32444e-10
NGR_a00630	537	80	56	37	0.9832	0.9665	0.9274	19.5276	117.687	20.32	2.59137	6.05406e-21	2.59466e-20	0.0573865	0.80296	0.828396	2.53399	9.35316e-17	1.18825e-15
NGR_a00640	1356	32	58	46	0.7965	0.8746	0.927	3.0933	48.2706	10.0045	3.96393	2.45916e-35	1.53834e-34	1.69342	2.51356e-07	4.54129e-07	2.2705	3.76144e-15	4.21595e-14
NGR_a00650	627	24	51	25	0.9474	0.9394	0.9713	5.01737	91.7947	11.7589	4.19341	4.51328e-33	2.70317e-32	1.22875	0.00282314	0.00410856	2.96465	2.24916e-18	3.20635e-17
NGR_a00660	639	5	17	17	0.5055	0.7105	0.6995	1.02566	30.0236	7.84591	4.87148	8.20504e-14	2.57546e-13	2.9354	7.38134e-06	1.25552e-05	1.93608	0.000112192	0.000337777
NGR_a00670	870	20	66	37	0.8402	0.969	0.8368	3.0133	85.613	12.5423	4.82841	7.87332e-48	6.22726e-47	2.05739	1.07669e-07	1.97468e-07	2.77102	1.39435e-21	2.38311e-20
NGR_a00680	495	17	56	34	0.903	0.9859	0.9697	4.50169	127.673	20.2567	4.82584	7.1008e-41	5.02574e-40	2.16986	1.29361e-07	2.36481e-07	2.65598	1.07084e-17	1.45932e-16
NGR_a00690	705	217	38	48	0.983	0.9433	0.8539	40.3462	60.8288	20.0793	0.592321	0.0204418	0.0274196	-1.00673	3.45988e-06	5.96538e-06	1.59905	7.57048e-07	3.25268e-06
NGR_a00700	1791	231	755	166	0.986	0.9894	0.9955	16.9063	475.736	27.3343	4.81453	0	0	0.693152	3.15938e-06	5.46096e-06	4.12138	0	0
NGR_a00710	465	27	30	10	0.9075	0.686	0.686	7.61102	72.8087	6.34224	3.25795	1.02873e-15	3.58521e-15	-0.263098	0.689638	0.725269	3.52105	1.53442e-13	1.51896e-12
NGR_a00720	1374	72	81	40	0.9389	0.9811	0.7671	6.86875	66.5293	8.58556	3.27587	2.26516e-39	1.56914e-38	0.321864	0.244492	0.283	2.95401	4.70934e-28	1.01522e-26
NGR_a00730	1011	92	176	73	0.9842	0.9842	0.8348	11.928	196.461	21.2945	4.04181	5.64556e-105	7.71809e-104	0.836124	0.000250618	0.000394311	3.20569	1.99174e-64	8.92963e-63
NGR_a00740	1140	77	141	57	0.9807	0.9807	0.9886	8.85356	139.582	14.7457	3.97871	3.41998e-83	3.95148e-82	0.735965	0.00370542	0.0053336	3.24275	1.20574e-52	4.3121e-51
NGR_a00750	1887	114	210	63	0.982	0.9926	0.9099	7.91891	125.592	9.8461	3.9873	4.51996e-123	7.08661e-122	0.314251	0.159051	0.189234	3.67305	4.50382e-88	2.42306e-86
NGR_a00760	1215	31	27	20	0.8206	0.8074	0.7621	3.3444	25.0785	4.85455	2.90664	1.27581e-12	3.76422e-12	0.537593	0.180522	0.213344	2.36904	2.82308e-08	1.53889e-07
NGR_a00770	1017	49	246	86	0.8269	0.999	0.9892	6.31549	272.979	24.9387	5.43375	5.3152e-189	1.1273e-187	1.98142	3.31288e-15	7.62936e-15	3.45233	1.31665e-96	7.83278e-95
NGR_a00780	567	14	8	4	0.8977	0.5785	0.4533	3.23651	15.9229	2.08052	2.29859	0.000596538	0.000950929	-0.637494	0.516524	0.561139	2.93608	0.000442016	0.00118285
NGR_a00790	1272	25	46	38	0.8561	0.9135	0.8074	2.57623	40.8118	8.81033	3.98565	1.35367e-28	7.41229e-28	1.77393	1.21953e-06	2.14449e-06	2.21172	5.70424e-12	4.88135e-11
NGR_a00800	681	10	37	23	0.7181	0.859	0.8957	1.9248	61.3154	9.96039	4.99347	2.04044e-28	1.11236e-27	2.3715	4.16168e-06	7.14156e-06	2.62198	4.4637e-12	3.87878e-11
NGR_a00810	939	10	44	65	0.5218	0.934	0.9191	1.39594	52.8813	20.4147	5.24345	1.20022e-34	7.41811e-34	3.8703	8.50928e-24	2.34545e-23	1.37315	2.42754e-06	9.69606e-06
NGR_a00820	1518	50	125	421	0.8307	0.9598	0.996	4.31748	92.9294	81.7911	4.42787	3.56958e-82	4.07116e-81	4.24368	2.37252e-156	1.90417e-155	0.184192	0.201298	0.272881
NGR_a00830	303	5	178	788	0.5314	0.9901	0.9967	2.16302	662.967	766.971	8.25975	2.40292e-167	4.76964e-166	8.46998	0	0	-0.210235	0.0801302	0.123417
NGR_a00840	177	0	55	397	-	0.9774	0.9944	0	350.675	661.474	-	1.86017e-55	1.62025e-54	-	3.77352e-204	3.60905e-203	-0.915552	2.42158e-06	9.6785e-06
NGR_a00850	204	6	189	1052	0.799	0.9902	0.9902	3.85526	1045.55	1520.83	8.08322	1.46214e-176	2.97863e-175	8.62382	0	0	-0.540593	8.74262e-07	3.70992e-06
NGR_a00860	489	2	442	2460	0.3681	0.9918	0.998	0.536109	1020.07	1483.62	10.8938	0	0	11.4343	0	0	-0.540456	4.4665e-14	4.56764e-13
NGR_a00900	408	2	7063	21683	0.3039	0.9975	0.9975	0.642543	19536.4	15673.1	14.892	0	0	14.5741	0	0	0.317872	4.18706e-56	1.58928e-54
NGR_a00910	321	9	10	13	0.7913	0.7445	0.8193	3.6751	35.1568	11.9436	3.25795	2.1178e-06	4.22265e-06	1.70038	0.00545084	0.00772556	1.55757	0.0100835	0.0198494
NGR_a00920	1992	157	2217	4475	0.9654	0.9975	0.9975	10.331	1256	662.52	6.92572	0	0	6.00291	0	0	0.922805	2.24796e-123	1.58047e-121
NGR_a00930	1164	51	3324	27434	0.8711	0.9948	0.9991	5.74314	3222.72	6950.75	9.13222	0	0	10.2411	0	0	-1.10889	0	0
NGR_a00940	453	18	1064	7888	0.8079	0.9956	0.9978	5.20843	2650.69	5135.28	8.9913	0	0	9.94538	0	0	-0.954078	4.07178e-107	2.54466e-105
NGR_a00950	378	10	1831	5052	0.8889	0.9974	0.9974	3.46769	5466.53	3941.55	10.6224	0	0	10.1506	0	0	0.471861	1.55353e-31	3.72546e-30
NGR_a00960	1542	27	2518	14425	0.7717	0.9994	0.9994	2.29515	1842.83	2758.84	9.64912	0	0	10.2313	0	0	-0.582137	3.25118e-85	1.70467e-83
NGR_a00970	438	13	128	93	0.847	0.984	0.9932	3.89046	329.8	62.6187	6.40551	7.1838e-110	1.02274e-108	4.00858	2.4784e-34	7.91349e-34	2.39692	1.29611e-33	3.3274e-32
NGR_a00980	546	95	81	540	0.9451	0.9469	0.9945	22.8067	167.42	291.673	2.87594	1.26073e-33	7.63965e-33	3.67682	2.21014e-177	1.93991e-176	-0.800882	8.0143e-07	3.41491e-06
NGR_a00990	1029	43	125	737	0.8562	0.9602	0.9942	5.47754	137.091	211.226	4.64546	8.30966e-86	9.82094e-85	5.26912	0	0	-0.623653	3.15718e-06	1.2363e-05
NGR_a01000	1107	38	406	2267	0.9575	0.991	0.9964	4.49954	413.898	603.948	6.52335	0	0	7.0685	0	0	-0.545149	2.90166e-13	2.80948e-12
NGR_a01010	1134	16	278	3668	0.7672	0.9956	0.9974	1.84944	276.66	953.92	7.22489	2.41194e-249	6.17237e-248	9.01064	0	0	-1.78575	3.56966e-125	2.56808e-123
NGR_a01020	432	245	378	2654	0.9907	0.9907	0.9977	74.3386	987.468	1811.81	3.73155	1.80841e-204	4.01414e-203	4.60718	0	0	-0.875626	1.5986e-32	3.95622e-31
NGR_a01030	1344	37	12680	47251	0.8869	0.9978	0.9993	3.60857	10647.2	10368.3	11.5268	0	0	11.4885	0	0	0.0382937	0.00802408	0.0162133
NGR_a01040	1539	34	10437	41714	0.6855	0.9987	0.9994	2.89583	7653.36	7993.53	11.3679	0	0	11.4306	0	0	-0.0627408	6.70698e-05	0.000210213
NGR_a01050	318	4	200	1874	0.8365	0.9937	0.9969	1.64879	709.77	1737.95	8.7498	2.7635e-190	5.88122e-189	10.0418	0	0	-1.29197	8.89544e-42	2.53623e-40
NGR_a01060	420	8	620	3425	0.8143	0.9952	0.9976	2.49674	1665.93	2404.95	9.38207	0	0	9.91175	0	0	-0.52968	2.0806e-18	2.9729e-17
NGR_a01070	489	14	2254	8564	0.9346	0.998	0.998	3.75277	5201.87	5164.92	10.4369	0	0	10.4266	0	0	0.0102865	0.7564	0.811065
NGR_a01080	483	12	1161	6132	0.8654	0.9979	0.9979	3.25661	2712.69	3744.13	9.70213	0	0	10.167	0	0	-0.464906	1.91618e-25	3.87432e-24
NGR_a01090	1410	48	6403	27431	0.795	0.9993	1	4.46225	5124.83	5737.44	10.1655	0	0	10.3284	0	0	-0.162904	1.95109e-16	2.41912e-15
NGR_a01100	1491	36	12635	62986	0.9262	0.9993	0.9993	3.16488	9563.4	12458.4	11.5612	0	0	11.9427	0	0	-0.381522	1.5017e-171	1.57475e-169
NGR_a01140	1056	13	296	1668	0.5625	0.9867	0.9972	1.61366	316.332	465.83	7.61496	2.005e-270	5.61854e-269	8.17333	0	0	-0.558366	1.67054e-10	1.20743e-09
NGR_a01150	1647	72	1290	5581	0.9192	0.9903	0.9994	5.73022	883.916	999.342	7.26918	0	0	7.44624	0	0	-0.177069	6.03864e-05	0.000191497
NGR_a01160	657	33	472	2264	0.9711	0.997	0.9985	6.58386	810.758	1016.26	6.94419	0	0	7.27013	0	0	-0.325931	5.25026e-06	1.97828e-05
NGR_a01170	1245	52	1815	8209	0.947	0.9976	0.9992	5.47477	1645.21	1944.54	8.23126	0	0	8.47241	0	0	-0.241153	5.82012e-11	4.42372e-10
NGR_a01180	1515	28	3589	19372	0.6653	0.9993	0.9993	2.42258	2673.47	3771.01	10.108	0	0	10.6042	0	0	-0.496235	4.07084e-86	2.15267e-84
NGR_a01190	693	6	4873	15327	0.3709	0.9971	0.9971	1.13488	7935.57	6522.58	12.7716	0	0	12.4887	0	0	0.282891	9.52926e-32	2.30303e-30
NGR_a01200	567	11	2443	7378	0.5891	0.9982	0.9982	2.54297	4862.45	3837.52	10.901	0	0	10.5594	0	0	0.341508	2.66668e-23	4.89577e-22
NGR_a01210	321	5	1174	3661	0.9034	0.9938	0.9969	2.04172	4127.41	3363.49	10.9812	0	0	10.686	0	0	0.295278	1.90031e-09	1.22471e-08
NGR_a01220	858	32	3741	9525	0.9755	0.9988	0.9988	4.88872	4920.57	3273.96	9.97515	0	0	9.38736	0	0	0.587789	4.60434e-93	2.61349e-91
NGR_a01230	1110	44	4437	13116	0.9036	0.9991	0.9991	5.19591	4511.09	3484.77	9.76188	0	0	9.38947	0	0	0.372412	6.18878e-48	1.99427e-46
NGR_a01240	1308	69	7373	20195	0.9641	0.9985	0.9992	6.9147	6361.38	4553.36	9.84546	0	0	9.36305	0	0	0.482409	1.98534e-126	1.4623e-124
NGR_a01250	294	11	427	2036	0.7313	0.966	0.9762	4.90431	1639.06	2042.33	8.38461	0	0	8.70195	0	0	-0.317346	2.55134e-05	8.64466e-05
NGR_a01260	1785	220	1273	6082	0.9899	0.9983	0.9994	16.1554	804.832	1004.86	5.6386	0	0	5.95883	0	0	-0.32023	1.79508e-13	1.77132e-12
NGR_a01270	1482	93	5350	10273	0.9764	0.9987	0.9993	8.22559	4073.99	2044.3	8.95211	0	0	7.95727	0	0	0.994837	0	0
NGR_a01280	195	16	359	1029	0.8974	0.9897	0.9949	10.7552	2077.66	1556.24	7.59378	0	0	7.17689	0	0	0.416897	3.75952e-06	1.4574e-05
NGR_a01290	327	23	629	2319	0.9572	0.9939	0.9969	9.2196	2170.79	2091.45	7.8793	0	0	7.82559	0	0	0.0537129	0.39941	0.484634
NGR_a01300	231	4	265	891	0.8225	0.9827	0.9913	2.26976	1294.64	1137.53	9.15579	1.1141e-253	2.899e-252	8.96914	0	0	0.186651	0.063733	0.101445
NGR_a01310	1545	30	59	137	0.8304	0.8964	0.9819	2.54522	43.0961	26.151	4.0817	5.76274e-37	3.77258e-36	3.361	1.13287e-42	4.00583e-42	0.720695	0.00164417	0.00388856
NGR_a01320	747	16	46	112	0.8112	0.8782	0.9625	2.80758	69.4948	44.2174	4.62951	8.53846e-33	5.06986e-32	3.97722	9.1167e-41	3.13586e-40	0.652291	0.0105361	0.0206091
NGR_a01330	216	2	1	1	0.5694	0.4167	0.4167	1.21369	5.2247	1.36534	2.10594	0.112622	0.136839	0.169861	0.723818	0.757097	1.93608	0.221976	0.295729
NGR_a01340	1332	32	22	50	0.8919	0.6989	0.732	3.14904	18.6395	11.0703	2.56538	3.27198e-09	7.93087e-09	1.81372	1.60783e-08	3.04351e-08	0.751659	0.0402632	0.0677662
NGR_a01350	1080	48	54	77	0.8759	0.9463	0.9444	5.82572	56.4267	21.0263	3.27587	6.3841e-27	3.34773e-26	1.85169	1.1784e-12	2.54075e-12	1.42418	8.11434e-08	4.11166e-07
NGR_a01360	498	123	16	116	0.9578	0.9257	0.9538	32.3749	36.2581	68.6948	0.16343	0.575146	0.612428	1.08533	9.11438e-09	1.73966e-08	-0.921897	0.0128682	0.0244895
NGR_a01370	1539	35	69	50	0.8629	0.9045	0.7797	2.981	50.5971	9.58135	4.08519	6.4311e-43	4.74141e-42	1.68443	8.63504e-08	1.58981e-07	2.40075	5.70114e-19	8.39832e-18
NGR_a01380	1404	52	75	68	0.9224	0.9209	0.9295	4.85477	60.285	14.2836	3.63432	3.74414e-41	2.66523e-40	1.55688	4.13262e-09	7.97153e-09	2.07744	4.7318e-17	6.13745e-16
NGR_a01390	1386	28	6	10	0.1869	0.1962	0.176	2.64806	4.88543	2.12781	0.883553	0.131567	0.157998	-0.315566	0.614944	0.655065	1.19912	0.0896268	0.135315
NGR_a01400	1062	65	78	267	0.9256	0.8719	0.9124	8.02271	82.8867	74.1451	3.36898	3.05248e-39	2.10512e-38	3.20819	8.38688e-78	4.25743e-77	0.16079	0.364696	0.450284
NGR_a01410	1008	33	36	38	0.8056	0.7381	0.88	4.29127	40.3048	11.1178	3.23148	2.58804e-18	1.00048e-17	1.37339	6.27888e-05	0.000102139	1.85808	6.93394e-08	3.56908e-07
NGR_a01420	876	28	20	6	0.9075	0.8242	0.3482	4.18973	25.7656	2.01996	2.62052	9.73016e-09	2.28773e-08	-1.05253	0.10749	0.131012	3.67305	6.95688e-10	4.71437e-09
NGR_a01430	942	13	26	9	0.6794	0.7877	0.5149	1.80894	31.1485	2.81765	4.10594	1.78612e-17	6.69174e-17	0.639346	0.275196	0.315764	3.4666	8.8416e-12	7.45272e-11
NGR_a01440	1596	76	56	85	0.9311	0.9035	0.9768	6.24184	39.5977	15.7066	2.66537	1.04824e-21	4.58781e-21	1.33132	6.05342e-09	1.16187e-08	1.33405	2.19406e-07	1.03782e-06
NGR_a01450	525	1	3	0	0.1714	0.5143	-	0.249674	6.44877	0	4.69091	0.00107506	0.00166612	-	0.958554	0.964477	12.6548	0.00368506	0.00807061
NGR_a01460	1179	27	41	17	0.8524	0.8626	0.7159	3.0018	39.245	4.25237	3.70861	6.61142e-24	3.11839e-23	0.502437	0.24048	0.278721	3.20617	2.31214e-16	2.85533e-15
NGR_a01470	1173	33	9	33	0.9335	0.3811	0.7911	3.68764	8.65883	8.29682	1.23148	0.0227358	0.0302997	1.16986	0.00101173	0.00152548	0.0616147	0.797018	0.842644
NGR_a01480	996	21	33	21	0.742	0.742	0.6757	2.76371	37.3912	6.21807	3.75802	6.9704e-20	2.88554e-19	1.16986	0.00831426	0.0116163	2.58816	8.66688e-11	6.42949e-10
NGR_a01490	999	23	20	19	0.8408	0.8869	0.7928	3.01783	22.5933	5.60898	2.90431	8.43168e-10	2.12266e-09	0.894227	0.0434018	0.0560105	2.01008	1.79831e-05	6.24013e-05
NGR_a01500	1209	67	32	26	0.9628	0.7494	0.8007	7.26408	29.8702	6.34224	2.03986	1.79905e-09	4.4495e-09	-0.195788	0.59535	0.637154	2.23564	6.48708e-09	3.88911e-08
NGR_a01510	774	9	23	18	0.5724	0.7829	0.7377	1.52417	33.5353	6.85847	4.45958	7.785e-17	2.85112e-16	2.16986	0.000117649	0.000188117	2.28972	5.19738e-07	2.30345e-06
NGR_a01520	696	8	11	8	0.6466	0.6293	0.7859	1.50665	17.836	3.38982	3.56538	1.81468e-07	3.89949e-07	1.16986	0.0940644	0.115697	2.39552	0.000291312	0.000802827
NGR_a01530	717	6	17	10	0.3766	0.8243	0.7476	1.09689	26.7574	4.11317	4.60845	2.95896e-13	9.03592e-13	1.90683	0.00807348	0.0112875	2.70162	1.47205e-06	6.01557e-06
NGR_a01540	903	9	11	22	0.4773	0.5194	0.6235	1.30643	13.7474	7.18506	3.39545	3.82968e-07	8.05885e-07	2.45937	4.1248e-06	7.08417e-06	0.936084	0.07063	0.110714
NGR_a01550	510	236	28	47	0.9549	0.8941	0.9118	60.656	61.9588	27.1784	0.0306568	0.832614	0.852012	-1.15819	6.06872e-08	1.12334e-07	1.18885	0.000744458	0.00190486
NGR_a01580	2118	135	58	159	0.9405	0.8513	0.9674	8.35488	30.9042	22.1394	1.88711	3.63878e-14	1.16943e-13	1.40593	1.13078e-16	2.69541e-16	0.481182	0.0298268	0.0519827
NGR_a01600	384	3	2	3	0.5651	0.4688	0.5964	1.02405	5.87778	2.30402	2.52098	0.035375	0.0461507	1.16986	0.272482	0.312998	1.35112	0.215806	0.289128
NGR_a01610	612	3	11	9	0.4314	0.8529	0.6569	0.642543	20.2841	4.33697	4.98041	1.08416e-09	2.7128e-09	2.75482	0.00163248	0.00242075	2.22559	0.00055135	0.00145219
NGR_a01620	381	6	6	2	0.7244	0.7034	0.4121	2.06423	17.7722	1.54811	3.10594	0.00025639	0.000423081	-0.415101	0.884876	0.901929	3.52105	0.00079143	0.00200105
NGR_a01630	1476	87	22	47	0.9438	0.7188	0.8767	7.72619	16.821	9.3909	1.12243	0.00173353	0.00262617	0.281507	0.267384	0.307942	0.840927	0.0240334	0.0428268
NGR_a01640	2271	43	57	75	0.7829	0.7503	0.7631	2.4819	28.3252	9.73957	3.51257	1.29525e-30	7.41358e-30	1.97242	2.2051e-13	4.83357e-13	1.54016	4.63944e-09	2.83919e-08
NGR_a01650	1386	2	20	184	0.1299	0.2417	0.3636	0.189147	16.2848	39.1517	6.42787	9.47296e-19	3.7201e-18	7.69342	3.3733e-91	1.87379e-90	-1.26555	4.24722e-05	0.000139256
NGR_a01660	1011	26	5593	14121	0.7468	0.999	0.999	3.37097	6243.22	4119.17	10.8549	0	0	10.255	0	0	0.599936	2.41342e-143	1.99091e-141
NGR_a01720	1857	86	3976	39634	0.8277	0.9973	0.9989	6.07042	2416.29	6294.36	8.63678	0	0	10.018	0	0	-1.38127	0	0
NGR_a01730	1218	113	480	9334	0.9787	0.9951	0.9984	12.1608	444.743	2260.04	5.19266	0	0	7.53796	0	0	-2.34531	0	0
NGR_a01740	1053	49	43	166	0.8405	0.8974	0.9934	6.09958	46.0845	46.4917	2.9175	4.33022e-19	1.72457e-18	2.93019	1.2382e-44	4.50706e-44	-0.0126909	0.987836	0.992166
NGR_a01750	468	14	21	39	0.891	0.9295	0.9594	3.92116	50.6394	24.5762	3.69091	4.21058e-13	1.27574e-12	2.64791	1.48539e-10	2.99011e-10	1.043	0.00818778	0.0165224
NGR_a01770	1191	41	79	995	0.8908	0.9395	0.9958	4.51237	74.8566	246.381	4.05217	1.91995e-48	1.53225e-47	5.77086	0	0	-1.71869	1.89933e-33	4.81605e-32
NGR_a01790	1437	71	5546	105066	0.9235	0.9979	0.9993	6.4764	4355.5	21562.6	9.39343	0	0	11.7011	0	0	-2.30762	0	0
NGR_a01800	408	3	68	3514	0.5588	0.9706	0.9951	0.963814	188.089	2540.02	7.60845	1.34562e-63	1.30209e-62	11.3638	0	0	-3.75535	2.85864e-256	4.91289e-254
NGR_a01810	1278	8	22	438	0.5329	0.6549	0.993	0.820524	19.427	101.074	4.56538	1.70248e-16	6.14419e-16	6.94465	7.68284e-210	7.5343e-209	-2.37927	2.62094e-22	4.61987e-21
NGR_a01820	933	7	8	39	0.433	0.6377	0.9293	0.983442	9.67661	12.3276	3.29859	1.64881e-05	3.0381e-05	3.64791	3.47282e-14	7.79181e-14	-0.349318	0.625934	0.699919
NGR_a01830	846	2	11	51	0.1868	0.5733	0.9657	0.309879	14.6736	17.7785	5.56538	2.3984e-10	6.27781e-10	5.84229	3.3674e-24	9.31492e-24	-0.27691	0.646776	0.717519
NGR_a01840	999	20	24	12	0.6496	0.9249	0.5866	2.6242	27.1119	3.54251	3.36898	2.09074e-13	6.44497e-13	0.432896	0.37338	0.417506	2.93608	2.10188e-09	1.3476e-08
NGR_a01850	945	17	26	11	0.6444	0.8508	0.6222	2.35803	31.0496	3.43286	3.71892	6.68034e-16	2.35198e-15	0.54183	0.300174	0.341574	3.17709	7.2484e-11	5.41617e-10
NGR_a01860	1230	29	25	44	0.7163	0.8585	0.9195	3.09047	22.9377	10.5498	2.89182	9.45266e-12	2.67552e-11	1.77131	1.8621e-07	3.38504e-07	1.12051	0.00233034	0.00531826
NGR_a01870	927	6	28	30	0.4455	0.7271	0.7368	0.848406	34.0873	9.54415	5.32834	5.45474e-23	2.49676e-22	3.49179	7.55666e-11	1.53414e-10	1.83655	2.24186e-06	8.98923e-06
NGR_a01880	1197	5	17	8	0.2423	0.5472	0.4645	0.54753	16.0276	1.97102	4.87148	8.20504e-14	2.57415e-13	1.84793	0.0198763	0.0266625	3.02355	2.7046e-07	1.26099e-06
NGR_a01890	1620	268	98	352	0.9901	0.9691	0.9833	21.6846	68.2694	64.0801	1.65457	9.54592e-19	3.74638e-18	1.5632	7.97128e-41	2.7434e-40	0.091362	0.551634	0.631328
NGR_a01900	981	11	1453	7494	0.5545	0.9969	0.998	1.46979	1671.52	2252.89	10.1513	0	0	10.5819	0	0	-0.430617	5.848e-27	1.20205e-25
NGR_a01910	1347	27	3213	23749	0.5694	0.997	0.9993	2.62741	2691.89	5199.64	10.0008	0	0	10.9506	0	0	-0.94979	0	0
NGR_a01920	2265	190	6114	70299	0.9766	0.9991	0.9996	10.9956	3046.3	9153.27	8.11399	0	0	9.70122	0	0	-1.58723	0	0
NGR_a01930	1173	8	49	122	0.451	0.9565	0.977	0.893973	47.1425	30.6731	5.72065	1.18725e-40	8.35529e-40	5.1006	2.06036e-52	8.2628e-52	0.620056	0.0117488	0.0226096
NGR_a01940	735	12	1251	28262	0.4898	0.9959	0.9986	2.14006	1920.81	11339.9	9.80985	0	0	12.3715	0	0	-2.56163	0	0
NGR_a01950	1752	212	96	406	0.992	0.8676	0.9777	15.8611	61.8375	68.342	1.96299	1.48759e-23	6.92162e-23	2.10728	3.3329e-71	1.60498e-70	-0.14429	0.397796	0.482865
NGR_a01960	495	44	8	47	0.9414	0.9293	0.9212	11.6514	18.2389	28.0019	0.646513	0.190329	0.223198	1.26502	3.12164e-05	5.15525e-05	-0.618505	0.3049	0.388551
NGR_a01970	1203	69	27	48	0.9368	0.6517	0.7756	7.51823	25.3287	11.7671	1.75231	7.86722e-07	1.61437e-06	0.646299	0.0172738	0.0233283	1.10601	0.00178346	0.00417649
NGR_a01980	1017	4	10	14	0.2861	0.5211	0.5634	0.515551	11.0967	4.05978	4.42787	2.83436e-08	6.40861e-08	2.97722	4.18658e-05	6.87724e-05	1.45066	0.0146742	0.0275787
NGR_a01990	819	523	39	103	0.9841	0.9744	0.9878	83.7047	53.7397	37.0893	-0.63932	0.00572408	0.00822106	-1.17431	2.57022e-16	6.08436e-16	0.534985	0.047321	0.077783
NGR_a02000	738	3	7	5	0.3279	0.5054	0.3428	0.53284	10.7043	1.99806	4.32834	3.393e-06	6.63494e-06	1.90683	0.0573748	0.0728427	2.42151	0.0031792	0.00706273
NGR_a02080	516	331	55	45	0.9903	0.9612	0.9283	84.0834	120.29	25.7193	0.516617	0.0149489	0.0204097	-1.70897	1.17222e-17	2.84905e-17	2.22559	4.20254e-14	4.31196e-13
NGR_a02090	1395	269	48	180	0.9821	0.8746	0.99	25.2761	38.8313	38.0534	0.619445	0.0071599	0.0101864	0.590252	2.68592e-05	4.44754e-05	0.0291932	0.851324	0.885234
NGR_a02100	798	187	49	228	0.9975	0.9273	0.9962	30.7164	69.296	84.2612	1.17376	2.0508e-06	4.09433e-06	1.45586	2.04896e-24	5.68563e-24	-0.282096	0.228074	0.302745
NGR_a02110	1830	107	72	165	0.9486	0.9891	0.9607	7.66417	44.4014	26.5906	2.5344	1.26098e-25	6.35413e-25	1.79472	2.95616e-24	8.18833e-24	0.739687	0.000389062	0.00104977
NGR_a02120	1083	90	43	119	0.9963	0.9234	0.9621	10.893	44.8079	32.4051	2.04036	3.8328e-12	1.10918e-11	1.57283	5.04214e-15	1.15558e-14	0.467531	0.0658998	0.104223
NGR_a02130	651	38	26	63	0.894	0.9846	0.9724	7.65129	45.072	28.5401	2.55846	1.54523e-10	4.09308e-10	1.89921	5.78174e-11	1.18116e-10	0.659244	0.0480288	0.0787163
NGR_a02140	858	57	21	76	0.9872	0.7657	0.9872	8.70803	27.6215	26.1229	1.66537	2.50098e-05	4.55278e-05	1.5849	3.029e-10	6.03459e-10	0.0804737	0.74891	0.804009
NGR_a02150	1209	62	28	105	0.962	0.7883	0.976	6.72199	26.1364	25.6129	1.9591	4.44214e-08	9.94224e-08	1.92991	1.30104e-17	3.15472e-17	0.0291932	0.859168	0.890845
NGR_a02160	591	125	23	32	0.9763	0.8731	0.9171	27.7239	43.9193	15.9683	0.663723	0.0410556	0.0530919	-0.795923	0.00408292	0.0058484	1.45965	0.000299412	0.000821127
NGR_a02170	1116	93	46	148	0.9659	0.8719	0.9821	10.9232	46.5167	39.1105	2.09035	2.74496e-13	8.40729e-13	1.84016	1.12138e-22	3.03549e-22	0.250192	0.28211	0.363401
NGR_a02180	834	78	24	40	0.9952	0.9388	0.9448	12.2592	32.4758	14.1446	1.40551	8.76424e-05	0.000150686	0.206387	0.437534	0.482785	1.19912	0.00159936	0.00379856
NGR_a02190	930	67	22	87	0.9935	0.7871	0.9903	9.44331	26.6965	27.5887	1.49929	7.3152e-05	0.000126686	1.54672	3.80478e-11	7.83754e-11	-0.0474281	0.96398	0.975809
NGR_a02200	1296	225	91	527	0.9861	0.9931	0.9992	22.7567	79.2412	119.923	1.79996	8.24506e-20	3.40184e-19	2.39774	1.33977e-108	8.43387e-108	-0.597781	0.000154721	0.00045111
NGR_a02210	213	0	4	2	-	0.8122	0.7277	0	21.1931	2.76915	-	2.44064e-05	4.45341e-05	-	0.0582666	0.0739143	2.93608	0.0109884	0.021272
NGR_a02220	450	6	2	14	0.7689	0.3556	0.92	1.74772	5.01571	9.1751	1.52098	0.11712	0.141692	2.39225	0.000298592	0.000466823	-0.871271	0.569084	0.645804
NGR_a02230	267	6	3	1	0.7978	0.7491	0.3371	2.94559	12.6802	1.10455	2.10594	0.029392	0.0386464	-1.4151	0.480764	0.525241	3.52105	0.0153714	0.0287407
NGR_a02240	210	19	16	105	0.9619	0.9238	0.981	11.8595	85.9836	147.457	2.85802	4.7716e-08	1.06719e-07	3.63618	1.49375e-35	4.83436e-35	-0.778162	0.0416334	0.0695802
NGR_a02250	645	370	80	800	0.9969	0.9922	0.9984	75.1924	139.973	365.785	0.896492	1.82362e-06	3.64783e-06	2.28234	8.63298e-154	6.85762e-153	-1.38584	1.54902e-20	2.5023e-19
NGR_a02260	693	100	22	59	0.9683	0.8499	0.9394	18.9147	35.8265	25.1081	0.92152	0.0079518	0.011269	0.408648	0.0820698	0.101692	0.512872	0.140448	0.199576
NGR_a02270	390	60	12	62	0.9769	0.9256	0.9667	20.166	34.7241	46.8838	0.784017	0.0744966	0.0930907	1.21717	3.67732e-06	6.32794e-06	-0.43315	0.3904	0.475754
NGR_a02280	1782	798	442	2216	0.9989	0.9972	0.9989	58.6986	279.917	366.739	2.2536	3.72368e-124	5.86788e-123	2.64336	0	0	-0.389756	1.0322e-07	5.16266e-07
NGR_a02290	1551	48	1083	6471	0.8717	0.9955	0.9968	4.0566	788.01	1230.42	7.6018	0	0	8.24467	0	0	-0.642872	2.73756e-46	8.64147e-45
NGR_a02300	1071	47	495	2432	0.8581	0.9888	0.9972	5.75229	521.592	669.684	6.50264	0	0	6.8632	0	0	-0.360559	2.1224e-07	1.007e-06
NGR_a02310	1989	55	209	573	0.8245	0.9628	0.999	3.6246	118.584	84.9602	5.03194	7.52146e-152	1.40726e-150	4.55089	3.079e-223	3.14403e-222	0.481052	5.22466e-05	0.0001674
NGR_a02320	1518	33	275	1699	0.7418	0.9888	0.9974	2.84954	204.445	330.078	6.16484	9.2478e-229	2.29087e-227	6.85594	0	0	-0.691099	7.68384e-15	8.34034e-14
NGR_a02330	363	8	32	351	0.7135	0.9421	0.9917	2.88879	99.4851	285.165	5.10594	3.03524e-25	1.50861e-24	6.62519	4.57498e-166	3.81023e-165	-1.51924	6.54356e-11	4.9372e-10
NGR_a02340	354	6	176	1004	0.709	0.9972	0.9944	2.22167	561.079	836.423	7.98041	5.74158e-164	1.11816e-162	8.55644	0	0	-0.576028	3.7249e-07	1.70081e-06
NGR_a02350	1191	29	871	5222	0.7145	0.9975	0.9992	3.19167	825.318	1293.07	8.01449	0	0	8.66227	0	0	-0.647774	3.74362e-38	1.02486e-36
NGR_a02360	693	60	54	106	0.9452	0.9798	0.9726	11.3488	87.9377	45.1095	2.95394	7.73788e-24	3.64139e-23	1.99089	1.73305e-18	4.28794e-18	0.963051	0.000103926	0.000314728
NGR_a02390	651	21	45	23	0.9124	0.98	0.8925	4.22835	78.0093	10.4194	4.20548	1.70029e-29	9.48642e-29	1.30111	0.00269856	0.00393559	2.90437	4.71384e-16	5.68509e-15
NGR_a02400	1677	58	210	114	0.8927	0.966	0.9201	4.53343	141.319	20.0478	4.96221	7.3894e-151	1.37839e-149	2.14477	1.02632e-21	2.73157e-21	2.81744	5.49836e-66	2.53868e-64
NGR_a02410	2181	42	4541	12366	0.7978	0.9982	0.9991	2.52421	2349.69	1672.13	9.86242	0	0	9.37164	0	0	0.490787	3.91762e-81	2.01986e-79
NGR_a02420	897	147	20	64	0.981	0.6187	0.9253	21.4811	25.1624	21.0418	0.228201	0.437292	0.478641	-0.0298112	0.92071	0.932159	0.258012	0.433106	0.519006
NGR_a02430	762	10	10	8	0.7651	0.5997	0.71	1.72019	14.8102	3.09621	3.10594	4.02612e-06	7.79424e-06	0.847933	0.192706	0.226532	2.25801	0.000856114	0.00214705
NGR_a02440	840	5	10	2	0.4929	0.5179	0.2143	0.780231	13.4349	0.702176	4.10594	8.2074e-08	1.80307e-07	-0.152067	0.935512	0.945907	4.25801	3.09202e-06	1.21462e-05
NGR_a02450	1038	1	13	6	0.0867	0.7197	0.4509	0.12628	14.1339	1.70471	6.80638	4.7302e-13	1.43108e-12	3.75482	0.00305354	0.00442513	3.05156	5.75624e-06	2.16761e-05
NGR_a02460	1626	8	20	14	0.385	0.6673	0.4219	0.644914	13.8811	2.53924	4.42787	8.58474e-15	2.85222e-14	1.97722	0.0013788	0.00205888	2.45066	9.45238e-07	3.98107e-06
NGR_a02470	1260	29	37	7	0.7619	0.7508	0.3183	3.01689	33.1395	1.63841	3.45742	3.23732e-20	1.35556e-19	-0.880765	0.158202	0.188333	4.33818	1.96897e-19	2.99312e-18
NGR_a02480	1494	20	33	16	0.6024	0.8119	0.6051	1.75474	24.9275	3.15838	3.82841	2.96008e-20	1.24031e-19	0.847933	0.0746606	0.0930138	2.98048	1.55126e-12	1.40522e-11
NGR_a02490	1002	15	21	5	0.6776	0.6727	0.2016	1.96226	23.6519	1.47163	3.59137	9.35546e-13	2.78149e-12	-0.415101	0.668662	0.705126	4.00647	4.8838e-11	3.75355e-10
NGR_a02500	975	51	33	49	0.9097	0.7703	0.9549	6.85643	38.1965	14.8213	2.47791	2.10826e-12	6.17035e-12	1.11215	0.000128523	0.000205185	1.36577	4.4669e-05	0.00014538
NGR_a02510	894	68	19	54	0.9754	0.7975	0.9676	9.97019	23.9845	17.8136	1.26641	0.00121984	0.00187829	0.837286	0.00156825	0.00232997	0.429124	0.2355	0.311267
NGR_a02520	222	0	2	3	-	0.5045	0.9054	0	10.167	3.98533	-	0.0022538	0.00337389	-	0.0179287	0.0241443	1.35112	0.215806	0.289065
NGR_a02530	231	75	2	31	0.987	0.6147	0.9827	42.558	9.77086	39.5772	-2.12287	0.0191689	0.0258072	-0.104761	0.775088	0.802316	-2.01811	0.0359688	0.0615088
NGR_a02540	1263	516	39	108	0.9865	0.9216	0.9612	53.5524	34.8479	25.2183	-0.61988	0.00760122	0.0107845	-1.08648	1.93956e-14	4.38509e-14	0.466598	0.079308	0.122303
NGR_a02560	714	167	1774	16000	0.9636	0.9958	0.9986	30.6585	2803.95	6608.72	6.51503	0	0	7.75194	0	0	-1.23691	0	0
NGR_a02570	690	242	17955	69584	0.9884	0.9986	0.9986	45.9725	29366.4	29741	9.31918	0	0	9.33747	0	0	-0.0182862	0.130317	0.187113
NGR_a02580	426	140	25	138	0.9718	0.9624	0.9906	43.0775	66.2285	95.5355	0.620518	0.0455886	0.0586234	1.1491	5.11724e-11	1.04679e-10	-0.528584	0.0948818	0.142622
NGR_a02590	552	305	59	297	0.9891	0.9257	0.9764	72.4257	120.622	158.677	0.735923	0.00054163	0.000866077	1.13151	2.13138e-21	5.63873e-21	-0.395592	0.0541576	0.0876925
NGR_a02600	1569	290	72	307	0.9866	0.9879	0.9853	24.2274	51.7874	57.7047	1.09596	6.74066e-08	1.49142e-07	1.25205	9.43946e-26	2.68065e-25	-0.156086	0.43316	0.51897
NGR_a02610	783	13	24	22	0.6386	0.9579	0.8966	2.17628	34.5911	8.28622	3.99047	7.4544e-16	2.61411e-15	1.92885	8.52594e-05	0.000137499	2.06161	1.85711e-06	7.50978e-06
NGR_a02620	483	5	6	6	0.5466	0.7453	0.5362	1.35692	14.0191	3.66353	3.36898	0.00013008	0.000220649	1.4329	0.0881918	0.108798	1.93608	0.0171449	0.0317591
NGR_a02630	2484	1126	86	240	0.9992	0.9251	0.9932	59.4181	39.0716	28.4941	-0.604781	8.69394e-05	0.000149518	-1.06024	1.05435e-28	3.12168e-28	0.455458	0.0126348	0.0241047
NGR_a02640	399	6	14	18	0.7393	0.8872	0.9499	1.97111	39.5977	13.3044	4.32834	1.06607e-10	2.84575e-10	2.75482	8.4269e-06	1.42826e-05	1.57351	0.00246202	0.00560844
NGR_a02650	504	4	7	8	0.4663	0.7341	0.7143	1.04031	15.6741	4.68118	3.9133	9.2411e-06	1.73635e-05	2.16986	0.00975476	0.0135433	1.74344	0.0174807	0.0322749
NGR_a02660	210	80	3	39	0.9381	0.6143	0.8952	49.9348	16.1219	54.7698	-1.63102	0.0405984	0.0525446	0.133335	0.604034	0.644775	-1.76436	0.0271662	0.0477764
NGR_a02670	579	185	22	122	0.9931	0.9741	0.9793	41.8818	42.8804	62.1408	0.0339951	0.823592	0.844315	0.569217	0.000800982	0.00121781	-0.535222	0.114568	0.16877
NGR_a02680	486	292	41	461	0.9938	0.9733	0.9835	78.7551	95.2056	279.744	0.273672	0.230422	0.267079	1.82866	2.40558e-66	1.11088e-65	-1.55499	2.38976e-14	2.48913e-13
NGR_a02690	972	849	81	275	0.9907	0.7747	0.9928	114.492	94.0445	83.4376	-0.283826	0.0933686	0.114957	-0.456472	3.18092e-06	5.49512e-06	0.172646	0.324772	0.40849
NGR_a02700	1203	34	6007	40355	0.803	0.9983	0.9992	3.70464	5635.17	9892.98	10.5709	0	0	11.3829	0	0	-0.811947	0	0
NGR_a02710	1404	78	2883	22035	0.9929	0.9986	0.9986	7.28215	2317.35	4628.51	8.3139	0	0	9.31197	0	0	-0.99807	0	0
NGR_a02720	309	20	371	3309	0.945	0.9968	0.9968	8.48406	1354.97	3158.16	7.31929	0	0	8.54011	0	0	-1.22082	9.21554e-67	4.31944e-65
NGR_a02730	837	56	2073	14838	0.9606	0.9988	0.9988	8.7699	2795.04	5228.12	8.31609	0	0	9.21952	0	0	-0.903421	4.82648e-183	5.63423e-181
NGR_a02740	1344	69	1396	10623	0.9576	0.997	0.9993	6.72949	1172.2	2331.01	7.4445	0	0	8.43624	0	0	-0.991737	1.02557e-152	8.93692e-151
NGR_a02750	999	53	837	8049	0.9289	0.978	0.986	6.95413	945.529	2376.14	7.08711	0	0	8.41653	0	0	-1.32943	2.64496e-181	3.03044e-179
NGR_a02760	1551	35	548	5030	0.7621	0.9974	0.9994	2.95793	398.734	956.427	7.07469	0	0	8.33692	0	0	-1.26223	1.13086e-105	6.99666e-104
NGR_a02770	906	22	267	2652	0.8135	0.989	0.9978	3.18293	332.581	863.258	6.70721	4.54484e-232	1.13493e-230	8.08329	0	0	-1.37609	5.7125e-64	2.52452e-62
NGR_a02780	132	2	14	131	0.7576	0.9773	0.9848	1.98604	119.693	292.68	5.9133	4.0258e-13	1.22095e-12	7.20328	2.3313e-64	1.04841e-63	-1.28998	0.00051606	0.00136447
NGR_a02790	429	4	18	313	0.4895	0.6876	0.9744	1.22218	47.3511	215.17	5.27587	2.48928e-15	8.51719e-15	7.45988	3.6202e-153	2.86835e-152	-2.18401	6.47712e-15	7.10531e-14
NGR_a02800	291	288	74	169	0.9931	0.9175	0.9656	129.727	286.981	171.273	1.14547	1.33817e-08	3.11436e-08	0.400816	0.00436294	0.00623651	0.744658	0.000298794	0.000820159
NGR_a02810	249	215	41	102	0.9759	0.9759	0.9759	113.18	185.823	120.808	0.715304	0.0045222	0.00656185	0.0940937	0.568486	0.612003	0.62121	0.0203728	0.0369097
NGR_a02820	423	51	11	32	0.8605	0.8463	0.8794	15.8038	29.3472	22.3103	0.892951	0.05555	0.070728	0.497436	0.120144	0.145546	0.395515	0.37053	0.456031
NGR_a02830	354	15	4	14	0.8898	0.7797	0.9237	5.55418	12.7518	11.6633	1.19905	0.0999364	0.12258	1.07033	0.0428406	0.0553324	0.128729	0.712666	0.77437
NGR_a02840	993	1329	118	555	0.997	0.9879	0.998	175.432	134.106	164.831	-0.387537	0.00431432	0.0062705	-0.0899202	0.220508	0.256969	-0.297617	0.0413528	0.0692234
NGR_a02850	939	371	33	246	0.9851	0.8541	0.9563	51.7894	39.661	77.2618	-0.384936	0.152395	0.181427	0.5771	1.56505e-06	2.7435e-06	-0.962037	0.000124909	0.000371722
NGR_a02880	384	22	7	9	0.8203	0.6771	0.8828	7.50972	20.5722	6.91205	1.45387	0.0196746	0.0264248	-0.119645	0.91421	0.927095	1.57351	0.0270934	0.0476754
NGR_a02890	210	27	4	5	0.9571	0.7571	0.781	16.853	21.4959	7.02176	0.351057	0.471492	0.512902	-1.2631	0.0677512	0.0849189	1.61416	0.0755522	0.117212
NGR_a02900	1305	774	40	267	0.9985	0.8138	0.9962	77.7432	34.5911	60.3387	-1.16832	2.33438e-08	5.32283e-08	-0.365633	0.00029228	0.000457649	-0.802684	0.000576872	0.00151297
NGR_a02910	1044	381	32	139	0.9904	0.9061	0.9789	47.8362	34.5911	39.2654	-0.467702	0.0801296	0.0995272	-0.284845	0.0460522	0.0592086	-0.182857	0.563522	0.641965
NGR_a02920	1650	628	66	186	0.9939	0.9709	0.9788	49.8894	45.1414	33.2449	-0.144282	0.47422	0.515598	-0.585601	5.4429e-07	9.69786e-07	0.441319	0.0327936	0.0567536
NGR_a02930	426	2	4	9	0.331	0.7535	0.716	0.615393	10.5966	6.23058	4.10594	0.000427608	0.000691791	3.33979	0.000521688	0.000803436	0.766159	0.29152	0.373965
NGR_a02940	969	52	32	82	0.9164	0.805	0.9763	7.03415	37.2684	24.9566	2.40551	1.19863e-11	3.38183e-11	1.82697	3.76738e-13	8.21732e-13	0.578532	0.0523886	0.0851401
NGR_a02950	1011	18	37	100	0.8684	0.8477	0.9763	2.33375	41.3015	29.1705	4.14547	2.8188e-24	1.3449e-23	3.64379	5.34874e-34	1.69995e-33	0.501681	0.0676162	0.106774
NGR_a02960	1242	905	35	60	0.9984	0.8156	0.9549	95.5123	31.8025	14.2471	-1.58655	4.22274e-14	1.3501e-13	-2.74502	2.13842e-79	1.0927e-78	1.15848	0.000237934	0.000666409
NGR_a02970	456	413	20	34	0.9934	0.7018	0.9386	118.718	49.4971	21.9892	-1.26212	1.91949e-05	3.52115e-05	-2.43267	9.59424e-33	3.02133e-32	1.17055	0.0045113	0.00962795
NGR_a02980	3120	1989	116	142	0.9978	0.9702	0.974	83.5627	41.9583	13.4224	-0.993902	1.68869e-15	5.82622e-15	-2.63822	1.112e-165	9.2487e-165	1.64432	1.98815e-18	2.84738e-17
NGR_a03000	966	1	5	3	0.0932	0.1915	0.2174	0.135692	5.84128	0.915882	5.42787	1.61928e-05	2.99082e-05	2.75482	0.0675768	0.084769	2.67305	0.00741284	0.0151214
NGR_a03030	663	96	35	290	0.991	0.819	0.9729	18.9797	59.5757	128.997	1.65027	9.48244e-08	2.07802e-07	2.76481	8.08996e-72	3.92325e-71	-1.11454	2.60932e-06	1.03752e-05
NGR_a03040	423	117	20	110	0.9764	0.8369	0.9811	36.2558	53.3586	76.6916	0.557508	0.0980912	0.12046	1.08086	2.43656e-08	4.58559e-08	-0.523348	0.144907	0.20497
NGR_a03050	258	92	15	94	0.9845	0.9496	0.9961	46.7413	65.6125	107.449	0.489274	0.187806	0.220699	1.20089	1.83801e-08	3.4718e-08	-0.711614	0.0767936	0.11881
NGR_a03060	393	127	62	577	0.9771	0.8906	0.9924	42.3588	178.039	432.991	2.07146	4.49244e-17	1.65803e-16	3.3536	1.54769e-173	1.332e-172	-1.28215	1.05015e-13	1.04795e-12
NGR_a03070	618	187	61	550	0.9709	0.9595	0.9822	39.663	111.393	262.464	1.48979	1.22371e-10	3.25395e-10	2.72625	2.57724e-132	1.82889e-131	-1.23647	1.66082e-12	1.50007e-11
NGR_a03080	489	93	42	297	0.9571	0.9611	0.9796	24.9291	96.9293	179.12	1.9591	2.79514e-11	7.75204e-11	2.84502	6.40422e-76	3.2219e-75	-0.885918	7.75296e-05	0.000240198
NGR_a03090	1560	254	75	709	0.9917	0.9372	0.9962	21.3423	54.2565	134.035	1.34608	5.72738e-11	1.54687e-10	2.65082	1.89059e-164	1.56612e-163	-1.30474	6.25838e-17	7.98363e-16
NGR_a03110	822	106	27	61	0.9343	0.7786	0.9294	16.9031	37.0686	21.8854	1.13291	0.000517656	0.000829026	0.372678	0.104512	0.127735	0.760234	0.022843	0.0408703
NGR_a03120	1536	592	67	247	0.9915	0.8646	0.9889	50.5199	49.2264	47.4243	-0.0374192	0.89335	0.90697	-0.091225	0.4131	0.457865	0.0538057	0.746532	0.80271
NGR_a03130	354	1	8	6	0.2542	0.8814	0.7373	0.370279	25.5036	4.99854	6.10594	2.59404e-08	5.87597e-08	3.75482	0.00305354	0.00442617	2.35112	0.0020582	0.00476041
NGR_a03140	459	8	11	6	0.7974	0.8802	0.7146	2.2846	27.0455	3.85509	3.56538	1.81468e-07	3.89814e-07	0.754824	0.292404	0.334083	2.81055	6.53276e-05	0.000205481
NGR_a03190	627	37	17	53	0.9203	0.8166	0.9697	7.73511	30.5982	24.9289	1.98395	1.30011e-05	2.415e-05	1.68833	3.39484e-08	6.35621e-08	0.295626	0.408368	0.493375
NGR_a03200	1299	18	20	18	0.6089	0.7583	0.5935	1.81633	17.3754	4.08657	3.25795	4.39582e-11	1.1961e-10	1.16986	0.0142721	0.0194571	2.08809	1.06191e-05	3.8287e-05
NGR_a03210	1299	14	14	15	0.5735	0.4742	0.5858	1.4127	12.1628	3.40547	3.10594	6.72738e-08	1.48902e-07	1.2694	0.0166565	0.0225438	1.83655	0.000694584	0.00178686
NGR_a03220	699	4	5	6	0.3562	0.3948	0.5265	0.750093	8.07249	2.53145	3.42787	0.00036749	0.000597654	1.75482	0.049817	0.063718	1.67305	0.0459212	0.0758448
NGR_a03230	1791	107	44	47	0.9492	0.9324	0.8085	7.83106	27.725	7.73923	1.82391	1.14628e-10	3.05855e-10	-0.017017	0.982034	0.983783	1.84093	3.42746e-09	2.13767e-08
NGR_a03240	2112	43	49	39	0.7107	0.7396	0.5677	2.66874	26.1829	5.44586	3.29439	9.06344e-25	4.4162e-24	1.029	0.00132349	0.00198011	2.26539	5.09522e-13	4.8202e-12
NGR_a03250	720	279	119	542	0.9931	0.9625	0.9986	50.793	186.522	222.005	1.87664	6.2824e-27	3.2972e-26	2.12789	1.20865e-95	6.97028e-95	-0.251247	0.0869052	0.131656
NGR_a03270	918	127	2787	20319	0.9924	0.9978	0.9989	18.134	3426.17	6527.62	7.56176	0	0	8.49172	0	0	-0.929961	6.6162e-262	1.16956e-259
NGR_a03290	1989	63	6234	29285	0.8175	0.9985	0.9995	4.15181	3537.1	4342.16	9.73461	0	0	10.0305	0	0	-0.295848	5.30344e-51	1.80288e-49
NGR_a03300	693	38	858	5446	0.9697	0.9986	0.9986	7.18758	1397.23	2317.61	7.60285	0	0	8.33291	0	0	-0.730064	2.12186e-48	6.87327e-47
NGR_a03310	486	7	70	373	0.7202	0.9074	0.9218	1.88797	162.546	226.344	6.42787	4.18562e-61	3.93347e-60	6.90554	1.22254e-178	1.07765e-177	-0.477665	0.00971656	0.0191942
NGR_a03320	225	6	12	15	0.7733	0.9333	0.9778	3.49543	60.1885	19.6609	4.10594	4.95372e-09	1.18724e-08	2.49179	0.000124995	0.000199708	1.61416	0.004074	0.00878252
NGR_a03370	1212	329	1049	3701	0.9794	0.9901	0.9942	35.5816	976.76	900.559	4.7788	0	0	4.66162	0	0	0.117183	0.0204476	0.0370235
NGR_a03380	258	2	27	39	0.6163	0.8566	0.9302	1.01611	118.102	44.58	6.86083	2.1469e-25	1.07571e-24	5.45526	2.82638e-18	6.96521e-18	1.40557	0.000150099	0.000438048
NGR_a03390	744	20	169	550	0.6694	0.9597	0.996	3.52362	256.347	218.014	6.1849	1.07561e-141	1.90322e-140	5.95122	4.72008e-249	5.1879e-248	0.233675	0.0645334	0.102272
NGR_a03400	783	5	12	10	0.4572	0.6309	0.4968	0.837029	17.2955	3.76646	4.36898	1.73114e-09	4.28666e-09	2.16986	0.00394546	0.00566199	2.19912	0.000355012	0.000963359
NGR_a03410	591	17	16	7	0.9222	0.797	0.5804	3.77045	30.5525	3.49306	3.01848	1.59063e-08	3.68115e-08	-0.110247	0.956212	0.962433	3.12873	3.61422e-07	1.65149e-06
NGR_a03420	648	13	20	3	0.7716	0.9691	0.4151	2.62967	34.8313	1.36534	3.72743	1.1015e-12	3.26549e-12	-0.945616	0.366712	0.410717	4.67305	9.19896e-12	7.71192e-11
NGR_a03430	1242	44	27	9	0.9275	0.7874	0.3591	4.64369	24.5334	2.13706	2.4014	4.43506e-10	1.13874e-09	-1.11965	0.0287964	0.0379213	3.52105	2.41322e-12	2.14829e-11
NGR_a03440	1032	31	32	6	0.7665	0.8934	0.4167	3.93744	34.9933	1.71462	3.15175	4.90162e-16	1.73263e-15	-1.19937	0.0576334	0.073156	4.35112	4.6733e-17	6.07431e-16
NGR_a03450	789	28	22	6	0.8061	0.924	0.4689	4.65172	31.4674	2.24269	2.75802	5.2369e-10	1.3352e-09	-1.05253	0.10749	0.131038	3.81055	4.76264e-11	3.66498e-10
NGR_a03460	2043	117	76	55	0.9604	0.8943	0.7117	7.50671	41.9817	7.93944	2.48351	3.125e-26	1.6074e-25	0.0808562	0.702112	0.736884	2.40265	9.67202e-21	1.58309e-19
NGR_a03470	732	47	22	81	0.9112	0.8825	0.918	8.41626	33.9177	32.6339	2.01079	6.59254e-07	1.36001e-06	1.95512	3.57174e-14	8.00794e-14	0.0556654	0.800426	0.845669
NGR_a03480	1260	47	251	1557	0.8873	0.9968	0.9984	4.88944	224.811	364.43	5.5229	5.14336e-195	1.11764e-193	6.21983	0	0	-0.696926	6.7576e-14	6.82044e-13
NGR_a03490	1104	19	98	828	0.7708	0.9764	0.9991	2.25588	100.178	221.186	5.47273	5.3921e-77	5.89987e-76	6.61542	0	0	-1.14269	2.92574e-16	3.58447e-15
NGR_a03500	1152	347	160	273	0.9948	0.9913	0.9939	39.4829	156.741	69.8885	1.98908	1.03552e-38	7.07834e-38	0.823826	3.66032e-12	7.77018e-12	1.16525	7.1592e-15	7.81199e-14
NGR_a03510	1761	560	126	223	0.9943	0.9693	0.9881	41.6832	80.7469	37.3457	0.953942	3.09722e-10	8.02892e-10	-0.158522	0.168441	0.199945	1.11246	2.94548e-11	2.33039e-10
NGR_a03520	588	81	15	28	0.8895	0.8129	0.7109	18.0568	28.7891	14.0435	0.672986	0.0851634	0.10542	-0.362634	0.267808	0.308373	1.03562	0.0243522	0.0433076
NGR_a03530	1209	153	152	65	0.9826	0.9818	0.8569	16.5881	141.884	15.8556	3.09648	2.96964e-67	2.97108e-66	-0.0651589	0.78915	0.815916	3.16164	4.54028e-55	1.65239e-53
NGR_a03540	579	2	9	6	0.2539	0.8083	0.5889	0.452776	17.542	3.0561	5.27587	1.61154e-08	3.72399e-08	2.75482	0.010063	0.0139368	2.52105	0.00067198	0.00173738
NGR_a03550	2730	147	111	82	0.9509	0.9286	0.8253	7.05809	45.8855	8.85823	2.70069	8.49668e-42	6.13286e-41	0.327741	0.096744	0.118733	2.37295	5.0906e-29	1.12484e-27
NGR_a03560	861	65	42	39	0.9535	0.9466	0.849	9.89561	55.0505	13.3585	2.47589	2.8084e-15	9.56153e-15	0.432896	0.132218	0.159301	2.043	4.68744e-10	3.25125e-09
NGR_a03570	891	45	20	4	0.9854	0.7262	0.3176	6.62014	25.3319	1.32397	1.93602	3.81684e-06	7.40993e-06	-2.32199	0.00022701	0.000357895	4.25801	4.6141e-11	3.55953e-10
NGR_a03580	1053	44	44	34	0.9003	0.7873	0.9392	5.47717	47.1562	9.52239	3.10594	5.5675e-21	2.38778e-20	0.797892	0.0154246	0.0209407	2.30805	4.02258e-12	3.51025e-11
NGR_a03590	747	5	13	8	0.4712	0.7068	0.5703	0.877368	19.6398	3.15838	4.48446	2.43798e-10	6.36795e-10	1.84793	0.0198763	0.026651	2.63652	3.10096e-05	0.00010365
NGR_a03610	579	6	5	12	0.5181	0.4836	0.9033	1.35833	9.74555	6.11221	2.84291	0.00134385	0.00205849	2.16986	0.00161833	0.00240034	0.673049	0.302268	0.385674
NGR_a03620	420	4	3	2	0.5357	0.4595	0.319	1.24837	8.06096	1.40435	2.69091	0.0116203	0.0160779	0.169861	0.740928	0.772122	2.52105	0.0385342	0.0651396
NGR_a03630	564	6	3	27	0.4628	0.4025	0.6773	1.39445	6.00284	14.1182	2.10594	0.029392	0.0386546	3.33979	1.51421e-09	2.96049e-09	-1.23384	0.18132	0.249406
NGR_a03640	1641	40	96	36	0.7404	0.855	0.702	3.19509	66.0203	6.46978	4.36898	7.87244e-63	7.54706e-62	1.01786	0.00221342	0.00324719	3.35112	1.04697e-37	2.82865e-36
NGR_a03650	1179	150	17	49	0.9584	0.6268	0.9059	16.6767	16.2723	12.2568	-0.0354109	0.969688	0.97346	-0.444248	0.061239	0.0773203	0.408837	0.276934	0.357851
NGR_a03660	1077	53	165	723	0.961	0.9703	0.9656	6.45049	172.895	197.979	4.74435	1.23003e-114	1.82676e-113	4.93979	1.07201e-296	1.36214e-295	-0.195446	0.11917	0.17418
NGR_a03670	1020	44	48	255	0.9343	0.9461	0.9853	5.65438	53.1075	73.7285	3.23148	8.90922e-24	4.17043e-23	3.70478	2.49632e-85	1.34207e-84	-0.473307	0.0357146	0.0611079
NGR_a03680	1710	36	45	114	0.7643	0.7637	0.9994	2.75955	29.6983	19.6609	3.42787	6.09238e-24	2.87796e-23	2.83283	4.4647e-30	1.35429e-29	0.595047	0.0196694	0.0357716
NGR_a03690	936	50	52	175	0.9006	0.985	0.9893	7.00207	62.6964	55.1389	3.16253	5.78748e-25	2.84008e-24	2.97722	9.10614e-48	3.4591e-47	0.185312	0.387488	0.472858
NGR_a03700	828	27	33	86	0.8635	0.8671	0.994	4.27431	44.9778	30.6312	3.39545	6.90906e-18	2.62824e-17	2.84124	3.66484e-23	1.0008e-22	0.554213	0.0581856	0.0935779
NGR_a03710	1284	19	30	44	0.6199	0.8544	0.9019	1.93964	26.3676	10.1061	3.76491	2.78132e-18	1.07386e-17	2.38137	1.81771e-10	3.64248e-10	1.38354	8.19556e-05	0.00025315
NGR_a03720	1032	8	26	6	0.501	0.9002	0.2548	1.01611	28.4321	1.71462	4.80638	5.92276e-20	2.45842e-19	0.754824	0.292404	0.334022	4.05156	2.0264e-13	1.9869e-12
NGR_a03730	309	5	1	8	0.7832	0.2913	0.8285	2.12101	3.65221	7.63532	0.784017	0.319718	0.360593	1.84793	0.0198763	0.0266568	-1.06392	0.70902	0.771493
NGR_a03740	390	1	2	6	0.2308	0.2821	0.6692	0.336099	5.78736	4.53714	4.10594	0.00831158	0.0117412	3.75482	0.00305354	0.0044272	0.351121	0.561888	0.640811
NGR_a03750	546	5	4	25	0.5604	0.4176	0.9304	1.20035	8.26765	13.5034	2.78402	0.00391802	0.00572541	3.49179	2.88828e-09	5.60799e-09	-0.707772	0.451096	0.535071
NGR_a03760	483	20	12	45	0.8468	0.6542	0.9793	5.42769	28.0381	27.4765	2.36898	2.55084e-05	4.6381e-05	2.33979	1.81774e-10	3.64136e-10	0.0291932	0.851308	0.885515
NGR_a03770	663	25	21	78	0.822	0.9879	0.9713	4.94264	35.7454	34.6958	2.85441	5.2195e-10	1.33186e-09	2.81141	6.39014e-21	1.67339e-20	0.042999	0.82901	0.869631
NGR_a03790	1995	19	126	766	0.4752	0.9719	0.9794	1.24837	71.2759	113.235	5.8353	1.27148e-102	1.71553e-101	6.50313	0	0	-0.667837	4.5209e-07	2.03424e-06
NGR_a03800	2538	1868	110	141	0.9996	0.9838	0.911	96.4756	48.9121	16.3841	-0.979974	2.40086e-14	7.80091e-14	-2.55787	1.00985e-150	7.88016e-150	1.57789	1.43699e-16	1.81072e-15
NGR_a03810	666	242	42	125	0.9835	0.9399	0.976	47.6292	71.1688	55.3517	0.579399	0.0172991	0.0234223	0.216782	0.167823	0.199288	0.362617	0.148183	0.208792
NGR_a03820	312	106	19	47	0.9199	0.8622	0.9679	44.5332	68.7249	44.4262	0.625952	0.0738018	0.0922597	-0.00347042	0.975186	0.978189	0.629422	0.0990564	0.148249
NGR_a03830	747	30	12	28	0.9384	0.4993	0.8862	5.26421	18.1291	11.0543	1.78402	0.000599144	0.000954346	1.07033	0.00476432	0.00677582	0.713691	0.13266	0.189861
NGR_a03840	747	2	16	2	0.1888	0.6841	0.1807	0.350947	24.1721	0.789596	6.10594	5.47268e-15	1.83599e-14	1.16986	0.346836	0.390648	4.93608	5.28428e-10	3.64074e-09
NGR_a03850	312	2	9	11	0.5417	0.7372	0.8782	0.840248	32.5539	10.3976	5.27587	1.61154e-08	3.7226e-08	3.62929	6.72704e-05	0.000109171	1.64658	0.0106374	0.0207811
NGR_a03860	1101	88	62	131	0.9591	0.9301	0.9827	10.4768	63.5505	35.0897	2.60071	4.33048e-23	1.98657e-22	1.74385	7.44198e-19	1.85615e-18	0.856857	0.000174721	0.000502556
NGR_a03870	756	4	22	19	0.3519	0.7963	0.9021	0.693538	32.8409	7.41186	5.56538	5.76296e-19	2.28197e-18	3.41779	3.08032e-07	5.54906e-07	2.14759	2.56874e-06	1.02402e-05
NGR_a03880	1077	98	770	3336	0.8756	0.9981	0.9991	11.9273	806.844	913.494	6.07995	0	0	6.25905	0	0	-0.179105	0.00175182	0.00411172
NGR_a03890	1128	51	1313	6593	0.9752	0.9965	0.9991	5.92643	1313.62	1723.73	7.79217	0	0	8.18416	0	0	-0.391984	2.23916e-20	3.56136e-19
NGR_a03900	924	22	14	37	0.8333	0.6732	0.9318	3.12092	17.099	11.8093	2.45387	3.59836e-06	7.00995e-06	1.91988	4.06944e-07	7.28426e-07	0.533985	0.20801	0.280505
NGR_a03910	315	1	3	1	0.2857	0.3016	0.2857	0.416123	10.7479	0.936235	4.69091	0.00107506	0.00166487	1.16986	0.451548	0.495949	3.52105	0.0153714	0.0287494
NGR_a03920	267	70	14	50	0.9551	0.9326	0.9963	34.3652	59.1741	55.2274	0.784017	0.0573278	0.072797	0.684434	0.0106328	0.0146832	0.0995825	0.731764	0.7922
NGR_a03930	579	86	12	39	0.9914	0.9672	0.9896	19.4694	23.3893	19.8647	0.264643	0.456516	0.498449	0.0289986	0.878484	0.897187	0.235644	0.540438	0.620927
NGR_a03940	615	101	7	39	0.8959	0.535	0.8683	21.5268	12.8451	18.7019	-0.744912	0.218366	0.254247	-0.202948	0.482058	0.526469	-0.541964	0.42808	0.514278
NGR_a03950	1923	23	10	15	0.5543	0.3812	0.4451	1.56776	5.86861	2.30042	1.90431	0.000903256	0.00141224	0.55319	0.22776	0.264921	1.35112	0.0207402	0.0374656
NGR_a03960	216	1	0	3	0.4167	-	0.7083	0.606846	0	4.09603	-	0.394592	0.437548	2.75482	0.0675768	0.0847346	-12	0.790174	0.837268
NGR_a03970	309	2	8	9	0.5825	0.9353	0.7896	0.848406	29.2177	8.58973	5.10594	1.29324e-07	2.8102e-07	3.33979	0.000521688	0.000803236	1.76616	0.0108986	0.0211577
NGR_a03980	3309	83	48	56	0.7782	0.5606	0.5449	3.28786	16.3704	4.99099	2.31587	8.87408e-16	3.09967e-15	0.602177	0.015989	0.0216831	1.71369	5.03324e-09	3.056e-08
NGR_a03990	567	86	27	26	0.7707	0.866	0.7178	19.8814	53.7397	13.5234	1.43457	2.49292e-05	4.54078e-05	-0.555964	0.0864742	0.106871	1.99053	8.39962e-07	3.57663e-06
NGR_a04000	1164	16	28	7	0.7165	0.7397	0.244	1.80177	27.1469	1.77354	3.9133	7.53842e-18	2.85888e-17	-0.0227839	0.936572	0.94636	3.93608	5.22498e-14	5.32569e-13
NGR_a04010	603	6	8	6	0.6169	0.8143	0.5506	1.30427	14.9723	2.93447	3.52098	7.9536e-06	1.50081e-05	1.16986	0.141326	0.169909	2.35112	0.0020582	0.00474975
NGR_a04030	189	23	8	23	0.8783	0.7778	0.8624	15.9514	47.7687	35.889	1.58238	0.00862064	0.0121446	1.16986	0.00582152	0.0082302	0.412522	0.40617	0.491391
NGR_a04040	1230	105	54	51	0.9886	0.8545	0.9642	11.1896	49.5454	12.2281	2.14659	7.63816e-16	2.67098e-15	0.128041	0.575974	0.619525	2.01855	2.75308e-12	2.43333e-11
NGR_a04050	591	59	14	29	0.9239	0.7276	0.8782	13.0857	26.7335	14.4712	1.03066	0.0171444	0.0232332	0.145199	0.619488	0.659111	0.885458	0.0548252	0.0886343
NGR_a04070	234	139	10	86	0.9615	0.8419	0.9786	77.863	48.228	108.387	-0.691068	0.160016	0.189842	0.477185	0.0161761	0.0219177	-1.16825	0.010426	0.0204262
NGR_a04080	324	80	9	34	0.9722	0.7932	0.9846	32.3651	31.3482	30.9478	-0.0460581	0.926446	0.935357	-0.0646041	0.868004	0.888244	0.0185459	0.858348	0.890293
NGR_a04090	711	28	18	22	0.91	0.685	0.8861	5.16203	28.5705	9.12533	2.46852	1.63171e-07	3.52343e-07	0.821938	0.0436766	0.0563416	1.64658	0.000420374	0.00112933
NGR_a04100	1296	34	9	24	0.8326	0.5424	0.7917	3.43879	7.83704	5.46137	1.18841	0.0267412	0.0353939	0.667361	0.0786856	0.0977724	0.521046	0.298854	0.381948
NGR_a04110	447	6	7	0	0.7271	0.3937	-	1.75945	17.6728	0	3.32834	4.62262e-05	8.20518e-05	-	0.152434	0.182168	14.1092	6.78984e-06	2.52912e-05
NGR_a04120	813	16	8	6	0.6335	0.524	0.5178	2.57966	11.1049	2.17649	2.10594	0.00122934	0.00189197	-0.245176	0.816614	0.84108	2.35112	0.0020582	0.00475507
NGR_a04130	663	15	10	9	0.6757	0.7014	0.4223	2.96558	17.0216	4.00336	2.52098	5.3693e-05	9.47353e-05	0.432896	0.427446	0.472497	2.08809	0.00154643	0.00368842
NGR_a04140	1176	18	27	14	0.5068	0.6981	0.5757	2.00631	25.9102	3.51088	3.69091	2.5624e-16	9.1728e-16	0.807291	0.107694	0.131234	2.88362	3.37414e-10	2.36956e-09
NGR_a04150	198	4	1	3	0.6162	0.4545	0.596	2.64806	5.69967	4.4684	1.10594	0.2447	0.282255	0.754824	0.416624	0.461276	0.351121	0.554986	0.634343
NGR_a04160	804	14	17	10	0.6219	0.6866	0.4726	2.28247	23.862	3.66809	3.38605	4.52972e-10	1.16208e-09	0.684434	0.22741	0.264812	2.70162	1.47205e-06	6.02751e-06
NGR_a04170	1989	22	24	14	0.538	0.6083	0.363	1.44984	13.6173	2.07582	3.23148	7.93032e-13	2.36915e-12	0.517784	0.268764	0.309186	2.71369	1.10031e-08	6.35041e-08
NGR_a04180	450	10	7	0	0.8156	0.9244	-	2.91286	17.555	0	2.59137	0.000458734	0.000738482	-	0.0350152	0.0457215	14.0996	6.78984e-06	2.53065e-05
NGR_a04190	300	13	3	4	0.8867	0.5133	0.76	5.68008	11.2853	3.93219	0.990468	0.18556	0.21835	-0.530579	0.614588	0.654911	1.52105	0.126219	0.18297
NGR_a04200	384	23	15	2	0.9115	0.9818	0.4688	7.85107	44.0834	1.53601	2.48927	1.34734e-06	2.71528e-06	-2.3537	0.010809	0.0149166	4.84297	2.28594e-09	1.45805e-08
NGR_a04210	978	95	27	79	0.9519	0.8569	0.8732	12.7326	31.1559	23.8223	1.29098	0.000109513	0.000186424	0.903786	4.6883e-05	7.68509e-05	0.387191	0.207744	0.28033
NGR_a04220	627	15	16	7	0.9282	0.7735	0.6954	3.13585	28.7983	3.2925	3.19905	4.73662e-09	1.13653e-08	0.0703255	0.826872	0.849947	3.12873	3.61422e-07	1.65393e-06
NGR_b00010	1197	839	58	177	0.9967	0.9774	0.99	91.8756	54.6825	43.6089	-0.748601	4.95894e-05	8.78704e-05	-1.07506	3.16528e-22	8.49751e-22	0.326459	0.127653	0.184057
NGR_b00020	1005	694	73	245	0.996	0.992	0.9891	90.5161	81.9731	71.8945	-0.143022	0.45198	0.493845	-0.332293	0.00172522	0.0025479	0.18927	0.306232	0.389207
NGR_b00050	1314	341	32	99	0.984	0.8615	0.8714	34.0166	27.4833	22.2196	-0.307683	0.27469	0.314156	-0.61441	0.000124477	0.000198932	0.306727	0.27011	0.35013
NGR_b00060	1212	135	25	68	0.9785	0.8061	0.9818	14.6004	23.2784	16.5463	0.672986	0.0319038	0.0418071	0.180508	0.383524	0.427843	0.492477	0.132253	0.189322
NGR_b00070	981	207	41	107	0.9042	0.8634	0.9613	27.6588	47.1661	32.167	0.77001	0.00244612	0.00364505	0.217841	0.198416	0.232846	0.552169	0.0367598	0.0626019
NGR_b00080	837	431	23	58	0.9869	0.8698	0.9331	67.4969	31.0111	20.4361	-1.12204	6.48814e-05	0.00011309	-1.7237	8.0847e-23	2.19807e-22	0.601665	0.0840994	0.128507
NGR_b00090	1203	522	27	48	0.9892	0.8653	0.8969	56.8771	25.3287	11.7671	-1.16707	5.31258e-06	1.01892e-05	-2.27308	4.42656e-38	1.47504e-37	1.10601	0.00178346	0.00417807
NGR_b00100	501	8	12	46	0.7605	0.8922	0.8942	2.09307	27.0308	27.0779	3.69091	3.03436e-08	6.83835e-08	3.69342	1.21343e-16	2.89019e-16	-0.00251567	0.9045	0.928666
NGR_b00110	864	19	31	17	0.9074	0.8345	0.8588	2.88252	40.4914	5.80271	3.81221	4.60264e-19	1.83071e-18	1.0094	0.0342358	0.0447604	2.80282	3.84658e-11	2.99733e-10
NGR_b00120	1398	236	70	106	0.9957	0.9199	0.9728	22.1277	56.5074	22.3612	1.35258	2.03504e-10	5.35842e-10	0.0151386	0.904884	0.918993	1.33745	6.87424e-09	4.10927e-08
NGR_b00130	900	82	18	65	0.95	0.7722	0.9344	11.9427	22.5707	21.2994	0.918318	0.0155806	0.021216	0.834677	0.000553694	0.000850399	0.083641	0.74973	0.80461
NGR_b00140	609	19	6	3	0.913	0.7061	0.3974	4.08948	11.1186	1.45278	1.44298	0.0292032	0.0384553	-1.4931	0.091968	0.113298	2.93608	0.00216328	0.00497185
NGR_b00150	636	95	18	32	0.9733	0.9764	0.967	19.5794	31.9397	14.8384	0.706014	0.0528548	0.0674768	-0.399994	0.183802	0.217054	1.10601	0.00981222	0.0193708
NGR_b00160	894	174	34	44	0.9709	0.9217	0.9564	25.512	42.9197	14.5148	0.750464	0.00663906	0.00946058	-0.813651	0.00051592	0.000794948	1.56412	4.09852e-06	1.58089e-05
NGR_b00170	1329	10	12	30	0.4409	0.5515	0.7043	0.986296	10.1899	6.6572	3.36898	1.39367e-07	3.021e-07	2.75482	8.89644e-09	1.70016e-08	0.614156	0.184121	0.252416
NGR_b00180	471	25	10	142	0.8556	0.7601	0.9851	6.95747	23.9604	88.9125	1.78402	0.00155887	0.00237493	3.67575	5.90914e-48	2.24743e-47	-1.89174	2.14636e-06	8.63428e-06
NGR_b00190	1890	32	30	33	0.7365	0.6259	0.7005	2.21932	17.9132	5.14929	3.01284	2.11486e-14	6.8897e-14	1.21426	0.000705794	0.00107705	1.79858	1.45722e-06	5.97073e-06
NGR_b00200	876	24	20	8	0.9977	0.7591	0.4726	3.5912	25.7656	2.69328	2.84291	1.42481e-09	3.54372e-09	-0.415101	0.543448	0.587501	3.25801	6.50332e-09	3.89507e-08
NGR_b00210	1014	21	17	22	0.8984	0.572	0.6617	2.71465	18.9202	6.39853	2.80109	2.90992e-08	6.57466e-08	1.23698	0.00477936	0.00679565	1.56412	0.000958538	0.0023779
NGR_b00220	1281	15	7	8	0.6425	0.3123	0.3177	1.53488	6.16685	1.84177	2.00641	0.0031909	0.00470394	0.262971	0.607472	0.647775	1.74344	0.0174807	0.0323135
NGR_b00230	564	2	10	7	0.2872	0.7411	0.5851	0.464818	20.0095	3.66028	5.42787	1.97845e-09	4.87955e-09	2.97722	0.0038239	0.00549774	2.45066	0.000443672	0.00118626
NGR_b00240	666	450	52	87	0.991	0.9835	0.9865	88.5667	88.1138	38.5248	-0.00739651	0.966382	0.970771	-1.20098	1.10108e-14	2.50587e-14	1.19358	5.02786e-06	1.90376e-05
NGR_b00250	495	54	22	59	0.9535	0.9172	0.9879	14.2995	50.1571	35.1514	1.81049	4.33068e-06	8.35771e-06	1.29762	1.98615e-06	3.46792e-06	0.512872	0.140448	0.199713
NGR_b00260	807	199	21	65	0.9913	0.7447	0.9703	32.323	29.3671	23.7539	-0.138362	0.761456	0.787262	-0.444396	0.0300224	0.0394602	0.306033	0.35555	0.440134
NGR_b00270	1194	318	31	15	0.9732	0.8995	0.4983	34.9104	29.3003	3.70495	-0.252742	0.392024	0.435403	-3.23613	2.11672e-33	6.70674e-33	2.98339	6.95252e-12	5.88444e-11
NGR_b00280	525	77	20	20	0.981	0.9467	0.9333	19.2249	42.9918	11.2348	1.16109	0.00204458	0.00307631	-0.774997	0.0296882	0.0390458	1.93608	2.96596e-05	9.96221e-05
NGR_b00290	414	2	4	4	0.4348	0.3043	0.7174	0.633231	10.9037	2.84941	4.10594	0.000427608	0.000692153	2.16986	0.0642732	0.0808051	1.93608	0.0454196	0.0751768
NGR_b00300	249	0	2	2	-	0.4096	0.7189	0	9.06453	2.36879	-	0.0022538	0.00337471	-	0.0582666	0.0738991	1.93608	0.12717	0.183532
NGR_b00310	2232	26	39	134	0.4758	0.7746	0.9297	1.5269	19.719	17.7054	3.69091	1.0086e-22	4.55601e-22	3.53551	8.50016e-44	3.05808e-43	0.155397	0.511882	0.594298
NGR_b00320	1593	47	45	58	0.8588	0.8738	0.8462	3.86736	31.8795	10.7376	3.04321	6.56106e-21	2.80806e-20	1.47325	1.90832e-07	3.46703e-07	1.56996	1.18036e-07	5.81439e-07
NGR_b00330	555	144	14	68	0.982	0.809	0.9712	34.0096	28.4675	36.1336	-0.256625	0.6128	0.649063	0.087399	0.654944	0.693496	-0.344024	0.473106	0.55712
NGR_b00340	468	157	57	112	0.9765	0.938	0.9786	43.973	137.45	70.5777	1.64421	1.5717e-11	4.40831e-11	0.682595	0.000154428	0.000245783	0.961619	6.9062e-05	0.00021602
NGR_b00350	1509	287	73	103	0.9967	0.9496	0.9364	24.9301	54.5944	20.13	1.13086	2.3766e-08	5.41512e-08	-0.308545	0.0627998	0.079194	1.43941	3.50976e-10	2.45922e-09
NGR_b00360	462	49	10	16	0.9827	0.8095	0.9026	13.9023	24.4272	10.2135	0.813163	0.087629	0.108234	-0.444849	0.30933	0.351217	1.25801	0.0285552	0.049893
NGR_b00380	978	127	65	140	0.9939	0.954	0.9928	17.0215	75.0048	42.2167	2.13963	1.28812e-18	5.0235e-18	1.31046	1.85003e-13	4.06678e-13	0.829169	0.000190064	0.000543152
NGR_b00390	792	231	18	41	0.9861	0.7588	0.9558	38.2313	25.6485	15.267	-0.575879	0.108838	0.132736	-1.32434	2.88608e-09	5.60548e-09	0.748457	0.0619928	0.0990316
NGR_b00400	1422	340	128	856	0.9543	0.9149	0.9887	31.3409	101.584	177.529	1.69655	7.74796e-25	3.79313e-24	2.50194	1.07414e-184	9.6892e-184	-0.805383	3.72426e-10	2.60656e-09
NGR_b00410	966	63	87	429	0.9731	0.9503	0.9928	8.54861	101.638	130.971	3.57161	1.67487e-46	1.30144e-45	3.93742	5.22996e-150	4.05551e-149	-0.365807	0.0300184	0.0522724
NGR_b00420	1146	30	28	102	0.788	0.9354	0.9712	3.43138	27.5733	26.2489	3.00641	1.56996e-13	4.85896e-13	2.9354	3.97534e-28	1.16419e-27	0.0710134	0.755002	0.809707
NGR_b00430	453	11	10	11	0.8079	0.6777	0.7815	3.18293	24.9125	7.16127	2.96844	7.29014e-06	1.37982e-05	1.16986	0.052382	0.0667504	1.79858	0.00429774	0.00920392
NGR_b00440	1239	132	30	51	0.9467	0.8878	0.8491	13.9648	27.3253	12.1393	0.968441	0.00140527	0.00214832	-0.202108	0.41573	0.460698	1.17055	0.00057768	0.00151445
NGR_b00450	279	5	7	16	0.9427	0.7563	0.9032	2.34908	28.3145	16.9126	3.59137	2.1816e-05	3.98662e-05	2.84793	1.8903e-05	3.15458e-05	0.743439	0.21044	0.28335
NGR_b00460	420	324	49	176	0.9905	0.9881	0.981	101.118	131.662	123.583	0.380805	0.0803522	0.0997837	0.289443	0.0322036	0.0422016	0.091362	0.651194	0.721773
NGR_b00470	240	227	40	186	0.9917	0.9542	0.9875	123.979	188.089	228.558	0.601325	0.0161406	0.0219304	0.882472	1.09095e-09	2.14789e-09	-0.281147	0.283568	0.364823
NGR_b00480	321	60	6	27	0.9657	0.7913	0.947	24.5007	21.0941	24.8059	-0.215983	0.891636	0.905824	0.0178581	0.910694	0.923832	-0.233841	0.84982	0.88486
NGR_b00490	261	37	10	25	0.931	0.7586	0.977	18.582	43.2389	28.2485	1.21842	0.0182351	0.0246142	0.604264	0.100179	0.122706	0.614156	0.217042	0.289905
NGR_b00500	864	41	20	34	0.9144	0.7986	0.794	6.22017	26.1235	11.6054	2.07032	1.19288e-06	2.40714e-06	0.899772	0.00728146	0.0102241	1.17055	0.0045113	0.00963792
NGR_b00510	513	145	24	134	0.9903	0.9415	0.9903	37.0495	52.7969	77.0341	0.510998	0.0973638	0.119638	1.05604	1.60103e-09	3.12826e-09	-0.545043	0.0908906	0.137156
NGR_b00520	714	87	22	68	0.965	0.9594	0.9244	15.9718	34.7728	28.0871	1.12243	0.00173353	0.00262552	0.814381	0.000547672	0.000841777	0.308053	0.343836	0.428031
NGR_b00530	147	4	0	2	0.8776	-	0.9048	3.56677	0	4.01244	-	0.845436	0.863563	0.169861	0.740928	0.771732	-11.9703	0.996664	0.998763
NGR_b00540	270	116	9	58	0.9889	0.8111	0.9815	56.3153	37.6178	63.3519	-0.582111	0.288692	0.329379	0.169861	0.443518	0.488865	-0.751972	0.159842	0.223086
NGR_b00550	393	348	24	172	0.9338	0.6743	0.9822	116.07	68.9181	129.072	-0.752036	0.0104199	0.0145078	0.153182	0.248106	0.287129	-0.905218	0.00248772	0.00565657
NGR_b00580	321	228	25	167	0.9875	0.9564	0.9844	93.1026	87.8921	153.429	-0.0830889	0.868906	0.88491	0.720675	1.30681e-06	2.29667e-06	-0.803764	0.00707566	0.0144622
NGR_b00590	378	277	49	171	0.9974	0.7619	0.9921	96.055	146.292	133.414	0.606913	0.0076731	0.010884	0.473972	0.000810042	0.00123098	0.132941	0.531224	0.612273
NGR_b00600	291	216	56	148	0.9725	0.945	0.9794	97.2955	217.175	149.991	1.15841	5.4773e-07	1.13905e-06	0.624427	6.08094e-05	9.89973e-05	0.533985	0.0188823	0.0345636
NGR_b00610	600	11	6	78	0.8217	0.7133	0.84	2.40311	11.2853	38.3388	2.23148	0.00297006	0.00439092	3.99583	5.66064e-29	1.68242e-28	-1.76436	0.00102606	0.00252717
NGR_b00620	495	1263	240	459	0.996	0.9798	0.9939	334.449	547.168	273.466	0.710197	3.05892e-11	8.42325e-11	-0.290427	0.00018785	0.000297903	1.00062	6.15604e-17	7.8693e-16
NGR_b00630	276	8	7	44	0.7283	0.8841	0.9746	3.79938	28.6223	47.0153	2.9133	0.000163445	0.000275208	3.62929	9.36114e-16	2.19087e-15	-0.715993	0.257712	0.336101
NGR_b00640	432	8	21	9	0.9421	0.8634	0.7917	2.42738	54.8593	6.14404	4.49826	1.21591e-15	4.22567e-15	1.33979	0.0501484	0.0640624	3.15848	5.05722e-09	3.06455e-08
NGR_b00650	543	3	12	12	0.3223	0.8453	0.6869	0.724192	24.94	6.51744	5.10594	1.38589e-10	3.67571e-10	3.16986	9.06966e-05	0.000145964	1.93608	0.00105987	0.00259802
NGR_b00660	513	7	16	15	0.7622	0.8285	0.9084	1.7886	35.198	8.62322	4.29859	6.6083e-12	1.88856e-11	2.2694	0.000292874	0.000458463	2.02919	0.000105288	0.000318385
NGR_b00670	612	4	17	7	0.3578	0.799	0.6275	0.856724	31.3482	3.3732	5.19341	1.97852e-14	6.45912e-14	1.97722	0.0224062	0.0298943	3.21619	1.03414e-07	5.164e-07
NGR_b00680	651	19	11	18	0.53	0.7834	0.6467	3.82565	19.0689	8.15431	2.31745	6.7641e-05	0.000117768	1.09186	0.020415	0.0273378	1.22559	0.0251656	0.0446386
NGR_b00690	846	186	61	303	0.9764	0.9716	0.987	28.8187	81.3719	105.625	1.49752	1.02296e-10	2.73422e-10	1.87388	9.25856e-46	3.43066e-45	-0.376353	0.0633732	0.101028
NGR_b00700	1686	44	31	35	0.8707	0.7408	0.6732	3.4208	20.75	6.12218	2.60071	1.81004e-12	5.31763e-12	0.839713	0.0102773	0.0142242	1.761	1.44722e-06	5.9337e-06
NGR_b00710	654	224	447	2407	0.9862	0.9969	0.9969	44.8955	771.338	1085.41	4.10272	4.60248e-267	1.2612e-265	4.59553	0	0	-0.492806	6.35044e-12	5.3896e-11
NGR_b00720	504	84	16	50	0.9802	0.6548	0.8988	21.8465	35.8265	29.2574	0.713628	0.0631504	0.0796032	0.4214	0.0984492	0.12073	0.292228	0.42332	0.509252
NGR_b00730	381	43	9	16	0.979	0.9265	0.9423	14.7937	26.6583	12.3848	0.849605	0.089529	0.110471	-0.256404	0.592294	0.634652	1.10601	0.0584602	0.0939463
NGR_b00740	441	76	19	67	0.9864	0.8209	0.9887	22.5895	48.6217	44.8055	1.10594	0.00380698	0.00557235	0.988023	5.16404e-05	8.44479e-05	0.117922	0.680478	0.74621
NGR_b00750	915	30	10	12	0.9421	0.5027	0.7443	4.29766	12.3337	3.86773	1.52098	0.0050289	0.00726644	-0.152067	0.825236	0.848548	1.67305	0.00670578	0.0137699
NGR_b00760	351	27	11	11	0.9715	0.8262	0.9544	10.083	35.3672	9.24232	1.81049	0.000847386	0.00133026	-0.125595	0.879768	0.898202	1.93608	0.00167078	0.00394246
NGR_b00770	597	37	7	18	0.9447	0.6683	0.8308	8.12381	13.2324	8.89188	0.703847	0.181479	0.213709	0.130333	0.70173	0.736608	0.573514	0.305822	0.389245
NGR_b00780	1917	193	57	160	0.9755	0.77	0.9844	13.1968	33.5558	24.6146	1.34638	1.00061e-08	2.34904e-08	0.899332	8.96896e-09	1.71296e-08	0.447046	0.0439006	0.0729162
NGR_b00790	630	17	12	30	0.9683	0.8587	0.9429	3.53705	21.4959	14.0435	2.60344	7.20416e-06	1.36564e-05	1.98929	2.88072e-06	4.98906e-06	0.614156	0.184121	0.252472
NGR_b00800	657	50	16	39	0.9848	0.7169	0.9619	9.97555	27.4833	17.5063	1.46209	0.000793814	0.00124901	0.811407	0.00863646	0.0120393	0.650682	0.115515	0.169439
NGR_b00810	333	5	7	3	0.5225	0.8679	0.3844	1.96815	23.7229	2.65688	3.59137	2.1816e-05	3.99015e-05	0.432896	0.576286	0.619753	3.15848	0.000609528	0.00159255
NGR_b00820	1266	39	40	73	0.7409	0.9163	0.9668	4.03797	35.6567	17.0053	3.14247	1.6555e-19	6.74508e-19	2.07428	6.7015e-14	1.49169e-13	1.06819	0.000248434	0.000692994
NGR_b00830	480	61	15	63	0.9417	0.9562	0.9604	16.6579	35.2667	38.7075	1.0821	0.0105631	0.0146973	1.2164	3.1129e-06	5.38212e-06	-0.134306	0.83006	0.87029
NGR_b00840	1098	154	22	92	0.9991	0.7559	0.9918	18.3844	22.6118	24.7105	0.29859	0.314484	0.355661	0.426637	0.0249404	0.0330615	-0.128047	0.776212	0.827719
NGR_b00850	306	125	5	39	0.9837	0.8595	0.9804	53.5452	18.4401	37.5871	-1.53791	0.0102279	0.014279	-0.510521	0.0530908	0.0675979	-1.02739	0.146142	0.206387
NGR_b00860	834	21	29	126	0.8417	0.9341	0.982	3.30054	39.2416	44.5554	3.57161	8.16022e-17	2.98501e-16	3.75482	1.55865e-43	5.58479e-43	-0.183215	0.586758	0.6627
NGR_b00920	765	32	50	164	0.9242	0.9948	0.9765	5.48303	73.7604	63.2234	3.7498	4.71334e-29	2.6039e-28	3.52741	4.13496e-53	1.67018e-52	0.222388	0.316088	0.399599
NGR_b00930	828	53	63	258	0.9795	0.9795	0.9964	8.3903	85.8668	91.8935	3.3553	6.11112e-32	3.58053e-31	3.45317	6.71184e-81	3.47555e-80	-0.0978635	0.666608	0.735039
NGR_b00940	1059	50	76	268	0.9405	0.9849	0.9887	6.1888	80.9902	74.6336	3.71002	1.30047e-42	9.50862e-42	3.59209	4.02652e-87	2.19139e-86	0.117922	0.500152	0.582428
NGR_b00970	1788	116	60	119	0.6404	0.7785	0.6812	8.50399	37.8703	19.628	2.15485	1.71463e-17	6.4278e-17	1.2067	2.14512e-10	4.28885e-10	0.948157	5.5519e-05	0.000176877
NGR_b00980	648	55	13	21	0.8056	0.5648	0.8549	11.1255	22.6404	9.5574	1.02502	0.0215564	0.0288459	-0.219181	0.596312	0.637743	1.24421	0.0145672	0.0274443
NGR_b00990	744	15	15	20	0.6492	0.6129	0.6694	2.64272	22.7527	7.9278	3.10594	2.43294e-08	5.53534e-08	1.5849	0.00112472	0.00169132	1.52105	0.00230108	0.00527288
NGR_b01010	519	58	42	90	0.9846	0.9904	0.9865	14.6485	91.3265	51.1412	2.64028	1.48066e-16	5.35927e-16	1.80373	4.75934e-14	1.06282e-13	0.836548	0.00231996	0.0053024
NGR_b01030	807	46	26	24	0.8922	0.9071	0.8463	7.47165	36.3592	8.77068	2.28282	3.43722e-09	8.31187e-09	0.231262	0.489734	0.534475	2.05156	7.78582e-07	3.33132e-06
NGR_b01040	228	9	2	2	0.8553	0.4167	0.4956	5.17416	9.89942	2.58697	0.93602	0.242932	0.280739	-1.00006	0.46959	0.514487	1.93608	0.12717	0.183746
NGR_b01050	414	76	13	7	0.9903	0.8768	0.8961	24.0628	35.4371	4.98647	0.558457	0.164196	0.194652	-2.27071	1.48125e-06	2.5988e-06	2.82917	1.39524e-05	4.9187e-05
NGR_b01060	1020	413	79	143	0.998	0.9853	0.9471	53.074	87.4061	41.3458	0.719728	9.53762e-05	0.000163257	-0.360265	0.00940706	0.0130811	1.07999	2.57744e-07	1.20534e-06
NGR_b01070	1494	318	75	268	0.9993	0.9578	0.9645	27.9003	56.6533	52.9029	1.02188	2.16982e-07	4.6289e-07	0.923067	2.97888e-14	6.70059e-14	0.0988133	0.567732	0.644743
NGR_b01080	1047	100	38	60	0.9408	0.9618	0.9408	12.5195	40.9592	16.9005	1.71002	1.13062e-08	2.64323e-08	0.432896	0.0646228	0.0811786	1.27712	3.45904e-05	0.000114813
NGR_b01090	1059	58	16	50	0.9707	0.6941	0.9396	7.179	17.0506	13.9242	1.24796	0.00311906	0.00460461	0.955736	0.00065297	0.000997674	0.292228	0.42332	0.509153
NGR_b01100	1692	170	35	60	0.987	0.7169	0.8747	13.1698	23.3444	10.4579	0.825837	0.00277896	0.00412613	-0.332639	0.128228	0.154915	1.15848	0.000237934	0.000666108
NGR_b01110	696	47	12	27	0.9655	0.6825	0.9799	8.85158	19.4575	11.4406	1.13632	0.0157879	0.0214748	0.37016	0.269754	0.310152	0.766159	0.110901	0.164189
NGR_b01120	618	75	11	33	0.9693	0.7184	0.8754	15.9076	20.0872	15.7478	0.336558	0.382808	0.425931	-0.0145634	0.995868	0.995868	0.351121	0.41569	0.501145
NGR_b01130	1692	450	57	201	0.9965	0.9196	0.9917	34.8614	38.018	35.0341	0.125054	0.493884	0.535099	0.00713168	0.936284	0.946223	0.117922	0.549604	0.62982
NGR_b01140	723	72	11	34	0.9945	0.7054	0.8755	13.0535	17.17	13.8687	0.395452	0.322108	0.362958	0.087399	0.73247	0.764338	0.308053	0.463076	0.54687
NGR_b01150	966	109	34	56	0.9928	0.9824	0.9617	14.7905	39.7207	17.0965	1.42522	2.87844e-06	5.6627e-06	0.209032	0.360938	0.405351	1.21619	0.000162399	0.000470394
NGR_b01160	1284	203	29	60	0.9766	0.7033	0.9174	20.7235	25.4887	13.781	0.29859	0.262112	0.300771	-0.588584	0.00461984	0.00657942	0.887174	0.00722472	0.0147474
NGR_b01170	1086	811	37	68	0.9899	0.7118	0.9825	97.8866	38.4491	18.4661	-1.34816	1.93528e-10	5.10008e-10	-2.40623	3.78782e-62	1.67064e-61	1.05807	0.000463782	0.00123416
NGR_b01180	1044	283	9	29	0.9923	0.4875	0.7998	35.5319	9.72875	8.19206	-1.86879	4.20056e-06	8.11418e-06	-2.11682	1.13391e-19	2.88868e-19	0.248028	0.557226	0.636315
NGR_b01190	864	2468	126	419	0.9988	0.9769	0.9919	374.424	164.578	143.02	-1.1859	2.3395e-24	1.11967e-23	-1.38846	2.54684e-91	1.41853e-90	0.202557	0.160567	0.223947
NGR_b01200	552	49	10	57	0.9348	0.8188	0.971	11.6356	20.4445	30.4531	0.813163	0.087629	0.108213	1.38804	8.22944e-07	1.45705e-06	-0.574878	0.280104	0.361193
NGR_b01210	1011	21	35	20	0.8813	0.8506	0.5856	2.7227	39.0689	5.83411	3.84291	1.90462e-21	8.2774e-21	1.09947	0.0141919	0.0193562	2.74344	4.3025e-12	3.74396e-11
NGR_b01220	762	11	26	20	0.6837	0.8858	0.5748	1.89221	38.5064	7.74053	4.34695	2.20594e-18	8.54905e-18	2.03236	0.000102483	0.000164547	2.3146	8.0084e-08	4.06464e-07
NGR_b01230	1197	6	5	11	0.4119	0.2966	0.5564	0.657036	4.71401	2.71015	2.84291	0.00134385	0.00206002	2.04433	0.00365684	0.00526612	0.79858	0.241904	0.318506
NGR_b01240	300	2	6	0	0.3267	0.73	-	0.873858	22.5707	0	4.69091	7.86216e-06	1.48537e-05	-	0.663606	0.701588	14.4622	3.27722e-05	0.000109188
NGR_b01250	1665	300	104	197	0.991	0.991	0.958	23.6178	70.491	34.8937	1.57757	1.92864e-18	7.49785e-18	0.563094	2.59172e-05	4.29616e-05	1.01447	2.23296e-08	1.23241e-07
NGR_b01260	1077	85	20	30	0.9898	0.7084	0.7177	10.3451	20.957	8.21488	1.01848	0.00568368	0.00816683	-0.332639	0.295434	0.336923	1.35112	0.00144887	0.00348257
NGR_b01270	1551	84	45	25	0.9652	0.7208	0.6989	7.09904	32.7428	4.75361	2.20548	5.46728e-14	1.73635e-13	-0.5786	0.0791464	0.0983055	2.78408	2.4855e-15	2.8268e-14
NGR_b01280	1038	89	20	37	0.9123	0.7736	0.5857	11.2389	21.7444	10.5124	0.95214	0.00896282	0.012598	-0.0964189	0.77033	0.797925	1.04856	0.00942782	0.0186955
NGR_b01290	1125	73	33	89	0.9582	0.5556	0.6311	8.50555	33.1037	23.331	1.96051	3.10642e-09	7.55026e-09	1.45577	1.74686e-10	3.50278e-10	0.504744	0.0812634	0.124976
NGR_b01300	1038	329	24	80	0.9461	0.7119	0.8671	41.5461	26.0933	22.7294	-0.671036	0.0245994	0.0326358	-0.870154	3.63824e-07	6.53131e-07	0.199118	0.500144	0.582528
NGR_b01320	2277	17	49	29	0.3939	0.9007	0.4646	0.978629	24.2855	3.75604	4.63319	7.93234e-35	4.91742e-34	1.94038	6.10286e-06	1.04092e-05	2.69281	6.1086e-16	7.3529e-15
NGR_b01330	606	4	18	7	0.3729	0.8267	0.6601	0.865206	33.5208	3.4066	5.27587	2.48928e-15	8.50779e-15	1.97722	0.0224062	0.0299007	3.29865	2.91704e-08	1.58731e-07
NGR_b01350	354	1	0	1	0.2542	-	0.2542	0.370279	0	0.833091	-	0.394592	0.437705	1.16986	0.451548	0.496126	-9.70233	0.742882	0.800873
NGR_b01360	270	2	8	6	0.5963	0.8963	0.7815	0.970954	33.4381	6.55365	5.10594	1.29324e-07	2.81217e-07	2.75482	0.010063	0.01394	2.35112	0.0020582	0.00475863
NGR_b01370	186	14	5	10	0.957	0.6935	0.7796	9.86614	30.3369	15.8556	1.62052	0.0271396	0.0358599	0.684434	0.22741	0.264763	0.936084	0.188159	0.257099
NGR_b01380	591	269	52	111	0.9831	0.9475	0.9459	59.6619	99.2958	55.39	0.734922	0.00114102	0.00176262	-0.107185	0.527262	0.571601	0.842108	0.000686652	0.00176792
NGR_b01390	714	53	17	78	0.9706	0.8389	0.979	9.72993	26.8699	32.2175	1.46549	0.000548942	0.000877316	1.72734	1.03289e-11	2.16515e-11	-0.261856	0.558222	0.637335
NGR_b01400	906	74	27	138	0.9238	0.8024	0.9746	10.7062	33.6318	44.9207	1.65138	2.41226e-06	4.78972e-06	2.06893	8.8985e-25	2.48483e-24	-0.417553	0.181539	0.249486
NGR_b01410	1785	151	60	245	0.9619	0.7529	0.9978	11.0885	37.9339	40.4784	1.77443	2.1219e-13	6.53777e-13	1.86809	3.48074e-37	1.14751e-36	-0.0936636	0.69128	0.755111
NGR_b01420	156	3	2	2	0.7885	0.6603	0.5833	2.52074	14.4684	3.78095	2.52098	0.035375	0.046141	0.584899	0.540166	0.584464	1.93608	0.12717	0.183446
NGR_b01430	183	4	1	10	0.765	0.4918	0.8634	2.86511	6.16685	16.1155	1.10594	0.2447	0.282308	2.49179	0.00170941	0.00252514	-1.38584	0.510124	0.592368
NGR_b01440	219	38	17	12	0.9361	0.9726	0.8356	22.7443	87.6031	16.1597	1.94548	1.72963e-05	3.18419e-05	-0.493104	0.333198	0.376521	2.43858	6.29154e-06	2.36057e-05
NGR_b01450	2463	889	67	124	0.9992	0.7962	0.9375	47.3118	30.6991	14.8475	-0.624005	0.000355904	0.00058003	-1.67198	1.03693e-43	3.72837e-43	1.04798	3.6056e-06	1.39861e-05
NGR_b01460	264	242	19	125	0.9735	0.7727	0.8523	120.155	81.2203	139.637	-0.564991	0.105692	0.129027	0.216782	0.167823	0.199326	-0.781773	0.0244194	0.0434146
NGR_b01470	603	279	52	188	0.995	0.9718	0.9934	60.6484	97.3197	91.9467	0.682263	0.00232858	0.00347743	0.600329	1.32297e-05	2.22099e-05	0.0819346	0.673684	0.740598
NGR_b01480	153	7	4	39	0.8627	0.7124	0.9216	5.99707	29.5042	75.1742	2.29859	0.0103011	0.0143488	3.64791	3.47282e-14	7.78899e-14	-1.34932	0.0693084	0.10914
NGR_b01490	231	8	10	9	0.8961	0.9134	0.7273	4.53952	48.8543	11.4902	3.42787	1.05282e-06	2.13634e-06	1.33979	0.0501484	0.0640756	2.08809	0.00154643	0.00369127
NGR_b01500	477	2993	172	1042	0.9958	0.9874	0.9937	822.471	406.935	644.236	-1.01517	2.46924e-23	1.14034e-22	-0.352376	4.85476e-12	1.0274e-11	-0.662791	4.6831e-09	2.86308e-08
NGR_b01510	612	1763	104	370	0.9984	0.9869	0.9886	377.601	191.777	178.298	-0.977432	1.45181e-13	4.51132e-13	-1.08257	1.83298e-45	6.75551e-45	0.105142	0.487046	0.570063
NGR_b01520	240	212	82	152	0.9875	0.9792	0.9875	115.786	385.583	186.779	1.73558	4.09532e-17	1.51507e-16	0.689868	8.901e-06	1.50655e-05	1.04571	3.29304e-07	1.51705e-06
NGR_b01590	189	0	3	1	-	0.6667	0.4762	0	17.9132	1.56039	-	0.000234536	0.000388156	-	0.189361	0.222896	3.52105	0.0153714	0.028732
NGR_b01600	564	456	24	53	0.9805	0.9521	0.9238	105.979	48.0227	27.7136	-1.14198	3.03146e-05	5.48301e-05	-1.93511	9.33636e-28	2.71747e-27	0.793126	0.0254208	0.045001
NGR_b01610	3612	1037	107	169	0.9958	0.8538	0.9587	37.6325	33.4311	13.7986	-0.170788	0.25779	0.296305	-1.44746	1.07338e-41	3.75047e-41	1.27667	6.10336e-12	5.19415e-11
NGR_b01620	3342	153	144	106	0.9533	0.9022	0.8743	6.00091	48.6263	9.35395	3.01848	7.73504e-62	7.31345e-61	0.640394	0.000504194	0.000777849	2.37809	3.31088e-37	8.90627e-36
NGR_b01630	402	23	3	23	0.9179	0.3756	0.9229	7.49953	8.4219	16.8732	0.167346	0.615172	0.650907	1.16986	0.00582152	0.00822832	-1.00252	0.319262	0.402788
NGR_b01640	573	150	36	132	0.9581	0.9442	0.9197	34.3138	70.9027	67.9383	1.04705	0.000200022	0.000333891	0.985437	1.60574e-08	3.04048e-08	0.0616147	0.764954	0.817687
NGR_b01650	1908	30	52	151	0.5613	0.8795	0.8931	2.06099	30.7567	23.3396	3.89949	2.27186e-31	1.31985e-30	3.50138	1.05772e-48	4.05274e-48	0.398119	0.0824562	0.126621
NGR_b01660	675	31	15	34	0.8756	0.923	0.9867	6.01991	25.0785	14.8549	2.05864	2.37824e-05	4.34083e-05	1.30313	0.00027688	0.000434415	0.755512	0.0827056	0.126815
NGR_b01670	837	49	19	17	0.9128	0.8029	0.8829	7.67367	25.6179	5.98989	1.73916	3.20134e-05	5.77846e-05	-0.357386	0.41275	0.457559	2.09655	1.64398e-05	5.73678e-05
NGR_b01680	732	15	2	3	0.7787	0.179	0.3689	2.68604	3.08343	1.20866	0.199054	0.573616	0.611219	-1.15207	0.237056	0.274907	1.35112	0.215806	0.28919
NGR_b01690	705	15	11	13	0.8794	0.722	0.7745	2.78891	17.6083	5.43813	2.65849	1.24185e-05	2.31024e-05	0.96341	0.0722966	0.0903416	1.69508	0.0042408	0.00909772
NGR_b01700	708	20	9	20	0.9449	0.5692	0.8291	3.70279	14.3458	8.33091	1.95394	0.00124949	0.00192012	1.16986	0.00994686	0.0137914	0.784081	0.149512	0.210377
NGR_b01710	771	19	17	29	0.8651	0.8742	0.8379	3.23022	24.8834	11.0927	2.94548	1.01348e-08	2.37837e-08	1.77991	2.08654e-05	3.47457e-05	1.16557	0.0086957	0.0174055
NGR_b01720	906	223	33	108	0.9868	0.9614	0.9691	32.2633	41.1056	35.1553	0.349439	0.17399	0.205516	0.123849	0.44876	0.493939	0.22559	0.394896	0.479816
NGR_b01730	1203	34	21	25	0.8712	0.8263	0.714	3.70464	19.7001	6.12872	2.4108	2.9544e-08	6.66543e-08	0.726255	0.053811	0.0685008	1.68455	0.000112617	0.000338234
NGR_b01740	768	7	9	3	0.6198	0.6237	0.2904	1.19473	13.225	1.15201	3.46852	2.89454e-06	5.68715e-06	-0.0525312	0.906066	0.919589	3.52105	4.46306e-05	0.000145331
NGR_b01750	999	33	19	25	0.7758	0.7137	0.7638	4.32993	21.4636	7.38023	2.30948	2.9121e-07	6.16569e-07	0.769323	0.0427552	0.0552336	1.54016	0.000580524	0.00152126
NGR_b01760	711	11	3	9	0.8059	0.3432	0.6906	2.02794	4.76175	3.73309	1.23148	0.125536	0.151136	0.880355	0.15747	0.187642	0.351121	0.550032	0.630077
NGR_b01770	456	6	17	2	0.7917	0.9518	0.375	1.72472	42.0726	1.29348	4.60845	2.95896e-13	9.04037e-13	-0.415101	0.884876	0.901484	5.02355	1.2146e-10	8.88267e-10
NGR_b01780	1386	29	28	25	0.6941	0.6912	0.6126	2.74263	22.7987	5.31952	3.05532	8.87176e-14	2.78051e-13	0.955736	0.0149511	0.020329	2.09958	1.9283e-07	9.18428e-07
NGR_b01790	444	13	20	15	0.8514	0.9257	0.6644	3.83789	50.8349	9.96331	3.72743	1.1015e-12	3.26705e-12	1.37631	0.0108376	0.0149527	2.35112	1.82358e-06	7.37899e-06
NGR_b01800	1110	33	15	37	0.5595	0.7595	0.5865	3.89694	15.2505	9.83047	1.96844	4.32342e-05	7.7028e-05	1.33492	0.000112038	0.000179283	0.633521	0.134504	0.192011
NGR_b01810	885	163	20	59	0.9944	0.8282	0.9412	24.1422	25.5036	19.6609	0.0791449	0.722714	0.751977	-0.296224	0.183313	0.216518	0.375369	0.280216	0.361262
NGR_b01820	636	11	6	1	0.6494	0.4528	0.1415	2.26708	10.6466	0.463701	2.23148	0.00297006	0.00438988	-2.28957	0.113749	0.138286	4.52105	0.00021465	0.00060752
NGR_b01830	912	25	24	5	0.8925	0.8454	0.4649	3.59317	29.6983	1.61685	3.04705	4.9324e-12	1.42076e-11	-1.15207	0.104721	0.127914	4.19912	7.61542e-13	7.09587e-12
NGR_b01840	873	43	8	8	0.9267	0.4616	0.4238	6.45634	10.3417	2.70253	0.67968	0.173212	0.204636	-1.2564	0.0180382	0.02426	1.93608	0.0066665	0.0137165
NGR_b01850	810	17	4	2	0.8407	0.4111	0.1593	2.75104	5.57301	0.728183	1.01848	0.142876	0.17075	-1.9176	0.060658	0.0766024	2.93608	0.0109884	0.0213053
NGR_b01860	1197	32	39	3	0.812	0.8404	0.2114	3.50419	36.7693	0.739133	3.39135	9.16082e-21	3.90185e-20	-2.24518	0.00273626	0.00398587	5.63652	5.65428e-24	1.06656e-22
NGR_b01870	972	18	23	4	0.7572	0.6039	0.1368	2.42738	26.704	1.21364	3.45958	2.77552e-13	8.49249e-13	-1.00006	0.238628	0.276678	4.45965	6.6033e-13	6.19949e-12
NGR_b01880	792	60	12	25	0.9949	0.6944	0.8927	9.93021	17.099	9.30916	0.784017	0.0744966	0.0930719	-0.0931732	0.833458	0.856148	0.87719	0.0749134	0.116484
NGR_b01890	837	48	27	15	0.9367	0.7885	0.5938	7.51706	36.4043	5.2852	2.27587	1.92069e-09	4.73897e-09	-0.508211	0.25354	0.293144	2.78408	7.74662e-10	5.23807e-09
NGR_b01900	768	27	11	5	0.6224	0.7448	0.3555	4.60824	16.1639	1.92001	1.81049	0.000847386	0.00132992	-1.2631	0.0677512	0.0849017	3.07359	2.68778e-05	9.09201e-05
NGR_b01910	1089	36	25	32	0.8916	0.5197	0.7888	4.33318	25.9076	8.66598	2.57988	2.67076e-10	6.96715e-10	0.999936	0.00441128	0.00629834	1.57994	6.32328e-05	0.000199603
NGR_b01920	255	57	7	133	0.9412	0.9608	0.9961	29.3	30.9794	153.818	0.0804099	0.728096	0.756433	2.39225	1.13905e-28	3.37084e-28	-2.31184	2.36332e-07	1.11193e-06
NGR_b01930	822	51	16	42	0.8808	0.7908	0.8856	8.13262	21.9666	15.0686	1.43352	0.000956702	0.00148978	0.889753	0.00322012	0.00465454	0.543766	0.176506	0.243542
NGR_b01940	951	129	21	70	0.9506	0.8423	0.9464	17.7804	24.9203	21.7077	0.487035	0.132927	0.159507	0.287917	0.172279	0.204187	0.199118	0.520554	0.602557
NGR_b01950	2076	133	40	66	0.8776	0.7852	0.7577	8.39763	21.7444	9.37588	1.37259	9.31378e-07	1.89863e-06	0.158973	0.444918	0.490321	1.21362	4.65356e-05	0.00015082
NGR_b01960	981	437	87	337	0.9898	0.9011	0.9918	58.3908	100.084	101.311	0.777399	1.18255e-05	2.20522e-05	0.794976	7.3793e-14	1.64138e-13	-0.0175775	0.956554	0.970515
NGR_b01970	1209	129	18	120	0.9768	0.6807	0.9967	13.9861	16.802	29.2719	0.264643	0.397684	0.439953	1.06552	8.66732e-09	1.65894e-08	-0.800882	0.0246042	0.0436929
NGR_b01980	1770	92	75	168	0.848	0.8503	0.9277	6.81313	47.8193	27.9918	2.8112	2.09832e-30	1.19438e-29	2.03862	3.12976e-29	9.35602e-29	0.772585	0.000169654	0.00048912
NGR_b01990	1047	341	85	325	0.9952	0.9943	0.999	42.6914	91.6193	91.5445	1.10171	4.10638e-09	9.89141e-09	1.10053	2.77652e-22	7.4668e-22	0.00117881	0.956776	0.970581
NGR_b02000	504	89	18	51	0.9861	0.877	0.9524	23.1468	40.3048	29.8425	0.800137	0.0313006	0.0410514	0.366553	0.142001	0.170622	0.433583	0.241888	0.318688
NGR_b02010	585	217	29	87	0.9778	0.9299	0.9983	48.6224	55.9444	43.859	0.202375	0.422702	0.463901	-0.148747	0.432696	0.477873	0.351121	0.233356	0.308763
NGR_b02020	687	627	58	182	0.9942	0.8544	0.9782	119.631	95.2766	78.1286	-0.328396	0.100847	0.123404	-0.614666	1.73513e-07	3.15793e-07	0.28627	0.176969	0.244127
NGR_b02030	2289	74	61	59	0.8379	0.8663	0.8322	4.23758	30.0745	7.60154	2.82723	2.82606e-25	1.40577e-24	0.843051	0.000895282	0.00135519	1.98418	2.26418e-13	2.21303e-12
NGR_b02040	1632	197	74	174	0.9945	0.9577	0.9908	15.8226	51.1713	31.443	1.69335	4.43824e-15	1.49543e-14	0.990753	7.4764e-11	1.51884e-10	0.702594	0.000593722	0.00155322
NGR_b02050	2457	203	48	90	0.9817	0.7953	0.9007	10.8299	22.0471	10.8027	1.02557	2.77908e-05	5.03978e-05	-0.00362164	0.989928	0.990889	1.02919	0.000105124	0.000318046
NGR_b02060	933	70	23	33	0.9893	0.6409	0.8349	9.83442	27.8202	10.431	1.50022	5.09196e-05	9.00729e-05	0.0849723	0.741016	0.771564	1.41525	0.00041607	0.00111923
NGR_b02070	663	20	15	11	0.8778	0.8265	0.629	3.95411	25.5325	4.89299	2.69091	3.54684e-07	7.48401e-07	0.307365	0.517412	0.561808	2.38354	2.79838e-05	9.43519e-05
NGR_b02080	492	34	1	20	0.9736	0.1829	0.876	9.05829	2.29377	11.9884	-1.98152	0.198367	0.231966	0.404326	0.296536	0.337931	-2.38584	0.0816744	0.125483
NGR_b02090	816	35	8	14	0.9142	0.3934	0.6373	5.62225	11.0641	5.0598	0.976662	0.0700928	0.0878181	-0.152067	0.80084	0.826622	1.12873	0.0675702	0.106729
NGR_b02100	1380	76	20	30	0.9225	0.6609	0.7891	7.21883	16.3556	6.41118	1.17995	0.0017787	0.0026913	-0.171176	0.618928	0.658855	1.35112	0.00144887	0.00348392
NGR_b02110	942	20	19	14	0.6932	0.7728	0.7527	2.78299	22.7624	4.38301	3.03194	7.62406e-10	1.92403e-09	0.655288	0.176809	0.209276	2.37666	2.76214e-06	1.09197e-05
NGR_b02120	255	32	11	253	0.9922	0.9373	0.9922	16.4491	48.6819	292.601	1.56538	0.00279076	0.00414266	4.15285	3.99362e-93	2.24864e-92	-2.58748	1.62514e-14	1.72466e-13
NGR_b02130	414	10	10	20	0.4058	0.9106	0.8333	3.16615	27.2593	14.2471	3.10594	4.02612e-06	7.78937e-06	2.16986	4.96718e-05	8.12716e-05	0.936084	0.0826814	0.126841
NGR_b02140	1323	66	28	48	0.932	0.7664	0.8723	6.53907	23.8843	10.6998	1.86891	1.2897e-07	2.80644e-07	0.71043	0.0096588	0.0134191	1.15848	0.000959722	0.00237797
NGR_b02150	984	24	23	35	0.7439	0.8994	0.9644	3.19704	26.3783	10.4898	3.04454	1.34926e-11	3.79643e-11	1.71418	5.50844e-06	9.41348e-06	1.33036	0.000774842	0.00196634
NGR_b02160	1065	33	22	58	0.831	0.739	0.9822	4.06159	23.3124	16.061	2.52098	5.00262e-09	1.19804e-08	1.98345	9.20808e-11	1.86452e-10	0.537534	0.124643	0.181195
NGR_b02170	1101	34	40	49	0.8274	0.891	0.9092	4.04784	41.0003	13.1252	3.34041	6.76438e-21	2.89108e-20	1.69711	9.85848e-08	1.81237e-07	1.6433	2.23354e-07	1.05568e-06
NGR_b02180	954	34	15	113	0.9256	0.6059	0.9937	4.67157	17.7443	34.9322	1.92537	5.74454e-05	0.000101011	2.90258	1.29014e-30	3.94631e-30	-0.977205	0.0100515	0.019799
NGR_b02190	1803	269	225	947	0.8602	0.7854	0.822	19.5564	140.832	154.899	2.84826	1.55015e-88	1.87136e-87	2.98562	5.84296e-251	6.44496e-250	-0.137356	0.205156	0.277443
NGR_b02200	1080	283	34	119	0.8694	0.7407	0.8407	34.3475	35.5279	32.4952	0.0487496	0.77862	0.803666	-0.0799793	0.630724	0.669455	0.128729	0.596262	0.670863
NGR_b02210	810	97	19	107	0.9605	0.8346	0.9654	15.6971	26.4718	38.9578	0.75396	0.036074	0.0469834	1.31142	1.1798e-10	2.38037e-10	-0.557456	0.127856	0.184307
NGR_b02220	1518	77	64	149	0.7991	0.809	0.9453	6.64892	47.5798	28.9474	2.83916	1.46522e-26	7.62529e-26	2.12224	1.68068e-27	4.87122e-27	0.716915	0.00111828	0.00272716
NGR_b02230	798	118	43	79	0.9887	0.9737	0.9712	19.3826	60.8108	29.1958	1.64957	3.80786e-09	9.19738e-09	0.590999	0.00508526	0.00721568	1.05857	0.000166244	0.000480183
NGR_b02240	276	33	4	26	0.9239	0.7138	0.8986	15.6725	16.3556	27.7818	0.0615508	0.723098	0.75225	0.825907	0.0282974	0.0373118	-0.764356	0.401078	0.486467
NGR_b02250	198	13	1	10	0.9343	0.4545	0.8687	8.60618	5.69967	14.8947	-0.594495	0.944884	0.951491	0.79135	0.174064	0.206224	-1.38584	0.510124	0.592702
NGR_b02260	792	60	30	175	0.9672	0.9684	0.9836	9.93021	42.7475	65.1641	2.10594	2.37024e-09	5.80423e-09	2.71418	3.82756e-43	1.36277e-42	-0.608237	0.0306964	0.0533329
NGR_b02270	306	34	19	111	0.9314	0.9183	0.9771	14.5643	70.0724	106.979	2.26641	4.17114e-07	8.7536e-07	2.87681	8.08964e-30	2.44308e-29	-0.610405	0.0909668	0.137238
NGR_b02280	1005	18	14	73	0.7622	0.609	0.7154	2.34768	15.7209	21.4216	2.74337	5.98516e-07	1.24008e-06	3.18976	2.3194e-22	6.24834e-22	-0.446386	0.326362	0.410073
NGR_b02290	492	22	5	17	0.5122	0.3069	0.7419	5.86124	11.4688	10.1901	0.968441	0.129046	0.15509	0.797892	0.0813808	0.100858	0.170549	0.674094	0.740522
NGR_b02300	273	1	2	13	0.3297	0.4286	0.9121	0.480142	8.26765	14.0435	4.10594	0.00831158	0.0117332	4.8703	1.45853e-06	2.55967e-06	-0.764356	0.65182	0.722208
NGR_b02310	630	7	11	6	0.4032	0.8651	0.627	1.45643	19.7046	2.80871	3.75802	8.02616e-08	1.7645e-07	0.947469	0.20964	0.245135	2.81055	6.53276e-05	0.000205586
NGR_b02320	681	56	5	19	0.9648	0.4787	0.8458	10.7789	8.28586	8.22815	-0.379482	0.728542	0.756643	-0.389566	0.334684	0.378062	0.0100844	0.837242	0.875594
NGR_b02330	942	77	22	30	0.9437	0.8132	0.8811	10.7145	26.3564	9.39217	1.29859	0.000412294	0.000667539	-0.190035	0.575402	0.619017	1.48862	0.000325388	0.000888035
NGR_b02340	1050	114	45	64	0.9667	0.859	0.819	14.2314	48.3658	17.9757	1.76491	2.11606e-10	5.56702e-10	0.336971	0.13014	0.157011	1.42794	8.78822e-07	3.72671e-06
NGR_b02350	1530	214	37	85	0.9745	0.8373	0.8092	18.3339	27.2914	16.3841	0.573931	0.0259796	0.0344006	-0.162215	0.395488	0.439447	0.736146	0.0102922	0.0201895
NGR_b02360	1026	957	107	599	0.9961	0.9932	0.9825	122.263	117.693	172.177	-0.0549632	0.747448	0.773812	0.493898	9.00936e-11	1.82487e-10	-0.548861	0.000181433	0.000520411
NGR_b02370	294	14	3	15	0.8639	0.6871	0.7653	6.24184	11.5157	15.0466	0.883553	0.219806	0.255587	1.2694	0.0166565	0.0225389	-0.385844	0.848374	0.883949
NGR_b02380	807	65	74	62	0.9802	0.9318	0.9306	10.5578	103.484	22.6576	3.29303	2.28908e-36	1.46601e-35	1.10169	1.98416e-05	3.30675e-05	2.19134	4.8652e-18	6.79481e-17
NGR_b02390	1758	9	36	11	0.3572	0.8043	0.347	0.671052	23.1099	1.84531	5.10594	3.67776e-28	1.984e-27	1.45937	0.021737	0.0290578	3.64658	1.92698e-16	2.39402e-15
NGR_b02400	804	20	69	38	0.9216	0.9888	0.9391	3.26066	96.8518	13.9387	4.89254	1.90132e-50	1.5679e-49	2.09586	4.9773e-08	9.25745e-08	2.79668	1.01048e-22	1.82269e-21
NGR_b02410	1590	34	50	20	0.861	0.8302	0.5277	2.80294	35.4885	3.70961	3.66234	2.4192e-28	1.31653e-27	0.404326	0.296536	0.337869	3.25801	6.5625e-20	1.02531e-18
NGR_b02420	1086	45	35	52	0.9438	0.9374	0.9475	5.43144	36.3708	14.1211	2.74337	9.049e-15	3.00002e-14	1.37845	2.7937e-06	4.84106e-06	1.36493	2.69602e-05	9.1149e-05
NGR_b02430	1047	23	5	21	0.7813	0.2139	0.5635	2.87948	5.38937	5.91518	0.904311	0.148982	0.177637	1.03862	0.0165307	0.0223834	-0.134306	0.997554	0.998361
NGR_b02440	417	30	12	83	0.5659	0.7866	0.9496	9.43012	32.4758	58.6999	1.78402	0.000599144	0.000954592	2.63801	1.11581e-20	2.90967e-20	-0.853993	0.052715	0.0856255
NGR_b02450	666	41	40	150	0.9444	0.9535	0.9895	8.06941	67.7798	66.4221	3.07032	5.4152e-19	2.14701e-18	3.04113	4.03474e-42	1.41858e-41	0.0291932	0.855122	0.888287
NGR_b02460	1209	93	28	128	0.933	0.7527	0.9917	10.083	26.1364	31.2233	1.37414	3.44922e-05	6.20239e-05	1.6307	7.4302e-17	1.77522e-16	-0.256561	0.43191	0.518175
NGR_b02470	1323	95	9	27	0.941	0.4361	0.8322	9.4123	7.6771	6.01865	-0.293986	0.673582	0.706195	-0.645107	0.0386016	0.0501926	0.351121	0.446146	0.531237
NGR_b02480	738	110	16	65	0.9499	0.893	0.9336	19.5375	24.4669	25.9748	0.324585	0.337284	0.378543	0.410869	0.067157	0.0842765	-0.086284	0.915062	0.937643
NGR_b02490	402	22	10	15	0.9826	0.908	0.806	7.17346	28.073	11.0043	1.96844	0.000674122	0.00106937	0.61732	0.185359	0.218768	1.35112	0.0207402	0.0374765
NGR_b02510	1035	15288	28	909	0.9932	0.6541	0.943	1936.17	30.5304	259.012	-5.98681	0	0	-2.90211	0	0	-3.0847	1.05017e-57	4.16499e-56
NGR_b02520	1293	9699	43	1140	0.9977	0.8894	0.9683	983.243	37.5305	260.017	-4.71141	0	0	-1.91894	0	0	-2.79247	9.24024e-66	4.23477e-64
NGR_b02530	804	3015	22	187	0.9963	0.8868	0.9975	491.545	30.8803	68.5932	-3.99257	2.05102e-110	2.94709e-109	-2.84119	8.87886e-270	1.06684e-268	-1.15138	0.000123673	0.000368932
NGR_b02540	456	1200	1	121	0.9978	0.1974	0.9759	344.944	2.47486	78.2557	-7.12287	1.22112e-55	1.06512e-54	-2.14009	9.28964e-80	4.76653e-79	-4.98278	2.62848e-11	2.09837e-10
NGR_b02550	192	70	4	112	0.9792	0.8906	0.9896	47.7891	23.5111	172.033	-1.02334	0.197204	0.23078	1.84793	1.18449e-17	2.87661e-17	-2.87127	1.26823e-07	6.21754e-07
NGR_b02560	1026	1080	90	558	0.9942	0.9834	0.9942	137.978	98.9942	160.392	-0.479018	0.00183154	0.00276854	0.217167	0.0040312	0.00578235	-0.696184	8.5105e-06	3.1028e-05
NGR_b02570	1506	377	39	85	0.9927	0.9044	0.7842	32.8132	29.225	16.6452	-0.167074	0.540888	0.580641	-0.979169	1.87583e-09	3.66056e-09	0.812095	0.0041651	0.00895706
NGR_b02580	993	124	21	22	0.9909	0.8268	0.6012	16.3683	23.8663	6.53385	0.544066	0.0982234	0.120598	-1.3249	1.57209e-05	2.63063e-05	1.86897	3.06802e-05	0.000102716
NGR_b02590	957	77	10	4	0.7691	0.5517	0.279	10.5466	11.7924	1.23266	0.161087	0.613972	0.64986	-3.09693	1.23034e-08	2.33825e-08	3.25801	3.55788e-05	0.000117777
NGR_b02600	1461	226	20	17	0.9644	0.5749	0.3333	20.2764	15.4488	3.43158	-0.392306	0.275326	0.314593	-2.56285	1.62676e-19	4.13065e-19	2.17055	6.094e-06	2.29062e-05
NGR_b02610	1245	235	27	25	0.9823	0.8024	0.7823	24.7418	24.4742	5.92197	-0.0156845	0.9575	0.962629	-2.0628	4.3566e-16	1.027e-15	2.04712	5.04412e-07	2.24518e-06
NGR_b02620	927	417	31	125	0.9903	0.8943	0.9903	58.9642	37.7396	39.7673	-0.643762	0.0137615	0.0188927	-0.568258	7.35126e-05	0.000118958	-0.0755042	0.854264	0.887843
NGR_b02630	783	227	54	116	0.9847	0.9796	0.9783	38.0011	77.83	43.691	1.03428	7.91488e-06	1.49442e-05	0.201294	0.214816	0.25095	0.83299	0.000615316	0.00160563
NGR_b02640	426	287	14	33	0.9906	0.9507	0.7512	88.3089	37.088	22.8455	-1.25161	0.000463792	0.000746043	-1.95065	3.778e-18	9.27341e-18	0.699045	0.114542	0.168811
NGR_b02650	249	187	10	47	0.988	0.7671	0.9839	98.4407	45.3227	55.6665	-1.11902	0.0111791	0.0155125	-0.822444	0.000276454	0.000433857	-0.296577	0.641104	0.71276
NGR_b02660	1128	227	27	78	0.9663	0.8129	0.9504	26.3784	27.0128	20.393	0.034284	0.823026	0.843874	-0.371285	0.0495468	0.0634905	0.405569	0.189366	0.258576
NGR_b02670	2265	566	94	172	0.9934	0.9598	0.943	32.7552	46.8354	22.3952	0.515876	0.00171707	0.00260186	-0.548532	7.32872e-06	1.24725e-05	1.06441	2.96874e-08	1.61261e-07
NGR_b02680	822	161	19	29	0.9976	0.8273	0.9002	25.6736	26.0853	10.4045	0.0229556	0.846906	0.864637	-1.30307	1.07114e-06	1.88891e-06	1.32603	0.0021915	0.0050311
NGR_b02690	900	40	19	10	0.98	0.7489	0.4022	5.82572	23.8246	3.27682	2.03194	2.92934e-06	5.74095e-06	-0.830139	0.106861	0.130296	2.86208	1.4261e-07	6.96393e-07
NGR_b02700	1275	393	15	111	0.9969	0.491	0.9914	40.4031	13.2769	25.6749	-1.60555	7.41126e-07	1.52333e-06	-0.654108	1.31174e-05	2.20333e-05	-0.951441	0.0126539	0.0241337
NGR_b02710	438	100	4	27	0.984	0.4041	0.9384	29.9266	10.3063	18.1796	-1.53791	0.0243948	0.0323991	-0.719108	0.0192971	0.0259081	-0.818804	0.355548	0.440395
NGR_b02720	246	42	4	14	0.9878	0.8699	0.8252	22.3793	18.3502	16.7837	-0.286372	0.902038	0.913544	-0.415101	0.385666	0.430078	0.128729	0.712666	0.774642
NGR_b02730	1071	239	36	95	0.9925	0.9234	0.9701	29.251	37.9339	26.1595	0.375003	0.132768	0.159347	-0.16115	0.370346	0.414562	0.536153	0.0555194	0.0896161
NGR_b02740	936	104	20	28	0.9882	0.9391	0.8857	14.5643	24.114	8.82222	0.727433	0.0376126	0.0488845	-0.723224	0.0163705	0.0221761	1.45066	0.00076075	0.00194253
NGR_b02750	1473	145	38	67	0.9844	0.8649	0.7855	12.9032	29.1136	13.4143	1.17396	2.62682e-05	4.77204e-05	0.0560413	0.764548	0.792732	1.11792	0.000205228	0.00058406
NGR_b02760	2082	144	46	25	0.8991	0.7671	0.6287	9.06596	24.934	3.54124	1.45958	3.42526e-08	7.69969e-08	-1.35621	2.06714e-06	3.60729e-06	2.81579	7.86286e-16	9.40958e-15
NGR_b02770	1014	18	17	9	0.715	0.6538	0.5138	2.32684	18.9202	2.61758	3.02348	5.76982e-09	1.3738e-08	0.169861	0.700812	0.735769	2.85362	6.53058e-07	2.85546e-06
NGR_b02780	1128	28	23	28	0.8422	0.8227	0.6197	3.25373	23.0109	7.32056	2.82215	1.17362e-10	3.12612e-10	1.16986	0.0024131	0.00352925	1.65229	7.00938e-05	0.000219136
NGR_b02790	1671	55	26	46	0.848	0.7283	0.7373	4.31438	17.5595	8.11852	2.02502	6.16922e-08	1.37086e-07	0.912063	0.00165976	0.00245825	1.11296	0.00203894	0.00472115
NGR_b02800	1374	134	51	43	0.9665	0.9476	0.9214	12.7835	41.8888	9.22948	1.71228	4.2977e-11	1.17146e-10	-0.469963	0.0630692	0.0794852	2.18224	6.9888e-13	6.54156e-12
NGR_b02810	189	21	9	8	0.963	0.8466	0.8942	14.5643	53.7397	12.4831	1.88355	0.00167349	0.00253955	-0.222456	0.791368	0.818073	2.10601	0.00243438	0.00555161
NGR_b02820	186	2	11	21	0.5054	0.7473	0.957	1.40945	66.7413	33.2968	5.56538	2.3984e-10	6.28046e-10	4.56218	1.50714e-09	2.94852e-09	1.0032	0.0559798	0.0902886
NGR_b02830	726	57	19	35	0.9435	0.8375	0.8898	10.2913	29.5346	14.2176	1.52098	0.000179538	0.000300832	0.466254	0.126093	0.152395	1.05473	0.0108571	0.021097
NGR_b02840	1347	162	21	33	0.9889	0.5984	0.8181	15.7645	17.5941	7.22507	0.158412	0.555552	0.594836	-1.12559	1.24314e-05	2.09037e-05	1.28401	0.00174745	0.00410458
NGR_b02850	1515	525	100	169	0.9875	0.9749	0.9366	45.4233	74.4907	32.898	0.713628	1.41654e-05	2.62574e-05	-0.465433	0.000199595	0.000315397	1.17906	4.72752e-10	3.27172e-09
NGR_b02860	1422	542	95	1882	0.9937	0.9803	0.9972	49.9611	75.3944	390.315	0.593652	0.000338772	0.000552691	2.96576	0	0	-2.37211	5.2647e-91	2.93448e-89
NGR_b02870	651	105	15	50	0.9724	0.6743	0.9278	21.1417	26.0031	22.6509	0.29859	0.380538	0.423709	0.0994719	0.658292	0.696684	0.199118	0.565454	0.6431
NGR_b02880	303	65	21	34	0.9802	0.9208	0.9802	28.1192	78.2153	33.0927	1.47589	0.00012701	0.000215559	0.234956	0.416302	0.461249	1.24094	0.00232008	0.00529876
NGR_b02890	465	51	13	39	0.9484	0.8968	0.9505	14.3764	31.5504	24.7347	1.13396	0.012606	0.0173796	0.782838	0.0108901	0.0150185	0.351121	0.387916	0.473287
NGR_b02900	606	73	14	90	0.9373	0.7228	0.9769	15.79	26.0718	43.7991	0.723475	0.0754738	0.0941978	1.47189	9.63156e-11	1.94772e-10	-0.748414	0.0708824	0.110997
NGR_b02910	774	51	19	169	0.9845	0.9186	0.9819	8.63697	27.703	64.3934	1.68145	5.08152e-05	8.99139e-05	2.89832	7.09932e-45	2.59637e-44	-1.21687	0.000144863	0.00042477
NGR_b02920	1377	108	56	282	0.9855	0.8504	0.9978	10.2807	45.8954	60.3963	2.15841	1.74703e-16	6.30131e-16	2.55453	1.00801e-63	4.49392e-63	-0.396113	0.060697	0.097087
NGR_b02930	1833	221	56	1255	0.9973	0.7572	0.9984	15.8038	34.4779	201.919	1.1254	1.02247e-06	2.07611e-06	3.67543	0	0	-2.55003	4.94696e-66	2.30127e-64
NGR_b02950	189	14	5	20	0.9577	0.7989	0.963	9.70954	29.8554	31.2078	1.62052	0.0271396	0.0358676	1.68443	0.000659384	0.00100722	-0.0639162	0.918144	0.940023
NGR_b02960	609	41	13	64	0.9754	0.9458	0.9869	8.82468	24.0902	30.9926	1.44883	0.00242292	0.00361135	1.81231	1.72989e-10	3.47099e-10	-0.363476	0.465036	0.54887
NGR_b02970	1230	82	16	28	0.887	0.7122	0.5959	8.73858	14.6801	6.71349	0.748393	0.0530898	0.0677209	-0.380336	0.242654	0.281135	1.12873	0.012909	0.0245597
NGR_b02980	669	190	79	327	0.9821	0.9596	0.991	37.2271	133.265	144.151	1.83987	5.46362e-18	2.08479e-17	1.95315	4.03004e-52	1.60786e-51	-0.113282	0.56055	0.639757
NGR_b02990	1260	37	23	15	0.8794	0.8651	0.6151	3.84914	20.6002	3.51088	2.42005	6.38572e-09	1.51695e-08	-0.132702	0.824384	0.847813	2.55276	7.1467e-08	3.65427e-07
NGR_b03000	741	503	91	98	0.996	0.9757	0.9744	88.9779	138.592	39.0035	0.639325	0.000173553	0.00029112	-1.18984	4.86566e-16	1.14569e-15	1.82917	3.80114e-17	4.97202e-16
NGR_b03010	750	1192	120	491	0.9987	0.992	0.992	208.328	180.566	193.07	-0.206333	0.140819	0.168422	-0.109728	0.158077	0.188256	-0.0966048	0.533956	0.614735
NGR_b03020	3069	925	175	424	0.9954	0.9687	0.8703	39.5073	64.3511	40.7441	0.703847	1.71069e-08	3.94427e-08	0.0444721	0.589584	0.632186	0.659374	7.54478e-07	3.24614e-06
NGR_b03030	780	640	53	275	0.991	0.9423	0.9654	107.552	76.6825	103.976	-0.488063	0.0159404	0.0216679	-0.0487791	0.651812	0.690653	-0.439284	0.0414032	0.0692703
NGR_b03040	912	574	27	328	0.9978	0.9605	0.9879	82.4991	33.4106	106.066	-1.30407	1.99589e-07	4.27404e-07	0.362506	0.000317294	0.000494812	-1.66658	1.75041e-11	1.41937e-10
NGR_b03050	1686	484	78	56	0.9935	0.981	0.9009	37.6288	52.2098	9.79549	0.472484	0.008167	0.0115475	-1.94165	1.71459e-29	5.14792e-29	2.41413	2.29134e-21	3.86281e-20
NGR_b03060	1194	289	28	33	0.9958	0.696	0.8191	31.7268	26.4648	8.15089	-0.261626	0.402832	0.444299	-1.96067	2.24188e-18	5.53582e-18	1.69904	8.01446e-06	2.93753e-05
NGR_b03070	813	179	42	34	0.9914	0.9164	0.9729	28.8599	58.3007	12.3334	1.01445	9.8228e-05	0.000167907	-1.22649	8.7554e-07	1.54884e-06	2.24094	3.0432e-11	2.40157e-10
NGR_b03080	1203	269	40	29	0.9992	0.8628	0.8828	29.3102	37.524	7.10932	0.356411	0.13254	0.159104	-2.04362	4.92634e-18	1.20634e-17	2.40003	1.09712e-11	9.16047e-11
NGR_b03090	1653	630	191	113	0.9982	0.9855	0.9613	49.9574	130.399	20.1605	1.38417	2.11638e-26	1.09497e-25	-1.30917	1.41236e-22	3.81644e-22	2.69333	5.172e-57	2.01253e-55
NGR_b03100	2082	1862	263	1539	0.9995	0.9966	0.999	117.228	142.557	217.998	0.282227	0.00335976	0.00494463	0.895001	3.93536e-70	1.88046e-69	-0.612775	2.73472e-11	2.17757e-10
NGR_b03110	984	42	19	55	0.7276	0.69	0.935	5.59482	21.7908	16.484	1.96156	5.2357e-06	1.00479e-05	1.5589	1.17994e-07	2.16147e-07	0.402652	0.261404	0.340486
NGR_b03120	903	18	35	5	0.6622	0.9125	0.4264	2.61286	43.7416	1.63297	4.0653	1.19186e-22	5.37206e-22	-0.678136	0.410112	0.454961	4.74344	1.19078e-19	1.83267e-18
NGR_b03130	687	28	113	15	0.8996	0.9927	0.8632	5.34236	185.625	6.43917	5.11877	3.08968e-84	3.61026e-83	0.269397	0.514142	0.559141	4.84937	1.10353e-60	4.64458e-59
NGR_b03140	1188	24	35	5	0.8182	0.8603	0.314	2.64806	33.2481	1.24122	3.65027	2.33924e-20	9.83497e-20	-1.09317	0.129323	0.156055	4.74344	1.19078e-19	1.83724e-18
NGR_b03150	963	15	19	0	0.6604	0.8069	-	2.04172	22.266	0	3.44698	3.01954e-11	8.32963e-11	-	0.0055683	0.00788301	14.4426	4.24722e-14	4.35059e-13
NGR_b03160	456	2	11	1	0.2851	0.6579	0.1974	0.574907	27.2234	0.646741	5.56538	2.3984e-10	6.28312e-10	0.169861	0.723818	0.757353	5.39552	1.31533e-07	6.44335e-07
NGR_b03170	714	4	19	6	0.4244	0.8305	0.3557	0.734335	30.031	2.47827	5.35387	3.10502e-16	1.10641e-15	1.75482	0.049817	0.0637443	3.59905	2.6209e-09	1.66313e-08
NGR_b03180	894	5	28	0	0.3289	0.9564	-	0.733102	35.3456	0	5.59137	1.03961e-23	4.84812e-23	-	0.220186	0.25669	15.1092	2.98736e-20	4.703e-19
NGR_b03190	225	25	3	15	0.9244	0.52	0.9378	14.5643	15.0471	19.6609	0.0470513	0.713522	0.743913	0.432896	0.328298	0.371323	-0.385844	0.848374	0.884247
NGR_b03200	252	155	46	190	0.9841	0.9524	0.9881	80.6238	206.002	222.356	1.35338	2.13656e-07	4.56109e-07	1.46359	8.8465e-21	2.3098e-20	-0.11021	0.686264	0.751224
NGR_b03210	435	38	173	30	0.9816	0.9908	0.9724	11.4506	448.819	20.3389	5.29265	4.5371e-131	7.4334e-130	0.828824	0.0184728	0.0248338	4.46382	1.70861e-86	9.11309e-85
NGR_b03220	2205	109	214	147	0.9098	0.9832	0.9714	6.47963	109.527	19.6609	4.07923	2.38572e-128	3.84759e-127	1.60135	1.20686e-18	2.99801e-18	2.47788	2.47172e-57	9.67882e-56
NGR_b03230	1182	59	158	71	0.9924	0.9932	0.9442	6.54285	150.853	17.7148	4.52708	2.0833e-105	2.86708e-104	1.43697	1.62954e-08	3.08366e-08	3.09012	9.69898e-56	3.659e-54
NGR_b03240	723	88	291	107	0.9613	0.9945	0.9793	15.9543	454.223	43.6457	4.83139	1.45864e-203	3.22621e-202	1.4519	2.95614e-12	6.2926e-12	3.37949	2.17426e-111	1.41602e-109
NGR_b03250	1767	392	2141	120	0.9983	0.9972	0.9802	29.0792	1367.4	20.0281	5.5553	0	0	-0.537958	0.00025456	0.000400208	6.09326	0	0
NGR_b03260	363	289	4035	198	0.9477	0.9697	0.8182	104.357	12544.5	160.862	6.90937	0	0	0.624292	3.648e-06	6.28097e-06	6.28508	0	0
NGR_b03270	912	130	469	53	0.9934	0.9989	0.9846	18.6845	580.354	17.1386	4.95702	0	0	-0.124586	0.62416	0.663398	5.08161	8.3459e-254	1.39557e-251
NGR_b03280	768	83	356	27	0.9766	0.9974	0.918	14.1661	523.123	10.3681	5.20664	5.568e-264	1.49275e-262	-0.450291	0.16697	0.198427	5.65693	7.23034e-206	9.5179e-204
NGR_b03290	294	21	80	10	0.983	0.983	0.7279	9.36277	307.084	10.0311	5.03556	1.67578e-59	1.53977e-58	0.0994719	0.78489	0.811919	4.93608	5.4882e-44	1.64832e-42
NGR_b03300	1125	76	168	16	0.8907	0.992	0.72	8.8551	168.528	4.19433	4.25033	1.78536e-105	2.46253e-104	-1.07807	0.00440712	0.0062953	5.3284	6.70794e-95	3.91529e-93
NGR_b03310	1032	986	144	578	0.999	0.9738	0.9981	125.236	157.47	165.175	0.330426	0.0109976	0.0152812	0.399343	1.7381e-07	3.16241e-07	-0.0689169	0.632076	0.704622
NGR_b03320	978	512	67	379	0.9969	0.9744	0.9959	68.622	77.3127	114.287	0.172034	0.330614	0.371731	0.735915	1.27139e-13	2.80978e-13	-0.563881	0.0024374	0.00555645
NGR_b03330	507	77	29	100	0.9507	0.9546	0.9862	19.9074	64.5513	58.1685	1.69714	6.21248e-07	1.28546e-06	1.54693	1.37553e-12	2.96164e-12	0.150209	0.568846	0.645771
NGR_b03340	174	25	9	27	0.8851	0.9655	0.9655	18.8332	58.3725	45.7625	1.63201	0.00469954	0.00680801	1.28089	0.00135423	0.00202512	0.351121	0.446146	0.531032
NGR_b03350	1065	85	57	221	0.9615	0.9577	0.9784	10.4617	60.4004	61.1981	2.52944	1.23527e-20	5.24334e-20	2.54837	3.44956e-50	1.35272e-49	-0.0189288	0.9757	0.98413
NGR_b03360	456	63	98	368	0.9846	0.9605	0.9934	18.1096	242.536	238.001	3.74337	7.28144e-55	6.32454e-54	3.71614	1.1648e-122	7.82603e-122	0.0272317	0.83369	0.87306
NGR_b03370	1092	67	148	278	0.9588	0.9542	0.9817	8.04238	152.952	75.0789	4.24931	3.64614e-93	4.56173e-92	3.22271	2.63902e-81	1.36769e-80	1.0266	1.74771e-11	1.41904e-10
NGR_b03380	195	1	0	8	0.4615	-	0.9641	0.672199	0	12.099	-	0.394592	0.437235	4.16986	0.000357584	0.000555962	-13.5626	0.247506	0.32457
NGR_b03390	471	199	48	215	0.9894	0.983	0.9575	55.3815	115.01	134.621	1.05428	1.7765e-05	3.26659e-05	1.28143	3.54918e-19	8.92777e-19	-0.227147	0.347504	0.431989
NGR_b03400	654	416	70	211	0.9954	0.9908	0.9939	83.3773	120.791	95.1481	0.534788	0.0048914	0.00707602	0.190521	0.116116	0.140998	0.344268	0.08071	0.124279
NGR_b03410	1491	741	96	357	0.9893	0.9792	0.9946	65.1438	72.6622	70.6132	0.157578	0.293504	0.334192	0.116312	0.207186	0.24254	0.041266	0.769692	0.822041
NGR_b03420	1143	173	20	121	0.9711	0.6168	0.9764	19.8396	19.7469	31.2201	-0.00675517	0.916946	0.92758	0.654096	0.000154212	0.000245501	-0.660851	0.0566988	0.0913292
NGR_b03430	810	51	13	32	0.9802	0.7901	0.8877	8.25311	18.1123	11.6509	1.13396	0.012606	0.0173757	0.497436	0.120144	0.145518	0.636524	0.15728	0.220008
NGR_b03440	1128	190	54	59	0.7917	0.9034	0.7979	22.0789	54.0256	15.4255	1.29098	7.02242e-08	1.55155e-07	-0.517351	0.0148459	0.0201949	1.80833	1.12007e-10	8.23028e-10
NGR_b03450	1458	24	28	19	0.8169	0.6619	0.4952	2.15767	21.6728	3.84319	3.32834	3.89906e-15	1.31806e-14	0.832826	0.0570166	0.0724474	2.49551	5.00122e-09	3.04553e-08
NGR_b03460	909	32	5	39	0.8702	0.3531	0.9923	4.61443	6.20756	12.6531	0.427873	0.397022	0.439299	1.45526	2.23778e-05	3.72041e-05	-1.02739	0.146142	0.206434
NGR_b03470	1278	48	22	80	0.77	0.6573	0.8889	4.92314	19.427	18.461	1.98041	8.78974e-07	1.79416e-06	1.90683	1.38818e-13	3.06349e-13	0.0735873	0.761344	0.814672
NGR_b03480	690	5	8	33	0.4014	0.7507	0.8087	0.949846	13.0845	14.1046	3.78402	3.50824e-06	6.84085e-06	3.89233	7.71284e-13	1.67287e-12	-0.10831	0.968922	0.97905
NGR_b03490	723	29	16	141	0.9571	0.8285	0.9156	5.25765	24.9745	57.5144	2.24796	3.48498e-06	6.80835e-06	3.45143	5.51388e-45	2.02132e-44	-1.20347	0.00061734	0.00160956
NGR_b03500	768	151	107	1143	0.9935	0.9935	0.9987	25.772	157.231	438.915	2.60901	1.4094e-38	9.58114e-38	4.09007	0	0	-1.48106	1.93396e-31	4.60209e-30
NGR_b03510	777	116	48	626	0.9936	0.9073	0.9987	19.569	69.7164	237.601	1.83293	1.46916e-11	4.13006e-11	3.6019	1.80186e-201	1.71274e-200	-1.76897	2.429e-22	4.30608e-21
NGR_b03520	432	125	10	20	0.9421	0.5324	0.7153	37.9279	26.1235	13.6534	-0.537911	0.30301	0.343815	-1.474	2.7073e-06	4.69265e-06	0.936084	0.0826814	0.126872
NGR_b03530	1374	568	26	73	0.9964	0.8297	0.7715	54.1868	21.3551	15.6687	-1.34336	1.25237e-07	2.72711e-07	-1.79006	4.55934e-31	1.40155e-30	0.446699	0.159814	0.223097
NGR_b03540	1011	614	34	73	0.996	0.8081	0.9683	79.6067	37.9527	21.2945	-1.06869	3.74986e-06	7.29133e-06	-1.90241	4.18656e-36	1.36206e-35	0.833722	0.00603106	0.0125468
NGR_b03550	1140	567	39	64	0.9912	0.8281	0.9263	65.1944	38.6078	16.5566	-0.755858	0.000849228	0.00133247	-1.97734	4.5923e-35	1.47852e-34	1.22149	5.25316e-05	0.000168226
NGR_b03560	1890	726	52	46	0.9947	0.8138	0.763	50.3509	31.0496	7.1778	-0.697441	0.000396784	0.000643436	-2.8104	1.72566e-65	7.89238e-65	2.11296	1.36853e-12	1.247e-11
NGR_b03570	1230	246	26	18	0.9951	0.8033	0.5699	26.2157	23.8552	4.31582	-0.13613	0.722144	0.75151	-2.60273	1.87029e-21	4.95435e-21	2.4666	2.19068e-08	1.21016e-07
NGR_b03580	1167	459	34	34	0.9871	0.8663	0.8312	51.5554	32.8793	8.59218	-0.648943	0.00900052	0.0126481	-2.58503	1.32563e-38	4.43164e-38	1.93608	6.52922e-08	3.36916e-07
NGR_b03590	2142	4588	65	81	0.9995	0.8669	0.7316	280.761	34.2459	11.1522	-3.03534	6.03878e-136	1.01902e-134	-4.65394	0	0	1.6186	8.20714e-11	6.11042e-10
NGR_b03600	762	26	15	15	0.8963	0.8793	0.6837	4.4725	22.2152	5.8054	2.3124	4.3813e-06	8.44488e-06	0.376312	0.38598	0.430273	1.93608	0.000274084	0.000759408
NGR_b03610	819	8	6	4	0.5092	0.4274	0.2576	1.28038	8.26765	1.44036	2.69091	0.000796064	0.00125223	0.169861	0.73797	0.769688	2.52105	0.00488232	0.0103697
NGR_b03620	966	77	21	19	0.9482	0.7081	0.6832	10.4483	24.5334	5.80059	1.23148	0.000932886	0.00145562	-0.848998	0.0186828	0.0250996	2.08047	6.86254e-06	2.55313e-05
NGR_b03630	1161	279	50	107	0.9966	0.8562	0.944	31.4995	48.6018	27.1799	0.62568	0.0056732	0.00815366	-0.212793	0.200456	0.235062	0.838473	0.000904326	0.00225698
NGR_b03640	1080	264	28	11	0.9926	0.8583	0.3991	32.0415	29.2583	3.00375	-0.131094	0.719704	0.749223	-3.4151	3.5591e-29	1.06292e-28	3.28401	5.93362e-12	5.07062e-11
NGR_b03650	804	80	11	27	0.959	0.791	0.8607	13.0427	15.4401	9.90383	0.243448	0.4943	0.535362	-0.397179	0.22948	0.266721	0.640628	0.184418	0.252544
NGR_b03660	1296	140	53	99	0.9722	0.9336	0.9344	14.1597	46.1515	22.5282	1.70458	2.1646e-11	6.03574e-11	0.669935	0.000462366	0.00071528	1.03465	4.35424e-05	0.000142463
NGR_b03670	513	27	14	8	0.9552	0.8499	0.729	6.89888	30.7982	4.59905	2.15841	2.28376e-05	4.17207e-05	-0.585026	0.353662	0.39783	2.74344	9.75872e-06	3.53704e-05
NGR_b03680	792	24	16	8	0.8207	0.8598	0.4129	3.97208	22.7987	2.97893	2.52098	5.03692e-07	1.04994e-06	-0.415101	0.543448	0.587604	2.93608	9.09692e-07	3.84444e-06
NGR_b03690	1743	135	52	25	0.9157	0.9208	0.5456	10.1524	33.6683	4.22998	1.72957	1.96004e-11	5.4752e-11	-1.2631	1.3526e-05	2.2695e-05	2.99267	6.84048e-19	1.00052e-17
NGR_b03700	423	4	4	0	0.4704	0.7376	-	1.23952	10.6717	0	3.10594	0.00214276	0.00321778	-	0.31805	0.360325	13.3815	0.000763482	0.00194309
NGR_b03710	519	352	181	763	0.9904	0.9942	0.9942	88.9012	393.574	433.563	2.14636	1.29457e-48	1.03851e-47	2.28597	4.48206e-147	3.4368e-146	-0.13961	0.250366	0.328042
NGR_b03720	162	16	3	4	0.9321	0.8951	0.7778	12.946	20.8988	7.28183	0.690907	0.295796	0.336431	-0.830139	0.356116	0.400299	1.52105	0.126219	0.182628
NGR_b03730	1344	42	16	28	0.8244	0.6391	0.8631	4.09621	13.4349	6.14404	1.71363	0.000146957	0.000248391	0.584899	0.092001	0.113317	1.12873	0.012909	0.0245521
NGR_b03740	999	18	13	11	0.7718	0.4555	0.6366	2.36178	14.6856	3.2473	2.63646	2.63958e-06	5.21932e-06	0.459368	0.366688	0.410839	2.17709	0.000228614	0.000642341
NGR_b03750	972	59	16	30	0.9702	0.7963	0.8879	7.95642	18.5767	9.10229	1.2233	0.00363358	0.00532484	0.194109	0.516086	0.561156	1.02919	0.0210602	0.0378888
NGR_b03760	1047	35	19	53	0.9007	0.7039	0.9446	4.38181	20.4796	14.9288	2.22459	5.91148e-07	1.22605e-06	1.7685	1.127e-08	2.1458e-08	0.456091	0.211214	0.284206
NGR_b03770	2127	124	70	84	0.9709	0.8157	0.9506	7.64164	37.1403	11.6468	2.28103	1.03239e-21	4.52164e-21	0.607982	0.00306134	0.00443332	1.67305	4.77308e-12	4.136e-11
NGR_b03780	1635	114	39	140	0.9254	0.7174	0.978	9.13943	26.9192	25.2526	1.55846	7.79296e-08	1.71628e-07	1.46625	8.94972e-16	2.09776e-15	0.092203	0.673954	0.740763
NGR_b03790	639	17	23	15	0.928	0.795	0.9218	3.48723	40.6202	6.92287	3.54204	1.32105e-13	4.1174e-13	0.989289	0.0496034	0.0635499	2.55276	7.1467e-08	3.65729e-07
NGR_b03800	939	66	24	59	0.9734	0.7753	0.8456	9.2132	28.8443	18.5303	1.64651	8.63568e-06	1.62506e-05	1.00811	0.000110119	0.000176349	0.638403	0.0637644	0.101469
NGR_b03810	684	22	31	57	0.7164	0.7661	0.8129	4.21598	51.147	24.5762	3.60071	5.39186e-18	2.05868e-17	2.54332	4.06898e-14	9.10298e-14	1.05739	0.00130653	0.00316133
NGR_b03820	168	3	0	4	0.8333	-	0.5714	2.34069	0	7.02176	-	0.711334	0.742006	1.5849	0.128339	0.154989	-12.7776	0.626462	0.70013
NGR_b03830	462	35	3	21	0.7879	0.5844	0.881	9.93021	7.32815	13.4052	-0.438376	0.821776	0.842872	0.432896	0.257382	0.297197	-0.871271	0.416506	0.501835
NGR_b03840	393	51	14	12	0.9389	0.9695	0.883	17.0102	40.2022	9.00501	1.24087	0.00557736	0.0080215	-0.917602	0.0442774	0.0570572	2.15848	0.000147261	0.000431191
NGR_b03850	588	12	7	4	0.6497	0.5935	0.4949	2.67508	13.4349	2.00622	2.32834	0.00109079	0.00168797	-0.415101	0.72476	0.757186	2.74344	0.00149478	0.00358179
NGR_b03860	534	30	5	7	0.9831	0.4532	0.6217	7.36397	10.5668	3.86592	0.520982	0.332382	0.373447	-0.929674	0.131441	0.158425	1.45066	0.0705866	0.110842
NGR_b03870	1206	54	23	32	0.9768	0.7786	0.767	5.8692	21.5226	7.82525	1.87462	1.44539e-06	2.9091e-06	0.414974	0.186389	0.219858	1.45965	0.000299412	0.000820763
NGR_b03880	807	23	17	9	0.9727	0.8129	0.6605	3.73582	23.7733	3.289	2.66985	7.6756e-08	1.69164e-07	-0.183776	0.823638	0.847186	2.85362	6.53058e-07	2.85748e-06
NGR_b03890	825	7	13	8	0.503	0.8036	0.3915	1.11218	17.783	2.85977	3.99903	1.98856e-09	4.90058e-09	1.36251	0.060481	0.0764569	2.63652	3.10096e-05	0.000103706
NGR_b03900	1083	83	20	64	0.9695	0.7996	0.7775	10.0457	20.8409	17.428	1.05283	0.00446624	0.00648673	0.794822	0.00102035	0.00153773	0.258012	0.433106	0.519106
NGR_b03920	1806	75	60	115	0.8101	0.9236	0.9795	5.44347	37.4928	18.7791	2.78402	2.0208e-24	9.70893e-24	1.78653	2.70396e-17	6.51308e-17	0.997484	2.55784e-05	8.66194e-05
NGR_b03930	348	5	7	29	0.6006	0.8305	0.9368	1.88332	22.7004	24.5762	3.59137	2.1816e-05	3.98779e-05	3.70591	4.89252e-11	1.00182e-10	-0.114542	0.978604	0.986256
NGR_b03940	669	20	27	65	0.7997	0.8042	0.991	3.91865	45.5462	28.6538	3.5389	1.23164e-15	4.27793e-15	2.8703	4.43566e-18	1.08704e-17	0.668603	0.0417016	0.0696377
NGR_b03950	1545	43	60	95	0.8712	0.8324	0.9301	3.64815	43.8266	18.1339	3.58657	7.35284e-33	4.37847e-32	2.31345	3.92674e-20	1.01076e-19	1.27312	2.4619e-07	1.15567e-06
NGR_b03960	717	32	42	89	0.682	0.8285	0.9721	5.8501	66.1066	36.6072	3.49826	5.61086e-23	2.56633e-22	2.64559	3.96042e-22	1.06045e-21	0.852668	0.00195793	0.00454549
NGR_b03970	927	14	29	54	0.657	0.9364	0.9935	1.97961	35.3047	17.1795	4.15657	1.72015e-19	7.00388e-19	3.11739	1.41931e-16	3.37665e-16	1.03918	0.00214602	0.00493585
NGR_b03980	1131	24	68	73	0.7347	0.9505	0.9399	2.78151	67.8518	19.0351	4.60845	2.5345e-47	1.9919e-46	2.77472	2.0787e-19	5.26525e-19	1.83372	2.83548e-13	2.75402e-12
NGR_b03990	1143	27	171	262	0.8714	0.9948	0.9904	3.09635	168.836	67.6006	5.76891	1.67795e-137	2.87059e-136	4.4484	1.96164e-101	1.17851e-100	1.32051	4.69318e-19	6.94658e-18
NGR_b04000	705	280	27	102	0.9759	0.9234	0.9943	52.0596	43.2205	42.6684	-0.268451	0.399374	0.44135	-0.286996	0.0865118	0.106896	0.0185459	0.886038	0.912436
NGR_b04010	1485	778	291	2591	0.9886	0.9663	0.971	68.6729	221.147	514.561	1.68719	1.5379e-53	1.31732e-52	2.90553	0	0	-1.21833	1.77241e-52	6.30223e-51
NGR_b04020	927	46	25	126	0.9471	0.8867	0.9957	6.50445	30.4351	40.0854	2.22624	1.23201e-08	2.87485e-08	2.62358	2.34414e-30	7.13504e-30	-0.39734	0.22656	0.300993
NGR_b04030	957	51	41	121	0.9404	0.7503	0.9906	6.98539	48.3489	37.288	2.79107	2.41224e-17	8.9994e-17	2.4163	1.50616e-26	4.32289e-26	0.374773	0.140604	0.199705
NGR_b04040	213	11	3	13	0.8967	0.5775	0.9624	6.76932	15.8949	17.9995	1.23148	0.125536	0.151048	1.41087	0.0153589	0.020856	-0.179393	0.962078	0.974521
NGR_b04050	1098	83	33	98	0.969	0.8397	0.9718	9.9085	33.9177	26.322	1.7753	3.96468e-08	8.89611e-08	1.40953	6.63248e-11	1.35184e-10	0.365768	0.190917	0.260464
NGR_b04060	1008	72	19	114	0.9782	0.7073	0.9425	9.36277	21.272	33.3534	1.18395	0.00220608	0.00330965	1.83283	9.5343e-18	2.32277e-17	-0.648879	0.0697162	0.109726
NGR_b04070	1644	106	91	233	0.9878	0.986	0.9665	8.45155	62.4675	41.7974	2.88582	1.0915e-37	7.29197e-37	2.30613	9.64322e-47	3.6165e-46	0.579692	0.00139917	0.00337491
NGR_b04080	624	50	19	80	0.9679	0.601	0.9744	10.5031	34.3624	37.8095	1.71002	4.04458e-05	7.24142e-05	1.84793	4.69184e-13	1.02229e-12	-0.137917	0.780906	0.83072
NGR_b04090	408	104	34	31	0.9681	0.8725	0.9044	33.4122	94.0445	22.4077	1.49297	1.183e-06	2.39032e-06	-0.576382	0.0499098	0.0638103	2.06935	1.45576e-08	8.21037e-08
NGR_b04100	345	148	19	69	0.9884	0.9594	0.9884	56.2309	62.1512	58.9828	0.144419	0.593148	0.630729	0.0689323	0.716328	0.749896	0.0754868	0.763574	0.816494
NGR_b04110	1614	268	40	159	0.9981	0.8191	0.9765	21.7652	27.9686	29.0529	0.361784	0.127372	0.153139	0.416655	0.00413196	0.00591317	-0.0548711	0.883404	0.910633
NGR_b04120	411	32	15	12	0.9416	0.9611	0.871	10.2056	41.1874	8.61063	2.01284	3.2228e-05	5.80873e-05	-0.245176	0.676622	0.71267	2.25801	5.2696e-05	0.000168665
NGR_b04130	996	90	35	94	0.9618	0.8865	0.9649	11.8445	39.6573	27.8333	1.74337	2.53016e-08	5.74177e-08	1.2326	9.09014e-09	1.73557e-08	0.510778	0.0702722	0.110517
NGR_b04140	1635	859	66	284	0.9957	0.8966	0.989	68.8664	45.5555	51.2267	-0.596175	0.000753782	0.00118904	-0.426906	1.04726e-05	1.76724e-05	-0.169269	0.415014	0.500427
NGR_b04150	588	64	8	43	0.9779	0.7993	0.9847	14.2671	15.3542	21.5668	0.105945	0.696084	0.727815	0.596126	0.0355932	0.0464566	-0.490181	0.44478	0.53012
NGR_b04160	729	643	23	128	0.9739	0.8519	0.9643	115.615	35.6053	51.7819	-1.69917	3.14086e-11	8.63736e-11	-1.15881	2.32482e-19	5.87903e-19	-0.540354	0.102005	0.152184
NGR_b04170	876	86	21	20	0.9943	0.6998	0.532	12.8685	27.0539	6.7332	1.072	0.00316584	0.00467144	-0.934475	0.00685618	0.00964886	2.00647	1.15857e-05	4.1482e-05
NGR_b04180	954	76	29	6	0.957	0.805	0.2621	10.4423	34.3056	1.85481	1.716	4.96482e-07	1.03561e-06	-2.4931	3.87874e-07	6.95498e-07	4.2091	3.15162e-15	3.55822e-14
NGR_b04190	756	40	20	4	0.9352	0.8082	0.4061	6.93538	29.8554	1.56039	2.10594	8.74784e-07	1.7862e-06	-2.15207	0.000946636	0.00143117	4.25801	4.6141e-11	3.56397e-10
NGR_b04200	477	15	8	2	0.8365	0.2998	0.218	4.12197	18.9272	1.23654	2.19905	0.000866514	0.00135787	-1.73703	0.104683	0.127893	3.93608	5.12342e-05	0.000164583
NGR_b04210	819	49	8	10	0.9731	0.4017	0.6569	7.84232	11.0235	3.6009	0.491235	0.289822	0.330547	-1.12292	0.0200958	0.0269278	1.61416	0.0169381	0.0314325
NGR_b04220	741	31	14	4	0.803	0.9163	0.3873	5.48373	21.3218	1.59198	1.9591	7.90394e-05	0.000136463	-1.78434	0.0109225	0.0150598	3.74344	1.82037e-07	8.71721e-07
NGR_b04230	1053	74	24	7	0.9259	0.7369	0.5698	9.21161	25.7216	1.96049	1.48145	4.2782e-05	7.63982e-05	-2.23224	2.60998e-06	4.5265e-06	3.71369	1.15463e-11	9.62764e-11
NGR_b04240	798	45	9	9	0.8709	0.688	0.3935	7.39166	12.7278	3.3261	0.784017	0.111296	0.135494	-1.15207	0.023533	0.0313436	1.93608	0.00418802	0.00899697
NGR_b04250	1062	106	12	27	0.9944	0.5461	0.8606	13.0832	12.7518	7.49782	-0.037013	0.940304	0.947341	-0.803172	0.00792428	0.011094	0.766159	0.110901	0.16415
NGR_b04260	348	43	5	5	0.9741	0.6121	0.7816	16.1965	16.2146	4.23727	0.0016083	0.80445	0.826607	-1.93448	0.00129138	0.001933	1.93608	0.027773	0.0486775
NGR_b04270	1038	128	15	44	0.9971	0.6281	0.9778	16.1639	16.3083	12.5012	0.0128356	0.860374	0.876941	-0.370707	0.146704	0.175795	0.383543	0.32696	0.410575
NGR_b04280	1539	134	46	35	0.9636	0.833	0.7349	11.413	33.7314	6.70695	1.56342	5.43478e-09	1.29752e-08	-0.766945	0.00392704	0.00563817	2.33036	9.58356e-13	8.82344e-12
NGR_b04290	981	94	16	31	0.9939	0.736	0.8858	12.56	18.4063	9.31941	0.551356	0.135152	0.161957	-0.430531	0.156417	0.186495	0.981887	0.0264358	0.0466776
NGR_b04300	366	25	6	13	0.8525	0.5383	0.8962	8.95346	18.5006	10.4751	1.04705	0.0863556	0.106789	0.226445	0.592056	0.634617	0.820607	0.20217	0.273943
NGR_b04310	381	66	8	15	0.9895	0.8215	0.9213	22.7066	23.6963	11.6108	0.0615508	0.757068	0.783117	-0.967642	0.0156061	0.0211825	1.02919	0.0887678	0.134182
NGR_b04320	561	71	13	65	0.9893	0.7326	0.9519	16.5893	26.1514	34.1701	0.656638	0.111603	0.135788	1.04248	3.02514e-05	4.99721e-05	-0.385844	0.431952	0.518024
NGR_b04330	324	145	11	62	0.9907	0.9352	0.9907	58.6618	38.3144	56.4342	-0.614533	0.19679	0.230469	-0.0558516	0.8287	0.851402	-0.558681	0.268362	0.348229
NGR_b04340	738	179	34	91	0.9986	0.7764	0.9268	31.7928	51.9921	36.3647	0.709592	0.0097594	0.0136649	0.19384	0.286076	0.32764	0.515752	0.071597	0.112031
NGR_b04350	1008	144	15	42	0.9871	0.8194	0.7679	18.7255	16.7937	12.2881	-0.157089	0.790314	0.814514	-0.607746	0.0146875	0.0199882	0.450657	0.26162	0.340695
NGR_b04360	1002	215	41	53	0.994	0.9212	0.8463	28.1257	46.1776	15.5992	0.715304	0.0045222	0.00656339	-0.850411	5.87178e-05	9.56425e-05	1.56572	4.4121e-07	1.98673e-06
NGR_b04370	1518	189	40	60	0.9967	0.8491	0.9684	16.3201	29.7374	11.6567	0.865631	0.000906536	0.00141701	-0.485491	0.021894	0.0292614	1.35112	8.89316e-06	3.23468e-05
NGR_b04380	1038	85	25	15	0.9913	0.7938	0.7254	10.7338	27.1805	4.26176	1.34041	0.000119325	0.000202738	-1.33264	0.000365916	0.000568488	2.67305	7.63952e-09	4.53171e-08
NGR_b04390	1065	127	11	73	0.9812	0.5887	0.9624	15.631	11.6562	20.2148	-0.423308	0.416758	0.457865	0.371001	0.0780724	0.0970494	-0.794309	0.0910046	0.137261
NGR_b04400	1074	619	71	179	0.9385	0.9562	0.9628	75.5472	74.6052	49.1523	-0.0181035	0.97264	0.976108	-0.620119	1.67154e-07	3.04488e-07	0.602015	0.00337496	0.00745746
NGR_b04410	1311	715	76	122	0.9992	0.8383	0.9977	71.4884	65.4223	27.4443	-0.127927	0.49616	0.537189	-1.3812	2.12486e-27	6.14997e-27	1.25327	1.05431e-08	6.11915e-08
NGR_b04420	1179	8	2	8	0.2511	0.1527	0.2248	0.889423	1.91439	2.00111	1.10594	0.196824	0.230422	1.16986	0.0940644	0.115651	-0.0639162	0.812892	0.855188
NGR_b04430	774	123	17	4	0.969	0.8178	0.2984	20.8303	24.7869	1.5241	0.250893	0.426872	0.468146	-3.77265	3.23448e-15	7.45159e-15	4.02355	3.02324e-09	1.89704e-08
NGR_b04440	1575	260	27	22	0.9994	0.6165	0.6673	21.6384	19.3463	4.11943	-0.161535	0.64794	0.681388	-2.39308	9.35292e-21	2.44099e-20	2.23154	9.61472e-08	4.84022e-07
NGR_b04450	1446	242	28	21	0.9924	0.76	0.5954	21.9371	21.8527	4.28298	-0.00556335	0.931698	0.939281	-2.35668	4.22484e-19	1.06187e-18	2.35112	1.87171e-08	1.04139e-07
NGR_b04460	1101	1453	92	534	0.9728	0.9809	0.9728	172.986	94.3008	143.037	-0.875312	8.93756e-10	2.24545e-09	-0.274262	0.000146914	0.000234184	-0.60105	0.000129469	0.000383082
NGR_b04470	936	103	29	74	0.9797	0.8643	0.9124	14.4243	34.9653	23.3159	1.27743	7.29416e-05	0.000126463	0.692814	0.00176724	0.00260684	0.584611	0.0613074	0.097962
NGR_b04480	894	121	22	96	0.9955	0.623	0.9911	17.7411	27.7715	31.6686	0.646513	0.0501788	0.0642061	0.83596	2.78458e-05	4.60475e-05	-0.189447	0.638336	0.710577
NGR_b04490	873	23	2	1	0.8419	0.2062	0.1031	3.45339	2.58542	0.337817	-0.417617	0.965502	0.970202	-3.3537	0.00246356	0.0036005	2.93608	0.060091	0.096267
NGR_b04500	1878	43	44	21	0.8009	0.8642	0.5666	3.00127	26.4406	3.29776	3.13911	3.06354e-21	1.32305e-20	0.135914	0.67668	0.71261	3.0032	2.65428e-16	3.26482e-15
NGR_b04510	774	23	21	22	0.9393	0.9897	0.686	3.8951	30.6192	8.38257	2.9747	1.78432e-10	4.72034e-10	1.10573	0.0099013	0.0137344	1.86897	3.06802e-05	0.000102771
NGR_b04520	1143	102	29	35	0.9449	0.7603	0.7078	11.6973	28.633	9.03062	1.2915	6.26918e-05	0.000109366	-0.373281	0.196007	0.230107	1.66478	7.74234e-06	2.8496e-05
NGR_b04530	987	87	22	23	0.9493	0.8075	0.8997	11.5541	25.1548	6.87236	1.12243	0.00173353	0.00262488	-0.74952	0.024213	0.03218	1.87195	1.97378e-05	6.79564e-05
NGR_b04540	1128	111	19	61	0.9885	0.6099	0.9459	12.8987	19.009	15.9484	0.559457	0.104436	0.127568	0.306183	0.175764	0.208079	0.253274	0.448974	0.533782
NGR_b04550	984	86	15	31	0.9837	0.6443	0.9278	11.4561	17.2033	9.29099	0.586571	0.125124	0.150728	-0.302207	0.337946	0.381399	0.888778	0.0470068	0.0773487
NGR_b04560	774	101	11	22	0.9884	0.6292	0.7403	17.1046	16.0386	8.38257	-0.0928349	0.969072	0.973158	-1.02892	0.00145074	0.00216214	0.936084	0.07063	0.110798
NGR_b04570	273	1	0	0	0.3297	-	-	0.480142	0	0	-	0.394592	0.437627	-	0.958554	0.963537	0
NGR_b04580	933	161	32	66	0.9818	0.9196	0.8939	22.6192	38.7064	20.8621	0.775028	0.0066335	0.00945484	-0.116662	0.60463	0.6453	0.89169	0.00470622	0.0100129
NGR_b04590	978	17	17	12	0.7444	0.8548	0.6973	2.27846	19.6167	3.61858	3.10594	3.19846e-09	7.76482e-09	0.667361	0.200404	0.235045	2.43858	6.29154e-06	2.362e-05
NGR_b04600	1509	21	26	13	0.7263	0.6289	0.5852	1.82416	19.4446	2.54068	3.41407	1.42456e-14	4.67529e-14	0.477983	0.316924	0.359378	2.93608	4.65074e-10	3.22942e-09
NGR_b04610	168	1	1	0	0.5357	0.5357	-	0.780231	6.71747	0	3.10594	0.0604666	0.0765317	-	0.958554	0.963693	12.7137	0.0858494	0.13044
NGR_b04620	1464	21	38	9	0.7111	0.8313	0.3272	1.88023	29.2926	1.813	3.96156	7.99482e-24	3.75659e-23	-0.0525312	0.99176	0.992402	4.01409	9.59492e-19	1.39025e-17
NGR_b04630	1686	52	90	300	0.8873	0.9152	0.9573	4.04276	60.2421	52.4758	3.89736	9.35554e-53	7.93683e-52	3.69824	6.58388e-100	3.89867e-99	0.199118	0.23801	0.314181
NGR_b04640	321	75	9	30	0.9595	0.9097	0.9875	30.6259	31.6412	27.5621	0.0470513	0.781876	0.806489	-0.152067	0.66417	0.700628	0.199118	0.61556	0.689815
NGR_b04660	384	118	12	23	0.987	0.9193	0.974	40.2794	35.2667	17.6641	-0.191736	0.772406	0.797917	-1.18922	0.000106836	0.000171225	0.997484	0.0480964	0.0787645
NGR_b04670	201	57	11	37	0.9701	0.9403	0.9502	37.1716	61.7606	54.2877	0.732487	0.103288	0.126215	0.546425	0.0703064	0.0880324	0.186062	0.616124	0.689823
NGR_b04680	636	75	41	211	0.989	0.9843	0.9906	15.4574	72.7514	97.841	2.23468	4.00022e-13	1.21379e-12	2.66214	1.61493e-50	6.35294e-50	-0.427463	0.0844074	0.128913
NGR_b04690	357	2	7	6	0.5042	0.8179	0.549	0.734335	22.1281	4.95654	4.9133	1.01942e-06	2.07196e-06	2.75482	0.010063	0.0139431	2.15848	0.00607264	0.0126248
NGR_b04700	810	18	29	91	0.6778	0.8309	0.9938	2.91286	40.4043	33.1323	3.794	7.16012e-18	2.71874e-17	3.50773	4.7086e-30	1.42618e-29	0.28627	0.319812	0.403318
NGR_b04710	2553	28	54	116	0.5123	0.7693	0.8504	1.4376	23.8703	13.3999	4.05348	8.91684e-34	5.42456e-33	3.22049	6.47658e-35	2.08193e-34	0.83299	0.000615316	0.00160496
NGR_b04720	867	19	31	58	0.8316	0.9135	0.91	2.87254	40.3513	19.729	3.81221	4.60264e-19	1.82953e-18	2.77991	9.08384e-16	2.12839e-15	1.0323	0.00162856	0.00385753
NGR_b04730	309	236	86	622	0.9773	0.9773	0.9968	100.112	314.09	593.646	1.64957	1.34841e-16	4.89492e-16	2.56799	4.03546e-139	2.95171e-138	-0.918422	2.80324e-09	1.77701e-08
NGR_b04740	378	13	6	61	0.8069	0.8095	0.9709	4.508	17.9132	47.592	1.99047	0.0060012	0.00859316	3.40016	4.29256e-20	1.10263e-19	-1.40969	0.0146007	0.0274657
NGR_b04750	489	47	38	159	0.8732	0.7832	0.9693	12.5986	87.698	95.8923	2.79928	2.86998e-16	1.02325e-15	2.92816	8.58476e-43	3.04253e-42	-0.128872	0.668496	0.736858
NGR_b04760	2208	33	62	336	0.5987	0.8967	0.9986	1.95906	31.6889	44.8782	4.01575	4.00838e-38	2.6924e-37	4.51778	5.28406e-131	3.70303e-130	-0.502037	0.0103788	0.0203401
NGR_b04770	978	9	36	118	0.411	0.9029	0.9765	1.20625	41.5411	35.5827	5.10594	3.67776e-28	1.98228e-27	4.88258	1.76189e-49	6.83549e-49	0.223366	0.381948	0.468314
NGR_b04780	603	7	15	56	0.7678	0.8358	0.9486	1.52164	28.073	27.3884	4.20548	4.51044e-11	1.22406e-10	4.16986	6.6598e-22	1.77633e-21	0.0356195	0.843836	0.880704
NGR_b04790	891	15	32	59	0.6824	0.8754	0.991	2.20671	40.531	19.5285	4.19905	1.64961e-21	7.17923e-21	3.14561	3.9894e-18	9.78842e-18	1.05344	0.00113996	0.00277457
NGR_b04800	849	61	29	61	0.9953	0.8987	0.9918	9.41791	38.5483	21.1894	2.03319	1.05103e-08	2.46368e-08	1.16986	8.73576e-06	1.47898e-05	0.863327	0.0086738	0.0173898
NGR_b04810	891	165	25	60	0.9921	0.8866	0.8945	24.2738	31.6648	19.8595	0.383479	0.189242	0.222133	-0.28957	0.19015	0.223697	0.673049	0.0480216	0.0787254
NGR_b04820	159	6	0	0	0.9686	-	-	4.94637	0	0	-	0.926772	0.935534	-	0.152434	0.182344	0
NGR_b04830	927	106	24	67	0.9525	0.9795	0.9374	14.9885	29.2177	21.3153	0.962987	0.00415014	0.00604606	0.50803	0.024131	0.0320779	0.454957	0.167826	0.23255
NGR_b04840	1698	270	46	38	0.9947	0.7049	0.8345	20.8429	30.5728	6.59996	0.552691	0.0173194	0.0234445	-1.65903	3.98078e-14	8.91211e-14	2.21172	5.70424e-12	4.88811e-11
NGR_b04850	2514	227	49	70	0.9809	0.7661	0.8648	11.8357	21.9961	8.21161	0.894106	0.000171002	0.000287075	-0.527404	0.00657798	0.00927422	1.42151	3.262e-07	1.505e-06
NGR_b04860	999	53	23	24	0.972	0.8949	0.7858	6.95413	25.9823	7.08502	1.90159	1.11027e-06	2.24702e-06	0.0269032	0.890306	0.905376	1.87468	1.2709e-05	4.51121e-05
NGR_b04870	888	29	22	10	0.9831	0.9009	0.5124	4.28072	27.9592	3.3211	2.7074	8.4595e-10	2.1288e-09	-0.366192	0.545402	0.589305	3.07359	3.84192e-09	2.38415e-08
NGR_b04880	1074	117	37	34	0.9823	0.8408	0.8659	14.2795	38.8787	9.3362	1.44503	8.3156e-07	1.70131e-06	-0.613041	0.0273916	0.0361637	2.05807	4.0089e-09	2.48031e-08
NGR_b04890	267	32	13	15	0.8689	0.8689	0.8914	15.7098	54.9474	16.5682	1.80638	0.000327944	0.000536014	0.0767518	0.8048	0.830017	1.72963	0.00170939	0.00402895
NGR_b04900	1269	117	20	44	0.9685	0.6777	0.9543	12.0853	17.7862	10.2255	0.557508	0.0980912	0.120484	-0.241072	0.363634	0.407935	0.79858	0.0386688	0.0652424
NGR_b04910	591	58	11	6	0.9882	0.8596	0.5212	12.8639	21.0049	2.99405	0.707396	0.113326	0.137559	-2.10316	6.74498e-05	0.000109433	2.81055	6.53276e-05	0.000205795
NGR_b04920	1113	6	3	10	0.3774	0.2147	0.5642	0.706624	3.04187	2.64972	2.10594	0.029392	0.0386793	1.90683	0.00807348	0.0112901	0.199118	0.653438	0.723483
NGR_b04930	3114	134	48	33	0.5601	0.5039	0.4249	5.64051	17.3955	3.12529	1.62482	8.1837e-10	2.06107e-09	-0.851834	0.00160814	0.00238637	2.47665	3.24062e-14	3.3472e-13
NGR_b04940	744	87	6	15	0.7366	0.3952	0.5578	15.3278	9.10108	5.94585	-0.752036	0.26103	0.29964	-1.36619	0.000237704	0.000374373	0.614156	0.306062	0.38907
NGR_b04950	486	8	10	7	0.5329	0.8519	0.6605	2.15767	23.2209	4.24773	3.42787	1.05282e-06	2.13564e-06	0.977216	0.169624	0.201233	2.45066	0.000443672	0.00118574
NGR_b04960	822	51	16	8	0.9818	0.747	0.5888	8.13262	21.9666	2.87021	1.43352	0.000956702	0.00148941	-1.50256	0.00299408	0.00434405	2.93608	9.09692e-07	3.84182e-06
NGR_b04970	1611	83	58	104	0.9907	0.8057	0.8963	6.75328	40.63	19.0385	2.58889	1.34461e-21	5.86834e-21	1.49526	1.918e-12	4.10819e-12	1.09363	7.62218e-06	2.81039e-05
NGR_b04980	1938	78	73	86	0.9407	0.9345	0.8473	5.27561	42.5093	13.087	3.01037	2.87324e-32	1.68823e-31	1.31072	7.60454e-09	1.45732e-08	1.69964	9.17278e-13	8.48311e-12
NGR_b04990	681	3	8	8	0.279	0.5727	0.4023	0.577439	13.2574	3.46448	4.52098	4.68952e-07	9.81487e-07	2.5849	0.00413164	0.00591545	1.93608	0.0066665	0.013712
NGR_b05000	1002	4	12	16	0.3054	0.515	0.6228	0.523268	13.5154	4.70921	4.69091	5.32182e-10	1.35574e-09	3.16986	6.04278e-06	1.03124e-05	1.52105	0.00599524	0.0124891
NGR_b05010	876	3	14	5	0.1587	0.7158	0.29	0.4489	18.0359	1.6833	5.32834	2.18002e-12	6.36233e-12	1.90683	0.0573748	0.0728576	3.42151	5.87272e-07	2.59532e-06
NGR_b05020	297	7	11	4	0.7643	0.6566	0.6936	3.0894	41.7976	3.97191	3.75802	8.02616e-08	1.76513e-07	0.362506	0.593882	0.635913	3.39552	9.76104e-06	3.53581e-05
NGR_b05030	1770	240	82	513	0.9887	0.9254	0.9898	17.7734	52.2824	85.4751	1.55661	1.25968e-14	4.154e-14	2.26579	2.07446e-98	1.21675e-97	-0.709179	1.46744e-05	5.14684e-05
NGR_b05040	816	132	36	181	0.9743	0.8824	0.9926	21.2039	49.7883	65.416	1.23148	2.0095e-05	3.68408e-05	1.62531	4.69772e-23	1.28059e-22	-0.393837	0.141958	0.201397
NGR_b05050	1374	28	31	62	0.7271	0.8042	0.8799	2.67118	25.4618	13.3076	3.25279	3.79176e-16	1.34569e-15	2.3167	1.05609e-13	2.33814e-13	0.936084	0.00371214	0.00809553
NGR_b05060	792	108	30	93	0.9861	0.9457	0.9798	17.8744	42.7475	34.6301	1.25795	6.89882e-05	0.000120046	0.954132	3.8149e-06	6.55921e-06	0.303816	0.28747	0.369459
NGR_b05070	327	2	7	6	0.3425	0.7829	0.7859	0.801705	24.1582	5.41127	4.9133	1.01942e-06	2.07264e-06	2.75482	0.010063	0.0139493	2.15848	0.00607264	0.012629
NGR_b05080	261	6	0	2	0.7471	-	0.6552	3.0133	0	2.25988	-	0.926772	0.934924	-0.415101	0.884876	0.901335	-11.142	0.996664	0.998601
NGR_b05090	420	11	14	12	0.8595	0.9524	0.8071	3.43301	37.6178	8.42612	3.45387	9.10248e-09	2.14586e-08	1.29539	0.0287714	0.0378964	2.15848	0.000147261	0.000430783
NGR_b05100	1629	232	723	867	0.9773	0.9834	0.9982	18.6681	500.878	156.962	4.74582	0	0	3.07177	3.74732e-237	3.998e-236	1.67405	3.41556e-108	2.15633e-106
NGR_b05110	315	27	73	76	0.9683	0.9905	0.9968	11.2353	261.533	71.1539	4.54088	5.35376e-50	4.40317e-49	2.6629	2.88878e-19	7.28731e-19	1.87798	1.38821e-14	1.48339e-13
NGR_b05130	462	106	6	28	0.987	0.5844	0.9524	30.0743	14.6563	17.8736	-1.03701	0.087535	0.108161	-0.750704	0.0122505	0.0168084	-0.286309	0.783592	0.83329
NGR_b05160	225	5	3	2	0.9333	0.7333	0.8	2.91286	15.0471	2.62146	2.36898	0.0192024	0.025841	-0.152067	0.935512	0.946061	2.52105	0.0385342	0.0651574
NGR_b05170	363	1015	348	872	0.9972	0.9945	0.9945	366.515	1081.9	708.444	1.56162	2.22838e-56	1.96867e-55	0.950781	8.68524e-45	3.16888e-44	0.610843	8.80648e-11	6.52523e-10
NGR_b05180	300	5	4	37	0.5833	0.5367	0.9067	2.18465	15.0471	36.3727	2.78402	0.00391802	0.00572406	4.05739	1.14821e-14	2.61121e-14	-1.27337	0.0929196	0.139877
NGR_b05190	717	31	27	50	0.8647	0.9735	0.9721	5.66728	42.4971	20.5658	2.90664	1.27581e-12	3.76601e-12	1.85952	8.85358e-09	1.69301e-08	1.04712	0.00282888	0.00636215
NGR_b05200	312	2	5	3	0.3269	0.8013	0.3141	0.840248	18.0855	2.83571	4.42787	5.90058e-05	0.000103373	1.75482	0.153505	0.183341	2.67305	0.00741284	0.0151015
NGR_b05220	894	88	22	70	0.9888	0.726	0.9239	12.9026	27.7715	23.0917	1.10594	0.00197402	0.00297665	0.839713	0.000318084	0.000495919	0.266232	0.403686	0.489055
NGR_b05230	462	727	8	5	0.9978	0.7944	0.5108	206.265	19.5417	3.19171	-3.39987	1.12966e-24	5.49567e-24	-6.01402	5.2759e-107	3.28113e-106	2.61416	0.00100911	0.00249038
NGR_b05240	711	737	22	11	0.9986	0.7454	0.5682	135.872	34.9195	4.56267	-1.96014	6.06144e-15	2.02801e-14	-4.89623	6.4228e-100	3.80692e-99	2.93608	9.52826e-09	5.58781e-08
NGR_b05250	903	34	31	95	0.8638	0.9302	0.9956	4.93541	38.7426	31.0264	2.97268	1.35628e-14	4.46066e-14	2.65225	1.40803e-23	3.86725e-23	0.320424	0.258084	0.336515
NGR_b05260	720	14	14	101	0.6431	0.7222	0.9708	2.54875	21.9437	41.3699	3.10594	6.72738e-08	1.48955e-07	4.02072	3.08016e-37	1.01653e-36	-0.914773	0.0219482	0.0394176
NGR_b05270	759	33	8	36	0.9236	0.6851	0.8788	5.69908	11.895	13.988	1.06155	0.0531694	0.0677945	1.29539	0.0001977	0.000312482	-0.233841	0.78814	0.836976
NGR_b05280	864	55	7	78	0.9444	0.3426	0.5486	8.34413	9.14322	26.6242	0.13194	0.663202	0.69661	1.6739	3.01678e-11	6.23925e-11	-1.54196	0.00277808	0.00625017
NGR_b05290	1455	395	51	119	0.9986	0.9141	0.9375	35.5849	39.5569	24.1201	0.152661	0.435138	0.476367	-0.56103	0.000137263	0.000218913	0.713691	0.00361894	0.00794549
NGR_b05300	321	4	7	12	0.6168	0.972	0.7695	1.63338	24.6098	11.0248	3.9133	9.2411e-06	1.73688e-05	2.75482	0.000276034	0.000433308	1.15848	0.0779564	0.120519
NGR_b05310	723	7	9	4	0.4633	0.5809	0.4163	1.26909	14.0481	1.63161	3.46852	2.89454e-06	5.68534e-06	0.362506	0.593882	0.635803	3.10601	0.000126962	0.000376927
NGR_b05320	714	20	12	14	0.9216	0.7829	0.7409	3.67167	18.967	5.78263	2.36898	2.55084e-05	4.63673e-05	0.655288	0.176809	0.209236	1.71369	0.00268924	0.00606574
NGR_b05330	435	62	12	45	0.9724	0.892	0.8529	18.6825	31.132	30.5084	0.736711	0.090168	0.111126	0.707518	0.0124538	0.017076	0.0291932	0.851308	0.885366
NGR_b05340	681	184	27	49	0.9677	0.8928	0.9163	35.4163	44.7437	21.22	0.337271	0.22571	0.261961	-0.738991	0.00100053	0.00150933	1.07626	0.00225418	0.00516733
NGR_b05350	189	30	7	10	0.9471	0.8466	0.8942	20.8061	41.7976	15.6039	1.00641	0.0781126	0.0972951	-0.415101	0.48121	0.525636	1.42151	0.0400492	0.067461
NGR_b05360	594	24	25	49	0.7963	0.9428	0.936	5.29611	47.4972	24.3279	3.16484	5.45776e-13	1.64157e-12	2.19961	1.65389e-10	3.32282e-10	0.96523	0.00714406	0.0145924
NGR_b05370	1275	17	20	35	0.5663	0.6486	0.8259	1.74772	17.7025	8.09568	3.34041	2.25156e-11	6.27539e-11	2.21168	5.82068e-08	1.07872e-07	1.12873	0.00582604	0.0121941
NGR_b05380	495	43	12	18	0.8485	0.8162	0.8101	11.3866	27.3584	10.7241	1.26464	0.00855132	0.0120524	-0.0864786	0.887632	0.902954	1.35112	0.012027	0.0230447
NGR_b05390	945	73	62	181	0.9915	0.9926	0.9979	10.1257	74.0414	56.4862	2.87032	3.83822e-26	1.97099e-25	2.47988	4.17426e-40	1.42473e-39	0.390434	0.0639814	0.101579
NGR_b05400	831	14	4	6	0.7341	0.3682	0.3779	2.20831	5.43218	2.12934	1.29859	0.0817372	0.101443	-0.0525312	0.960896	0.965264	1.35112	0.115368	0.169343
NGR_b05410	1083	16	22	14	0.5633	0.6187	0.4044	1.93653	22.925	3.81237	3.56538	3.5191e-13	1.07042e-12	0.977216	0.059835	0.0756866	2.58816	1.0515e-07	5.23804e-07
NGR_b05420	1032	10	11	23	0.5833	0.5562	0.811	1.27014	12.029	6.5727	3.24345	7.62084e-07	1.56589e-06	2.3715	4.16168e-06	7.14354e-06	0.871953	0.0878	0.132881
NGR_b05430	645	10	8	9	0.7457	0.6961	0.6806	2.03223	13.9973	4.11508	2.78402	9.93978e-05	0.000169813	1.01786	0.112724	0.137148	1.76616	0.0108986	0.021171
NGR_b05440	474	6	12	2	0.6941	0.789	0.3797	1.65922	28.5705	1.24436	4.10594	4.95372e-09	1.18678e-08	-0.415101	0.884876	0.900891	4.52105	1.77564e-07	8.51618e-07
NGR_b05450	1317	29	22	17	0.8117	0.65	0.7122	2.88632	18.8518	3.80679	2.7074	8.4595e-10	2.12793e-09	0.399343	0.335982	0.379321	2.30805	7.90798e-07	3.37658e-06
NGR_b05460	1923	18	52	17	0.5413	0.8658	0.5237	1.22695	30.5168	2.60714	4.63646	7.38176e-37	4.79698e-36	1.0874	0.0245238	0.0325441	3.54906	1.93712e-22	3.44396e-21
NGR_b05470	378	12	4	5	0.6561	0.5952	0.537	4.16123	11.9422	3.90098	1.52098	0.051779	0.0661579	-0.0931732	0.988796	0.989916	1.61416	0.0755522	0.117095
NGR_b05480	876	78	23	79	0.9361	0.9064	0.9532	11.6714	29.6305	26.5961	1.3441	0.000208494	0.000347378	1.18824	3.09406e-07	5.57057e-07	0.155865	0.587744	0.663572
NGR_b05510	261	34	4	22	0.9808	0.705	0.9732	17.0754	17.2955	24.8587	0.0184821	0.766062	0.791627	0.54183	0.159004	0.189215	-0.523348	0.629504	0.702768
NGR_b05520	744	158	13	42	0.9301	0.7917	0.8858	27.8366	19.719	16.6484	-0.497396	0.267898	0.307182	-0.741602	0.00228012	0.00334187	0.244206	0.518898	0.60109
NGR_b05530	453	67	15	37	0.9801	0.8808	0.9801	19.3869	37.3687	24.0879	0.946746	0.0220176	0.0293742	0.313225	0.273316	0.313839	0.633521	0.134504	0.191966
NGR_b05540	459	42	6	20	0.7647	0.6688	0.8453	11.9941	14.7521	12.8503	0.29859	0.489412	0.530439	0.0994719	0.749056	0.778364	0.199118	0.640204	0.7124
NGR_b05550	249	7	9	13	0.9357	0.9719	0.8996	3.68494	40.7904	15.3971	3.46852	2.89454e-06	5.68895e-06	2.06295	0.00150754	0.00224192	1.40557	0.0230088	0.0411194
NGR_b05560	1554	46	15	31	0.8919	0.5103	0.832	3.88007	10.8932	5.8831	1.48927	0.000948412	0.00147761	0.600496	0.070407	0.0881405	0.888778	0.0470068	0.0774105
NGR_b05570	765	101	38	490	0.9882	0.8157	0.9791	17.3058	56.0579	188.899	1.69566	1.40969e-08	3.27587e-08	3.44829	9.54828e-152	7.48856e-151	-1.75263	1.4061e-17	1.8912e-16
NGR_b05580	216	20	5	83	0.9491	0.875	0.9815	12.1369	26.1235	113.323	1.10594	0.0941434	0.115841	3.22297	1.83533e-25	5.18824e-25	-2.11703	0.000136642	0.000402957
NGR_b05590	942	149	55	291	0.9225	0.9395	0.9958	20.7333	65.8911	91.104	1.66814	2.06934e-11	5.77792e-11	2.13557	1.79473e-52	7.20221e-52	-0.467432	0.0260142	0.0459988
NGR_b05600	165	5	2	1	0.7879	0.6182	0.5455	3.97208	13.6792	1.78736	1.78402	0.0844806	0.104659	-1.15207	0.626696	0.66575	2.93608	0.060091	0.0963168
NGR_b05610	564	136	35	178	0.9929	0.9982	0.9982	31.6076	70.0332	93.0757	1.14777	7.30148e-05	0.000126519	1.55813	2.16198e-21	5.71724e-21	-0.410367	0.13016	0.187018
NGR_b05620	246	8	3	7	0.8374	0.7764	0.8577	4.26272	13.7626	8.39186	1.69091	0.0584998	0.074194	0.977216	0.169624	0.201271	0.713691	0.354794	0.439814
NGR_b05630	960	113	20	23	0.9844	0.7646	0.8656	15.4291	23.5111	7.06565	0.607694	0.074819	0.0934558	-1.12676	0.000282046	0.000442072	1.73445	0.000115637	0.000346464
NGR_b05640	456	205	10	29	0.9868	0.7412	0.9342	58.9279	24.7486	18.7555	-1.25161	0.00355818	0.00522299	-1.65164	5.62398e-11	1.14931e-10	0.400031	0.382224	0.468374
NGR_b05650	411	200	9	9	0.9732	0.7689	0.9197	63.7853	24.7124	6.45797	-1.36799	0.0021064	0.00316778	-3.30407	8.00104e-22	2.13223e-21	1.93608	0.00418802	0.00899385
NGR_b05660	1209	437	12	53	0.9967	0.5087	0.8933	47.3792	11.2013	12.9284	-2.08058	6.50712e-10	1.64888e-09	-1.87371	1.22568e-25	3.47594e-25	-0.206874	0.741606	0.800753
NGR_b05670	540	253	12	32	0.9926	0.8778	0.8019	61.4128	25.0785	17.4764	-1.29209	0.00080718	0.00126778	-1.81313	7.9172e-15	1.80448e-14	0.521046	0.246344	0.323732
NGR_b05680	507	158	39	245	0.9822	0.9744	0.9822	40.849	86.8103	142.513	1.08757	6.61072e-05	0.000115162	1.80272	2.0948e-35	6.76899e-35	-0.715152	0.00287942	0.00645938
NGR_b05690	444	196	34	87	0.973	0.9324	0.9752	57.8636	86.4193	57.7872	0.578698	0.0309168	0.0405738	-0.00190517	0.981858	0.983766	0.580603	0.0453496	0.0750811
NGR_b05700	1461	123	51	66	0.989	0.9357	0.9541	11.0354	39.3944	13.3226	1.83586	3.35176e-12	9.73614e-12	0.271741	0.208422	0.243895	1.56412	1.96241e-08	1.0899e-07
NGR_b05710	498	16	25	36	0.9217	0.9799	0.9819	4.21136	56.6533	21.3191	3.7498	1.73512e-15	5.98307e-15	2.33979	1.16467e-08	2.21617e-08	1.41001	0.000249684	0.000696167
NGR_b05720	999	72	68	23	0.9079	0.9429	0.6797	9.44712	76.8172	6.78981	3.02348	2.352e-30	1.33755e-29	-0.476502	0.177466	0.209973	3.49998	1.98681e-28	4.34361e-27
NGR_b05730	531	38	78	49	0.936	0.9925	0.936	9.3804	165.773	27.2143	4.14342	6.41362e-49	5.1921e-48	1.53664	7.51002e-07	1.33234e-06	2.60678	1.89724e-23	3.525e-22
NGR_b05740	621	237	65	104	0.9968	0.971	0.9871	50.0252	118.124	49.3898	1.23957	1.18605e-08	2.77073e-08	-0.0184424	0.937428	0.946916	1.25801	1.06633e-07	5.30335e-07
NGR_b05760	1764	274	93	485	0.9303	0.9926	0.9977	20.3603	59.4976	81.0847	1.54707	3.30228e-16	1.17535e-15	1.99367	1.39846e-78	7.11648e-78	-0.446598	0.00535264	0.0112719
NGR_b05770	1962	100	62	172	0.9134	0.8328	0.9771	6.68087	35.6621	25.8538	2.41629	5.48994e-21	2.35615e-20	1.95227	3.11964e-28	9.16635e-28	0.464015	0.0300612	0.0523175
NGR_b05780	243	5	3	8	0.8066	0.7119	0.7778	2.69709	13.9325	9.70911	2.36898	0.0192024	0.0258298	1.84793	0.0198763	0.0266683	0.521046	0.449704	0.534034
NGR_b05790	267	6	3	3	0.5768	0.7266	0.588	2.94559	12.6802	3.31364	2.10594	0.029392	0.0386628	0.169861	0.742088	0.772291	1.93608	0.075262	0.11682
NGR_b05800	318	42	25	19	0.9654	0.9906	0.7642	17.3123	88.7213	17.6207	2.35748	2.97086e-09	7.23497e-09	0.0254713	0.893712	0.90869	2.33201	1.21359e-07	5.9591e-07
NGR_b05810	315	5	31	31	0.8317	0.9873	0.9651	2.08061	111.062	29.0233	5.73821	1.83199e-26	9.50211e-26	3.80213	6.19196e-12	1.30726e-11	1.93608	2.4015e-07	1.12818e-06
NGR_b05820	1629	122	128	170	0.9601	0.9754	0.9699	9.81682	88.6755	30.7768	3.17521	9.50498e-59	8.66927e-58	1.64851	3.45548e-22	9.26853e-22	1.52669	3.993e-18	5.60197e-17
NGR_b05830	1395	20	39	23	0.6781	0.8789	0.7778	1.87926	31.5504	4.86238	4.06942	4.85296e-25	2.38906e-24	1.3715	0.00177372	0.00261515	2.69792	4.75644e-13	4.52044e-12
NGR_b05840	312	7	2	5	0.7468	0.3526	0.7981	2.94087	7.2342	4.72619	1.29859	0.154717	0.183732	0.684434	0.36334	0.407753	0.614156	0.438212	0.524109
NGR_b05850	207	2	1	0	0.4783	0.4348	-	1.26646	5.45186	0	2.10594	0.112622	0.136892	-	0.663606	0.701228	12.4125	0.0858494	0.130408
NGR_b05900	684	55	11	9	0.9649	0.5833	0.5775	10.54	18.1489	3.88045	0.784017	0.0850584	0.105311	-1.44157	0.00270562	0.00394402	2.22559	0.00055135	0.00145281
NGR_b05910	774	173	8	7	0.9793	0.6137	0.5245	29.298	11.6644	2.66718	-1.32868	0.00551398	0.00793588	-3.45741	1.04624e-19	2.66865e-19	2.12873	0.00384046	0.0083284
NGR_b05920	783	141	25	11	0.9706	0.7739	0.6092	23.6042	36.0324	4.14311	0.61025	0.0488044	0.0625638	-2.51026	2.2055e-12	4.71421e-12	3.12051	2.49604e-10	1.76896e-09
NGR_b05930	894	408	26	27	0.9966	0.7964	0.9116	59.8212	32.8209	8.9068	-0.866041	0.00165282	0.00250942	-2.74768	1.26424e-36	4.14141e-36	1.88164	3.40802e-06	1.32863e-05
NGR_b05940	738	161	25	42	0.9986	0.7913	0.939	28.5958	38.2295	16.7837	0.418884	0.156197	0.185454	-0.768738	0.00148319	0.00220784	1.18762	0.00140942	0.00339833
NGR_b05950	822	103	8	27	0.9769	0.4891	0.826	16.4247	10.9833	9.68696	-0.580556	0.328814	0.369841	-0.761752	0.0124605	0.0170777	0.181196	0.645144	0.716222
NGR_b05960	669	46	18	6	0.9581	0.7982	0.3797	9.01289	30.3642	2.64497	1.75231	4.53374e-05	8.06592e-05	-1.76874	0.00165108	0.00244716	3.52105	9.76884e-09	5.70725e-08
NGR_b05970	651	60	19	74	0.9816	0.7849	0.9048	12.081	32.9373	33.5233	1.44698	0.000317186	0.000518841	1.47242	4.24212e-09	8.17764e-09	-0.0254421	0.97501	0.983916
NGR_b05980	825	177	13	82	0.9842	0.7345	0.9697	28.1223	17.783	29.3127	-0.661221	0.118665	0.143338	0.0598076	0.731492	0.763446	-0.721029	0.097484	0.14625
NGR_b05990	762	140	29	57	0.9934	0.8268	0.9528	24.0827	42.9495	22.0605	0.834643	0.0056652	0.00814405	-0.126532	0.603042	0.643939	0.961175	0.0040417	0.00873114
NGR_b06000	867	96	13	41	0.9873	0.7347	0.9262	14.5139	16.9215	13.9463	0.221422	0.505746	0.545754	-0.0575493	0.86819	0.888287	0.278971	0.473506	0.557273
NGR_b06010	369	26	7	4	0.9079	0.8645	0.5908	9.2359	21.4085	3.1969	1.21286	0.0420062	0.0542872	-1.53058	0.0387238	0.0503304	2.74344	0.00149478	0.00357625
NGR_b06020	450	55	7	20	0.98	0.6467	0.9178	16.0207	17.555	13.1073	0.13194	0.663202	0.696728	-0.28957	0.478392	0.523389	0.421511	0.418096	0.503359
NGR_b06030	1038	68	20	58	0.9586	0.8353	0.7553	8.58705	21.7444	16.4788	1.34041	0.000525124	0.000840551	0.940379	0.00029884	0.000467093	0.400031	0.253964	0.332123
NGR_b06040	552	40	4	51	0.9076	0.538	0.9928	9.49846	8.17779	27.2475	-0.215983	0.981656	0.983403	1.52036	5.5598e-07	9.90329e-07	-1.73634	0.0105142	0.0205729
NGR_b06050	2310	139	87	403	0.9762	0.8909	0.9957	7.88742	42.5032	51.4504	2.42995	6.84112e-29	3.76596e-28	2.70556	1.28986e-96	7.47346e-96	-0.275609	0.109138	0.161888
NGR_b06060	1443	90	20	22	0.9522	0.6493	0.7131	8.17539	15.6415	4.49626	0.93602	0.009991	0.0139671	-0.86256	0.00962114	0.0133698	1.79858	7.50896e-05	0.000232989
NGR_b06070	819	59	14	6	0.9573	0.7985	0.2625	9.44279	19.2912	2.16054	1.03066	0.0171444	0.0232281	-2.12782	5.11488e-05	8.36661e-05	3.15848	1.65819e-06	6.74063e-06
NGR_b06080	939	85	11	3	0.9585	0.5666	0.1832	11.8655	13.2203	0.942218	0.155986	0.615968	0.651638	-3.65457	1.31815e-10	2.65519e-10	3.81055	3.01422e-06	1.18632e-05
NGR_b06090	1521	288	49	101	0.9783	0.8323	0.9645	24.8196	36.3565	19.5834	0.55073	0.0145648	0.0199029	-0.341852	0.0399258	0.0518165	0.892582	0.000522122	0.00137991
NGR_b06100	402	360	18	69	0.9652	0.7886	0.9652	117.384	50.5314	50.6196	-1.21598	0.000111194	0.00018913	-1.21347	3.44172e-12	7.30864e-12	-0.00251567	0.923444	0.943887
NGR_b06110	1371	981	57	212	0.9942	0.9577	0.9927	93.7916	46.9194	45.6031	-0.999274	2.37806e-08	5.41645e-08	-1.04033	1.67983e-24	4.66973e-24	0.0410533	0.80404	0.848473
NGR_b06120	531	336	1447	4817	0.9944	0.9981	0.9981	82.9425	3075.31	2675.33	5.21248	0	0	5.01146	0	0	0.201014	4.21156e-06	1.61844e-05
NGR_b06130	1608	261	550	2722	0.9826	0.9988	0.9981	21.2758	386.004	499.226	4.18133	0	0	4.55241	0	0	-0.37108	1.70442e-08	9.52598e-08
NGR_b06140	642	33	21	88	0.8847	0.8598	0.9969	6.73769	36.9147	40.4244	2.45387	1.99027e-08	4.56171e-08	2.5849	2.44924e-21	6.46583e-21	-0.13103	0.777818	0.828717
NGR_b06150	252	19	5	6	0.9008	0.9008	0.6468	9.88292	22.3916	7.02176	1.17995	0.0791572	0.0983786	-0.493104	0.535722	0.580162	1.67305	0.0459212	0.0757841
NGR_b06160	900	383	15	58	0.9822	0.75	0.9656	55.7813	18.8089	19.0056	-1.56837	1.5418e-06	3.10012e-06	-1.55336	6.70638e-18	1.63834e-17	-0.0150066	0.939088	0.955929
NGR_b06170	1083	23	17	15	0.8938	0.7415	0.6454	2.78376	17.7148	4.08468	2.66985	7.6756e-08	1.69103e-07	0.55319	0.22776	0.264971	2.11666	3.9459e-05	0.000129927
NGR_b06180	1002	75	11	59	0.986	0.6228	0.983	9.81128	12.3891	17.3652	0.336558	0.382808	0.425854	0.823686	0.0011317	0.00170099	-0.487128	0.34864	0.43314
NGR_b06190	831	44	12	28	0.9723	0.71	0.8869	6.94039	16.2965	9.93694	1.23148	0.0100407	0.0140303	0.517784	0.130261	0.157095	0.713691	0.13266	0.189817
NGR_b06200	774	53	30	76	0.9755	0.8295	0.9393	8.97568	43.7416	28.958	2.28492	2.36574e-10	6.20018e-10	1.68987	3.92788e-11	8.08036e-11	0.595047	0.0535558	0.0868545
NGR_b06210	882	42	29	7259	0.941	0.7279	0.9989	6.24184	37.106	2427.19	2.57161	1.27281e-11	3.58622e-11	8.6031	0	0	-6.03149	0	0
NGR_b06220	321	25	4	4	0.8069	0.6106	0.5234	10.2086	14.0627	3.67494	0.462089	0.393552	0.436865	-1.474	0.0493684	0.0633012	1.93608	0.0454196	0.0751567
NGR_b06230	1662	51	32	105	0.846	0.7852	0.9091	4.02227	21.7287	18.6318	2.43352	8.1513e-12	2.3167e-11	2.21168	6.6011e-21	1.7279e-20	0.221838	0.40778	0.49305
NGR_b06240	867	28	23	29	0.9193	0.857	0.8281	4.23322	29.9381	9.86449	2.82215	1.17362e-10	3.12747e-10	1.22049	0.00140763	0.00210092	1.60166	0.000102991	0.000312048
NGR_b06250	951	20	19	34	0.6993	0.8633	0.9085	2.75665	22.547	10.5437	3.03194	7.62406e-10	1.92482e-09	1.9354	1.03433e-06	1.82609e-06	1.09655	0.00854952	0.0171684
NGR_b06260	1611	75	40	186	0.8641	0.6127	0.969	6.10236	28.0207	34.0497	2.19905	1.38808e-12	4.09351e-12	2.4802	3.58718e-41	1.24216e-40	-0.281147	0.283568	0.364899
NGR_b06270	1377	56	37	85	0.9637	0.7843	0.9826	5.33073	30.3237	18.2046	2.50804	6.76546e-14	2.13332e-13	1.7719	4.73686e-13	1.03174e-12	0.736146	0.0102922	0.0201831
NGR_b06280	837	31	25	70	0.951	0.8686	0.9725	4.85477	33.7077	24.6643	2.7956	2.6297e-11	7.3063e-11	2.34495	1.7249e-15	4.00964e-15	0.450657	0.163789	0.227825
NGR_b06290	669	89	33	131	0.9851	0.9372	0.988	17.438	55.6676	57.7485	1.67461	1.54034e-07	3.32962e-07	1.72755	1.28532e-18	3.18907e-18	-0.0529451	0.910034	0.933264
NGR_b06300	1278	135	38	114	0.9914	0.8177	0.9914	13.8463	33.5558	26.3069	1.27706	6.49226e-06	1.23789e-05	0.925936	6.28358e-07	1.11732e-06	0.351121	0.179426	0.24713
NGR_b06310	918	56	12	16	0.9956	0.7549	0.7996	7.99609	14.7521	5.14011	0.883553	0.0491348	0.0629482	-0.637494	0.124167	0.150185	1.52105	0.00599524	0.0124975
NGR_b06320	612	28	6	7	0.9412	0.4085	0.683	5.99707	11.0641	3.3732	0.883553	0.131567	0.157967	-0.830139	0.189545	0.223028	1.71369	0.028217	0.0493439
NGR_b06330	951	28	15	9	0.7603	0.5941	0.4869	3.85931	17.8002	2.79099	2.20548	8.94452e-06	1.68267e-05	-0.467569	0.44689	0.492231	2.67305	6.73758e-06	2.51572e-05
NGR_b06340	1455	67	42	122	0.8529	0.8612	0.9869	6.03593	32.5763	24.7282	2.43217	6.15106e-15	2.05578e-14	2.03451	1.25448e-21	3.33308e-21	0.397664	0.11598	0.169999
NGR_b06350	1206	64	32	82	0.9353	0.8905	0.9138	6.95609	29.9445	20.0522	2.10594	7.3164e-10	1.85092e-09	1.52741	2.03724e-10	4.07843e-10	0.578532	0.0523886	0.0851177
NGR_b06360	1464	35	29	46	0.7807	0.6865	0.8559	3.13371	22.3548	9.26643	2.83464	4.8811e-13	1.47385e-12	1.56414	1.17271e-06	2.06392e-06	1.2705	0.00029505	0.000810962
NGR_b06370	924	47	42	81	0.8366	0.8994	0.8582	6.66742	51.297	25.8529	2.94367	6.87146e-19	2.70878e-18	1.95512	3.57174e-14	8.00504e-14	0.988551	0.000441168	0.00118212
NGR_b06380	1125	78	42	76	0.984	0.9591	0.9573	9.08813	42.132	19.9231	2.21286	3.12274e-13	9.51729e-13	1.13239	1.39025e-06	2.44122e-06	1.08047	0.000152298	0.000444255
NGR_b06390	897	39	25	47	0.845	0.8718	0.8907	5.69908	31.453	15.4526	2.4644	9.3194e-10	2.33759e-09	1.43905	4.04836e-06	6.95482e-06	1.02535	0.00466554	0.00993314
NGR_b06400	357	44	8	26	0.93	0.9132	0.9692	16.1554	25.2893	21.4783	0.646513	0.190329	0.223241	0.410869	0.233768	0.271348	0.235644	0.582394	0.658733
NGR_b06410	1983	985	220	823	0.9995	0.9975	0.9985	65.1097	125.203	122.398	0.943325	2.29418e-16	8.2269e-16	0.91063	1.81464e-39	6.13606e-39	0.0326949	0.743314	0.800641
NGR_b06420	216	72	15	75	0.9028	0.8519	0.9444	43.6929	78.3704	102.401	0.842911	0.0376116	0.0488935	1.22875	2.97254e-07	5.35958e-07	-0.385844	0.389078	0.47433
NGR_b06430	1428	18	30	64	0.5343	0.9174	0.9587	1.65225	23.7087	13.2174	3.84291	1.17512e-18	4.5915e-18	2.99994	1.21268e-18	3.01126e-18	0.842974	0.00897422	0.017905
NGR_b06440	1521	8	25	35	0.3379	0.5832	0.7377	0.689434	18.5492	6.78632	4.7498	4.39614e-19	1.7497e-18	3.29914	7.72286e-12	1.62382e-11	1.45066	0.000180376	0.000517619
NGR_b06450	303	1	5	1	0.297	0.7426	0.297	0.432603	18.6227	0.973314	5.42787	1.61928e-05	2.98815e-05	1.16986	0.451548	0.495861	4.25801	0.000910628	0.00226997
NGR_b06460	1128	12	25	39	0.6037	0.7651	0.609	1.39445	25.0118	10.1965	4.16484	4.3e-17	1.58984e-16	2.8703	1.9229e-11	3.99695e-11	1.29454	0.000620242	0.00161508
NGR_b06470	1323	37	35	52	0.8088	0.6924	0.9214	3.66584	29.8554	11.5915	3.02577	1.41973e-16	5.14474e-16	1.66085	6.59622e-08	1.21989e-07	1.36493	2.69602e-05	9.10993e-05
NGR_b06480	705	35	19	36	0.9617	0.7262	0.9688	6.50745	30.4144	15.0594	2.22459	5.91148e-07	1.22564e-06	1.2105	0.000421838	0.000653564	1.01409	0.0136521	0.0258383
NGR_b06490	972	363	27	80	0.9959	0.9928	0.9877	48.9522	31.3482	24.2728	-0.642993	0.0224352	0.029912	-1.01204	1.41055e-09	2.76392e-09	0.369043	0.22723	0.301754
NGR_b06500	996	307	38	95	0.999	0.6948	0.999	40.4028	43.0565	28.1294	0.0917776	0.647102	0.680853	-0.522378	0.00166196	0.00246093	0.614156	0.0267284	0.047127
NGR_b06510	888	147	27	64	0.9775	0.8097	0.9854	21.6988	34.3135	21.2551	0.66116	0.028759	0.0378865	-0.0298112	0.92071	0.932311	0.690971	0.0361216	0.061719
NGR_b06520	231	6	2	5	0.8182	0.5628	0.8658	3.40464	9.77086	6.38342	1.52098	0.11712	0.141748	0.906827	0.260872	0.301002	0.614156	0.438212	0.524312
NGR_b06530	528	90	17	90	0.9792	0.9261	0.983	22.343	36.3354	50.2694	0.701555	0.0602174	0.0762943	1.16986	7.04034e-08	1.30008e-07	-0.468306	0.243064	0.319965
NGR_b06540	477	82	11	20	0.9518	0.7945	0.8239	22.5334	26.0249	12.3654	0.207825	0.54194	0.58167	-0.865763	0.0134161	0.0183345	1.07359	0.0436606	0.0725956
NGR_b06550	1074	342	67	65	0.9888	0.9534	0.9432	41.7402	70.4021	17.8486	0.754182	0.000171288	0.000287475	-1.22562	8.3567e-12	1.7565e-11	1.97981	1.74722e-14	1.84157e-13
NGR_b06560	771	251	27	159	0.9754	0.8988	0.9987	42.6728	39.5207	60.8189	-0.110711	0.781958	0.806439	0.511201	0.00053271	0.000819187	-0.621912	0.036275	0.0618785
NGR_b06570	1371	197	67	158	0.9956	0.8833	0.9708	18.8348	55.1508	33.9872	1.54998	3.4431e-12	9.98273e-12	0.85159	5.03012e-08	9.35288e-08	0.698392	0.00113201	0.00275739
NGR_b06580	1002	92	10	33	0.99	0.52	0.8703	12.0352	11.2628	9.71274	-0.0956889	0.978132	0.980666	-0.309307	0.30869	0.350555	0.213618	0.588498	0.664302
NGR_b06590	690	179	35	335	0.9841	0.9609	0.9928	34.0045	57.2445	143.183	0.751412	0.00588332	0.00843803	2.07406	7.56474e-58	3.19308e-57	-1.32265	8.02994e-09	4.74058e-08
NGR_b06600	204	9	4	2	0.8529	0.7745	0.75	5.78289	22.1281	2.89131	1.93602	0.0218078	0.0291131	-1.00006	0.46959	0.514396	2.93608	0.0109884	0.021292
NGR_b06610	318	4	14	2	0.8176	0.9591	0.4528	1.64879	49.6839	1.85481	4.9133	9.3462e-12	2.64902e-11	0.169861	0.740928	0.771862	4.74344	9.82634e-09	5.72463e-08
NGR_b06620	669	92	21	83	0.9925	0.867	0.988	18.0258	35.4248	36.5887	0.9747	0.00643178	0.00917788	1.02134	3.71142e-06	6.38484e-06	-0.0466382	0.970044	0.979703
NGR_b06630	1275	40	19	13	0.7192	0.6988	0.4549	4.11227	16.8174	3.00697	2.03194	2.92934e-06	5.74277e-06	-0.451627	0.359816	0.404164	2.48357	1.41408e-06	5.80937e-06
NGR_b06640	1335	69	27	60	0.9363	0.8292	0.9551	6.77486	22.8243	13.2546	1.75231	7.86722e-07	1.61384e-06	0.968227	0.00016388	0.000260557	0.784081	0.0194208	0.0353921
NGR_b06650	477	33	6	24	0.9434	0.5472	0.9161	9.06834	14.1954	14.8384	0.646513	0.233346	0.270316	0.71043	0.0634608	0.0798973	-0.0639162	0.937634	0.954763
NGR_b06660	1320	160	21	88	0.978	0.7659	0.9864	15.8883	17.954	19.6609	0.176334	0.521358	0.561135	0.307365	0.105579	0.128886	-0.13103	0.777818	0.82886
NGR_b06670	699	17	17	14	0.8541	0.7682	0.681	3.18789	27.4465	5.90672	3.10594	3.19846e-09	7.76787e-09	0.889753	0.081289	0.100785	2.21619	2.22564e-05	7.61196e-05
NGR_b06680	999	24	27	12	0.9189	0.8529	0.5265	3.14904	30.5009	3.54251	3.27587	2.05728e-14	6.70918e-14	0.169861	0.677552	0.713285	3.10601	5.56134e-11	4.23744e-10
NGR_b06690	1170	22	24	16	0.5889	0.5265	0.5419	2.46473	23.1494	4.03301	3.23148	7.93032e-13	2.36801e-12	0.71043	0.124407	0.150446	2.52105	4.83594e-08	2.53774e-07
NGR_b06700	894	232	31	157	0.9799	0.9306	0.953	34.016	39.1326	51.7914	0.20216	0.411526	0.45292	0.606501	5.78416e-05	9.43146e-05	-0.404341	0.163853	0.227862
NGR_b06710	669	231	33	126	0.9821	0.9058	0.9836	45.2604	55.6676	55.5444	0.29859	0.236946	0.27423	0.295392	0.0636238	0.0800537	0.00319798	0.930362	0.94939
NGR_b06720	1665	65	36	25	0.8919	0.7976	0.6763	5.11719	24.4007	4.42814	2.2535	7.27774e-12	2.07605e-11	-0.20865	0.577072	0.62049	2.46215	5.4291e-11	4.14689e-10
NGR_b06730	1665	73	53	18	0.9862	0.9111	0.5165	5.747	35.9233	3.18826	2.64404	1.94452e-20	8.1921e-20	-0.850038	0.0221254	0.0295515	3.49408	1.67935e-22	2.99428e-21
NGR_b06740	951	24	9	20	0.959	0.5678	0.8402	3.30798	10.6801	6.20219	1.69091	0.00369798	0.00541793	0.906827	0.0362804	0.0472937	0.784081	0.149512	0.210473
NGR_b06750	879	45	27	22	0.9352	0.7838	0.8737	6.71052	34.6649	7.38124	2.36898	6.47672e-10	1.64252e-09	0.13744	0.668836	0.705189	2.23154	9.61472e-08	4.83235e-07
NGR_b06760	1311	65	13	30	0.9108	0.5828	0.7994	6.49895	11.1907	6.74861	0.784017	0.0653178	0.0822014	0.054384	0.821338	0.845101	0.729633	0.11313	0.167169
NGR_b06770	1362	94	46	56	0.9655	0.8201	0.9471	9.04655	38.115	12.1257	2.07492	3.7003e-13	1.12499e-12	0.422627	0.080306	0.0996858	1.65229	2.56768e-08	1.41086e-07
NGR_b06780	477	12	2	6	0.9057	0.2872	0.6289	3.29758	4.7318	3.70961	0.520982	0.399856	0.441646	0.169861	0.724376	0.757297	0.351121	0.561888	0.640929
NGR_b06790	477	14	5	11	0.8428	0.6415	0.7966	3.84717	11.8295	6.80095	1.62052	0.0271396	0.0358752	0.821938	0.143475	0.172293	0.79858	0.241904	0.318642
NGR_b06800	1401	49	33	35	0.5846	0.7901	0.5382	4.58448	26.5822	7.36759	2.53563	9.30714e-13	2.76978e-12	0.684434	0.0315246	0.0413293	1.85119	2.54538e-07	1.19215e-06
NGR_b06810	783	15	12	2	0.7178	0.5824	0.2299	2.51109	17.2955	0.753293	2.78402	2.75446e-06	5.44474e-06	-1.73703	0.104683	0.127918	4.52105	1.77564e-07	8.52279e-07
NGR_b06820	816	25	14	11	0.875	0.7586	0.7806	4.01589	19.3621	3.97556	2.26944	1.14012e-05	2.12737e-05	-0.0145634	0.948994	0.955635	2.28401	8.0996e-05	0.000250436
NGR_b06830	714	4	16	10	0.2913	0.6555	0.4104	0.734335	25.2893	4.13045	5.10594	1.55772e-13	4.82349e-13	2.49179	0.00170941	0.00252695	2.61416	4.60604e-06	1.7537e-05
NGR_b06840	681	5	5	7	0.3686	0.5081	0.6623	0.962399	8.28586	3.03142	3.10594	0.000736968	0.00116311	1.65529	0.0426486	0.0551881	1.45066	0.0705866	0.110927
NGR_b06850	354	13	8	15	0.9068	0.6384	0.8503	4.81363	25.5036	12.4964	2.40551	0.000400018	0.000648172	1.37631	0.0108376	0.0149494	1.02919	0.0887678	0.134149
NGR_b06860	966	18	12	10	0.8106	0.6646	0.4089	2.44246	14.0191	3.05294	2.52098	1.12206e-05	2.09748e-05	0.321864	0.516336	0.561231	2.19912	0.000355012	0.000963782
NGR_b06870	996	20	28	36	0.6857	0.8464	0.8052	2.6321	31.7259	10.6595	3.59137	2.15944e-16	7.7572e-16	2.01786	2.30946e-07	4.18108e-07	1.57351	2.53124e-05	8.59066e-05
NGR_b06880	234	4	6	4	0.7308	0.8803	0.8504	2.24066	28.9368	5.04127	3.69091	5.95908e-05	0.000104221	1.16986	0.217044	0.253361	2.52105	0.00488232	0.0103626
NGR_b06890	1320	542	38	71	0.9773	0.8667	0.7917	53.8217	32.4881	15.8628	-0.728277	0.00160183	0.00243677	-1.76254	3.8768e-29	1.15613e-28	1.03426	0.000503264	0.00133235
NGR_b06900	1497	12	24	9	0.5351	0.7462	0.2953	1.05073	18.0927	1.77303	4.10594	2.83308e-16	1.01125e-15	0.754824	0.211682	0.247429	3.35112	1.1555e-10	8.47044e-10
NGR_b06910	354	10	5	2	0.952	0.5932	0.4068	3.70279	15.9398	1.66618	2.10594	0.00806608	0.0114127	-1.15207	0.372338	0.416717	3.25801	0.00299856	0.00669509
NGR_b06920	852	85	22	143	0.9965	0.8028	0.9965	13.0771	29.1406	49.4985	1.15599	0.00132749	0.00203645	1.92034	3.02494e-23	8.27878e-23	-0.764356	0.0176208	0.0325045
NGR_b06930	354	24	1	11	0.9181	0.2542	0.8842	8.88669	3.18795	9.164	-1.47902	0.461808	0.50334	0.0443303	0.860958	0.881616	-1.52335	0.42999	0.516272
NGR_b06940	1323	42	21	26	0.9176	0.6508	0.7611	4.16123	17.9132	5.79574	2.10594	4.82806e-07	1.00878e-06	0.477983	0.173206	0.205247	1.62796	0.000167321	0.000482617
NGR_b06950	426	7	12	4	0.7981	0.9249	0.5892	2.15388	31.7897	2.76915	3.88355	1.27905e-08	2.98123e-08	0.362506	0.593882	0.636023	3.52105	2.62904e-06	1.04469e-05
NGR_b06960	1179	8	18	6	0.5089	0.6641	0.2986	0.889423	17.2295	1.50084	4.27587	4.11828e-13	1.24839e-12	0.754824	0.292404	0.334269	3.52105	9.76884e-09	5.71265e-08
NGR_b06970	930	143	19	91	0.9925	0.7935	0.9882	20.1551	23.0561	28.8572	0.194001	0.502504	0.543013	0.517784	0.00773196	0.0108321	-0.323783	0.417098	0.502255
NGR_b06980	1431	106	27	50	0.9776	0.7638	0.9427	9.70954	21.2931	10.3045	1.13291	0.000517656	0.00082924	0.0857969	0.697898	0.732959	1.04712	0.00282888	0.00635753
NGR_b06990	444	49	14	11	0.9707	0.8919	0.9212	14.4659	35.5844	7.30643	1.29859	0.00404604	0.00590413	-0.985417	0.036693	0.0478114	2.28401	8.0996e-05	0.000250561
NGR_b07000	735	88	14	9	0.9714	0.7102	0.6531	15.6938	21.4959	3.61119	0.453868	0.228148	0.264542	-2.11965	6.07944e-07	1.08133e-06	2.57351	2.10104e-05	7.20973e-05
NGR_b07010	1416	34	37	17	0.8277	0.6956	0.5932	3.14737	29.4885	3.54064	3.22794	9.55138e-19	3.74615e-18	0.169861	0.641638	0.680339	3.05807	3.12216e-14	3.23023e-13
NGR_b07020	1416	53	33	54	0.9287	0.7726	0.8884	4.9062	26.3006	11.2467	2.42242	4.6306e-12	1.33507e-11	1.19683	1.99922e-05	3.33095e-05	1.22559	0.000183397	0.000525313
NGR_b07030	1080	33	15	60	0.8417	0.4954	0.9222	4.00518	15.6741	16.3841	1.96844	4.32342e-05	7.70724e-05	2.03236	2.06172e-11	4.28118e-11	-0.0639162	0.966724	0.977307
NGR_b07040	522	51	12	14	0.9349	0.8602	0.908	12.8065	25.9433	7.90957	1.01848	0.0271538	0.0358634	-0.695209	0.114394	0.139043	1.71369	0.00268924	0.00606795
NGR_b07050	1134	47	37	40	0.836	0.8519	0.5864	5.43272	36.8217	10.4026	2.76081	1.25568e-15	4.35899e-15	0.9372	0.002646	0.00386166	1.82361	7.01532e-08	3.60197e-07
NGR_b07060	1248	36	11	14	0.8702	0.4679	0.4992	3.78112	9.94702	3.30833	1.39545	0.00622454	0.00890267	-0.192709	0.730748	0.762927	1.58816	0.00640242	0.0132437
NGR_b07070	381	16	21	12	0.9239	0.9186	0.769	5.50462	62.2027	9.28863	3.49826	2.0015e-12	5.86343e-12	0.754824	0.156059	0.186104	2.74344	7.11806e-08	3.64867e-07
NGR_b07080	576	14	12	13	0.934	0.9306	0.8507	3.18594	23.5111	6.65605	2.88355	1.63199e-06	3.27085e-06	1.06295	0.0517562	0.0659937	1.82061	0.0017189	0.00404213
NGR_b07090	552	28	13	56	0.9203	0.7428	0.9656	6.64892	26.5778	29.9188	1.99903	0.000107964	0.000183889	2.16986	1.2997e-11	2.71525e-11	-0.170831	0.788216	0.836913
NGR_b07100	717	23	7	13	0.9191	0.5844	0.5969	4.20476	11.0178	5.34712	1.38974	0.0241466	0.0320832	0.346739	0.445542	0.490834	1.043	0.103691	0.154402
NGR_b07110	147	0	1	2	-	0.6122	0.7211	0	7.6771	4.01244	-	0.021658	0.0289256	-	0.0582666	0.0738083	0.936084	0.38386	0.469263
NGR_b07120	1356	174	32	43	0.9941	0.9137	0.8119	16.8198	26.6321	9.352	0.663001	0.0179075	0.0242195	-0.846818	0.000328262	0.000511272	1.50982	1.34917e-05	4.76172e-05
NGR_b07130	285	558	10	29	0.9965	0.9018	0.8211	256.638	39.5977	30.0088	-2.69625	6.68492e-16	2.35092e-15	-3.09628	1.9716e-55	8.13352e-55	0.400031	0.382224	0.46856
NGR_b07140	480	1744	31	48	0.9979	0.9042	0.9604	476.253	72.8845	29.4914	-2.70804	2.17052e-47	1.70801e-46	-4.01336	7.4636e-209	7.29617e-208	1.30532	0.0001336	0.000394363
NGR_b07150	1350	1497	38	19	0.9993	0.7681	0.5993	145.352	31.7662	4.15064	-2.19399	5.49672e-33	3.289e-32	-5.13007	4.48542e-206	4.32333e-205	2.93608	5.70854e-14	5.78048e-13
NGR_b07160	1464	774	31	18	0.9973	0.7971	0.4201	69.2998	23.8966	3.62599	-1.53605	9.10326e-12	2.58134e-11	-4.2564	4.30526e-97	2.5062e-96	2.72036	8.54778e-11	6.34875e-10
NGR_b07170	228	73	0	1	0.8991	-	0.3947	41.9682	0	1.29348	-	0.000588266	0.000938468	-5.01996	7.22368e-11	1.46895e-10	-10.337	0.742882	0.800455
NGR_b07180	381	1136	55	58	0.9948	0.8478	0.9528	390.828	162.912	44.8951	-1.26244	5.80244e-13	1.74355e-12	-3.1219	3.83972e-112	2.44446e-111	1.85946	3.04556e-11	2.40037e-10
NGR_b07190	453	3	9	21	0.4945	0.6225	0.8985	0.868071	22.4212	13.6715	4.69091	6.32388e-08	1.40372e-07	3.97722	8.86884e-09	1.69541e-08	0.713691	0.181336	0.249317
NGR_b07200	327	15	14	7	0.9694	0.7798	0.8869	6.01279	48.3165	6.31315	3.00641	1.21505e-07	2.64679e-07	0.0703255	0.826872	0.849665	2.93608	4.20534e-06	1.61706e-05
NGR_b07210	423	14	6	19	0.8416	0.4894	0.9598	4.3383	16.0076	13.2467	1.88355	0.00820092	0.0115929	1.61043	0.00130751	0.00195668	0.273119	0.567572	0.644916
NGR_b07220	270	19	2	6	0.8481	0.3444	0.7333	9.22406	8.35951	6.55365	-0.141983	0.810484	0.832531	-0.493104	0.535722	0.580264	0.351121	0.561888	0.641048
NGR_b07230	1167	33	17	25	0.7301	0.7386	0.7918	3.7066	16.4397	6.31778	2.14901	3.79256e-06	7.37204e-06	0.769323	0.0427552	0.0552452	1.37969	0.00270992	0.00610571
NGR_b07240	2241	88	683	3087	0.9442	0.9964	0.9978	5.14722	343.949	406.247	6.06226	0	0	6.30242	0	0	-0.240164	6.62262e-05	0.000207991
NGR_b07250	564	271	33	37	0.9894	0.9273	0.9734	62.9829	66.0313	19.3472	0.06819	0.724738	0.75383	-1.70283	1.2348e-14	2.80608e-14	1.77102	6.0878e-07	2.67699e-06
NGR_b07260	522	9	9	17	0.5881	0.8333	0.9636	2.25998	19.4575	9.60448	3.10594	1.12869e-05	2.10795e-05	2.0874	0.000262586	0.000412511	1.01855	0.0760516	0.11778
NGR_b07270	351	7	4	12	0.7664	0.6781	0.8718	2.61411	12.8608	10.0825	2.29859	0.0103011	0.0143455	1.94747	0.00332088	0.00479459	0.351121	0.533262	0.614165
NGR_b07280	264	6	5	0	0.8295	0.9053	-	2.97906	21.3738	0	2.84291	0.00134385	0.002059	-	0.152434	0.182238	14.3836	0.00015818	0.00045925
NGR_b07290	333	80	8	44	0.8559	0.8799	0.9429	31.4904	27.1119	38.9676	-0.215983	0.825596	0.846089	0.307365	0.243584	0.282054	-0.523348	0.406022	0.491308
NGR_b07300	192	5	4	7	0.625	0.5365	0.9792	3.41351	23.5111	10.7521	2.78402	0.00391802	0.00572136	1.65529	0.0426486	0.0551766	1.12873	0.164973	0.229213
NGR_b07310	1278	17	25	9	0.7613	0.7793	0.3709	1.74361	22.0762	2.07686	3.66234	3.95018e-15	1.33461e-14	0.252323	0.605644	0.646159	3.41001	3.21122e-11	2.5213e-10
NGR_b07320	1494	79	25	53	0.9873	0.7758	0.8514	6.9312	18.8844	10.4621	1.44602	4.2927e-05	7.6635e-05	0.594001	0.0204904	0.0274328	0.85202	0.0154745	0.0289073
NGR_b07330	1053	45	21	25	0.9829	0.8177	0.5764	5.60165	22.5064	7.00176	2.00641	1.19435e-06	2.40854e-06	0.321864	0.346444	0.390491	1.68455	0.000112617	0.00033807
NGR_b07340	1005	39	39	24	0.9413	0.8667	0.8637	5.08664	43.7939	7.04272	3.10594	8.17694e-19	3.21727e-18	0.469421	0.196339	0.230453	2.63652	1.01302e-12	9.29906e-12
NGR_b07350	912	22	15	21	0.7083	0.6897	0.7917	3.16199	18.5614	6.79078	2.5534	8.79966e-07	1.79559e-06	1.10275	0.0118491	0.016265	1.45066	0.00328062	0.00726977
NGR_b07360	945	37	33	53	0.8878	0.7937	0.9471	5.13218	39.4091	16.5402	2.94089	3.16622e-15	1.07384e-14	1.68833	3.39484e-08	6.35813e-08	1.25256	0.000140322	0.000412827
NGR_b07370	1491	88	36	135	0.9598	0.7492	0.9933	7.73637	27.2483	26.7025	1.81644	5.53522e-09	1.31997e-08	1.78725	4.93798e-20	1.26684e-19	0.0291932	0.85678	0.889412
NGR_b07380	474	92	26	80	0.9958	0.6814	0.9451	25.4414	61.9027	49.7745	1.28282	0.000156368	0.000263794	0.968227	1.40281e-05	2.35055e-05	0.314595	0.3018	0.385395
NGR_b07390	1044	60	23	65	0.9732	0.8716	0.9617	7.53326	24.8623	18.3615	1.72262	6.29406e-06	1.20158e-05	1.28534	7.40096e-07	1.31374e-06	0.437278	0.190936	0.260318
NGR_b07400	2523	101	59	79	0.9675	0.7979	0.7812	5.24731	26.3906	9.23433	2.33038	3.95082e-19	1.58263e-18	0.81543	0.000195298	0.00030908	1.51495	4.02218e-09	2.48356e-08
NGR_b07420	567	36	10	19	0.9383	0.8624	0.9665	8.32246	19.9036	9.88248	1.25795	0.0154827	0.0210874	0.247864	0.504766	0.549911	1.01008	0.065217	0.103249
NGR_b07430	669	151	29	73	0.9955	0.8072	0.988	29.5858	48.92	32.1805	0.725521	0.0143049	0.0195823	0.121281	0.53396	0.578558	0.60424	0.054061	0.087559
NGR_b07440	999	54	29	91	0.8689	0.8238	0.977	7.08534	32.7603	26.864	2.20904	1.18342e-09	2.9564e-09	1.92277	2.11322e-15	4.89394e-15	0.28627	0.319812	0.4034
NGR_b07450	276	173	20	51	0.9783	0.9275	0.9529	82.1617	81.7779	54.495	-0.00675517	0.916946	0.927732	-0.592342	0.00871968	0.0121526	0.585587	0.112813	0.16674
NGR_b07460	201	5	8	19	0.8657	0.7512	0.8458	3.26066	44.9168	27.8775	3.78402	3.50824e-06	6.84731e-06	3.09586	1.0906e-06	1.92269e-06	0.688156	0.214946	0.288288
NGR_b07470	666	4	6	2	0.4279	0.542	0.2703	0.78726	10.167	0.885628	3.69091	5.95908e-05	0.00010428	0.169861	0.740928	0.771992	3.52105	0.00079143	0.00200024
NGR_b07480	1029	140	40	53	0.9981	0.8737	0.829	17.8338	43.8692	15.1899	1.29859	2.77942e-06	5.48009e-06	-0.231501	0.335596	0.378954	1.53009	9.51598e-07	3.99697e-06
NGR_b07490	1527	134	27	41	0.9548	0.6274	0.7525	11.5027	19.9544	7.91845	0.794743	0.0102793	0.014341	-0.538676	0.035097	0.0458186	1.33342	0.000277072	0.000767
NGR_b07500	1023	75	20	14	0.9736	0.7605	0.4995	9.60988	22.0632	4.03597	1.19905	0.00154311	0.00235208	-1.2516	0.00146992	0.00218913	2.45066	9.45238e-07	3.98378e-06
NGR_b07510	1008	108	28	59	0.9563	0.8363	0.9325	14.0441	31.3482	17.2618	1.15841	0.000321438	0.000525519	0.297617	0.194208	0.228125	0.860796	0.0100169	0.0197434
NGR_b07520	996	102	24	55	0.988	0.8022	0.9428	13.4237	27.1936	16.2854	1.01848	0.00265064	0.00393844	0.278796	0.236996	0.274889	0.739687	0.0352692	0.0604294
NGR_b07530	1752	106	37	32	0.9326	0.7232	0.7066	7.93056	23.8332	5.38656	1.58748	1.0665e-07	2.32974e-07	-0.558059	0.0544442	0.0692499	2.14554	1.37666e-09	9.03221e-09
NGR_b07540	843	180	30	53	0.9941	0.9122	0.9668	27.9883	40.1614	18.5415	0.520982	0.0630528	0.0795125	-0.594071	0.00726974	0.01021	1.11505	0.000942658	0.00234226
NGR_b07550	1530	123	38	53	0.9856	0.9144	0.9098	10.5377	28.029	10.216	1.41136	9.75756e-07	1.98582e-06	-0.0447329	0.88348	0.900803	1.45609	4.25672e-06	1.63275e-05
NGR_b07560	1620	89	34	25	0.942	0.687	0.4704	7.20124	23.6853	4.55114	1.71767	5.6168e-08	1.25215e-07	-0.662016	0.040896	0.0530422	2.37969	4.50462e-10	3.13147e-09
NGR_b07570	174	11	4	0	0.7529	0.7644	-	8.28659	25.9433	0	1.64651	0.0398964	0.05169	-	0.024241	0.0322103	14.6631	0.000763482	0.0019471
NGR_b07580	591	23	5	10	0.8528	0.7327	0.6633	5.1012	9.54767	4.99009	0.904311	0.148982	0.177671	-0.0317727	0.969444	0.973061	0.936084	0.188159	0.257212
NGR_b07590	210	84	20	81	0.9524	0.9238	0.9571	52.4315	107.479	113.753	1.03556	0.00504412	0.00728504	1.11739	8.3661e-07	1.48082e-06	-0.0818381	0.895848	0.921006
NGR_b07600	1374	217	76	360	0.9316	0.9418	0.9985	20.7017	62.4226	77.2701	1.59232	3.895e-14	1.24918e-13	1.90016	4.47538e-55	1.84133e-54	-0.307842	0.0931246	0.140151
NGR_b07610	213	2	1	5	0.4366	0.4225	0.6197	1.23079	5.29828	6.92287	2.10594	0.112622	0.136919	2.49179	0.0258336	0.0341797	-0.385844	0.88592	0.912619
NGR_b07620	474	103	11	26	0.981	0.8418	0.9599	28.4834	26.1896	16.1767	-0.121124	0.918424	0.92862	-0.8162	0.00800414	0.0111957	0.695076	0.155886	0.218106
NGR_b07630	492	32	5	14	0.9248	0.6179	0.7033	8.52545	11.4688	8.39186	0.427873	0.397022	0.439378	-0.0227839	0.974098	0.977415	0.450657	0.439832	0.525133
NGR_b07640	1191	14	20	36	0.5516	0.7406	0.8321	1.54081	18.951	8.91428	3.62052	2.48108e-12	7.23415e-12	2.53243	2.05874e-09	4.01623e-09	1.08809	0.00744746	0.015162
NGR_b07650	321	7	4	9	0.8193	0.5421	0.7414	2.85841	14.0627	8.26862	2.29859	0.0103011	0.0143649	1.53243	0.0306292	0.040215	0.766159	0.29152	0.373888
NGR_b07660	1182	34	41	36	0.8613	0.9535	0.912	3.77045	39.1454	8.98215	3.37603	1.27074e-21	5.55375e-21	1.25232	0.00029092	0.000455635	2.12371	2.50912e-10	1.77619e-09
NGR_b07670	924	43	24	28	0.9275	0.8864	0.7229	6.09998	29.3126	8.93679	2.26464	1.56769e-08	3.63349e-08	0.550951	0.109939	0.133918	1.71369	3.03436e-05	0.000101754
NGR_b07680	720	278	18	216	0.9944	0.7778	0.9931	50.611	28.2134	88.4742	-0.843071	0.0123898	0.0170968	0.805808	1.30455e-09	2.56109e-09	-1.64888	7.22098e-08	3.6892e-07
NGR_b07690	612	14	15	6	0.5588	0.8889	0.5212	2.99853	27.6602	2.89131	3.20548	1.30424e-08	3.03767e-08	-0.0525312	0.960896	0.96542	3.25801	4.6953e-07	2.10049e-06
NGR_b07700	969	24	30	22	0.8545	0.9298	0.7626	3.24653	34.9391	6.69568	3.42787	1.33999e-16	4.87003e-16	1.04433	0.0138111	0.0188577	2.38354	4.35986e-09	2.68136e-08
NGR_b07710	474	5	8	0	0.8376	0.6899	-	1.38269	19.047	0	3.78402	3.50824e-06	6.843e-06	-	0.220186	0.256642	14.2173	1.40674e-06	5.79075e-06
NGR_b07720	1500	19	40	14	0.5947	0.7353	0.4773	1.66033	30.0943	2.75253	4.17995	2.73776e-26	1.41174e-25	0.729289	0.139443	0.167776	3.45066	3.4516e-17	4.52437e-16
NGR_b07730	885	238	40	128	0.991	0.8904	0.9887	35.2506	51.0072	42.6542	0.533055	0.0307728	0.0403934	0.275043	0.080557	0.0999572	0.258012	0.298182	0.381325
NGR_b07740	2643	107	55	51	0.9088	0.7601	0.6761	5.30663	23.4844	5.69074	2.14584	4.27212e-16	1.51271e-15	0.10082	0.651842	0.690566	2.04502	1.08411e-12	9.92217e-12
NGR_b07750	906	282	50	192	0.9823	0.9029	0.9857	40.7993	62.2811	62.4983	0.61025	0.00683432	0.00973659	0.615272	6.76706e-06	1.15357e-05	-0.00502253	0.968144	0.978423
NGR_b07760	1260	128	20	61	0.9921	0.6754	0.8508	13.3159	17.9132	14.2776	0.427873	0.18767	0.22058	0.100599	0.627716	0.666719	0.327275	0.33718	0.421016
NGR_b07770	930	278	13	55	0.9946	0.629	0.9247	39.1827	15.7752	17.4412	-1.31256	0.000361302	0.000588053	-1.16772	3.12404e-09	6.05057e-09	-0.144836	0.83508	0.87422
NGR_b07780	2160	1294	77	125	0.9981	0.9019	0.9769	78.5259	40.2302	17.0668	-0.96489	4.0525e-10	1.04397e-09	-2.20198	8.34632e-89	4.57053e-88	1.23709	1.21618e-08	6.92865e-08
NGR_b07790	1017	184	18	98	0.9941	0.8043	0.8977	23.7153	19.9741	28.4185	-0.247692	0.55949	0.598122	0.261009	0.143696	0.172424	-0.508701	0.184027	0.252512
NGR_b07800	690	119	22	35	0.971	0.7681	0.9362	22.6063	35.9823	14.9594	0.670559	0.0432572	0.0558573	-0.595674	0.0300926	0.0395441	1.26623	0.00155439	0.00370169
NGR_b07810	1527	16	36	22	0.5318	0.8861	0.6136	1.37345	26.6059	4.24893	4.27587	2.34766e-24	1.12271e-23	1.62929	0.000495524	0.000765046	2.64658	6.46782e-12	5.4817e-11
NGR_b07820	486	31	7	36	0.8128	0.7119	0.8765	8.36099	16.2546	21.8455	0.959104	0.0896222	0.110564	1.38559	8.71138e-05	0.000140417	-0.426486	0.564368	0.642455
NGR_b07830	396	0	6	8	-	0.7828	0.8611	0	17.099	5.95786	-	2.64298e-07	5.60739e-07	-	4.94538e-05	8.09363e-05	1.52105	0.043579	0.0725184
NGR_b07840	510	262	29	44	0.9941	0.9608	0.9843	67.3385	64.1716	25.4436	-0.069497	0.88468	0.899495	-1.40413	3.79498e-11	7.81996e-11	1.33463	0.000166235	0.000480381
NGR_b07850	333	118	5	23	0.988	0.6156	0.8468	46.4483	16.945	20.3694	-1.45477	0.0170978	0.0231801	-1.18922	0.000106836	0.000171269	-0.26555	0.850602	0.885078
NGR_b07860	1323	377	37	78	0.9879	0.8398	0.9244	37.352	31.5614	17.3872	-0.243022	0.362292	0.404557	-1.10316	3.79462e-11	7.82182e-11	0.860135	0.00331974	0.00734331
NGR_b07870	396	152	17	5	0.9848	0.9318	0.7904	50.313	48.4472	3.72366	-0.0545197	0.988436	0.990035	-3.75614	1.67999e-18	4.15832e-18	3.70162	1.11849e-08	6.44331e-08
NGR_b07880	357	7	13	3	0.7675	0.944	0.7563	2.57017	41.0951	2.47827	3.99903	1.98856e-09	4.89863e-09	-0.0525312	0.906066	0.91974	4.05156	1.91801e-07	9.14231e-07
NGR_b07890	330	351	6	23	0.9848	0.5667	0.8333	139.42	20.5188	20.5546	-2.76442	1.32098e-10	3.50656e-10	-2.7619	7.42478e-32	2.29953e-31	-0.00251567	0.863626	0.89382
NGR_b07900	1080	144	4	15	0.5176	0.3176	0.3917	17.4772	4.17976	4.09603	-2.06398	0.000713518	0.00112955	-2.09317	1.69135e-10	3.39697e-10	0.0291932	0.803612	0.84831
NGR_b07920	567	2	4	0	0.3175	0.3633	-	0.462359	7.96144	0	4.10594	0.000427608	0.000690889	-	0.663606	0.701109	12.9588	0.000763482	0.00194469
NGR_b07930	348	1	1	5	0.2586	0.2586	0.7787	0.376663	3.24292	4.23727	3.10594	0.0604666	0.0765161	3.49179	0.00874856	0.0121901	-0.385844	0.88592	0.912467
NGR_b07940	222	4	0	6	0.5946	-	0.9054	2.36178	0	7.97065	-	0.845436	0.863279	1.75482	0.049817	0.0637312	-12.9605	0.393768	0.479198
NGR_b07950	123	0	1	1	-	0.7317	0.7317	0	9.17508	2.39768	-	0.021658	0.0289693	-	0.189361	0.223151	1.93608	0.221976	0.296112
NGR_b07980	441	0	6	6	-	0.6009	0.5556	0	15.3542	4.01244	-	2.64298e-07	5.61124e-07	-	0.000522324	0.000804015	1.93608	0.0171449	0.0317496
NGR_b07990	1293	145	44	59	0.9783	0.8724	0.9675	14.6995	38.4033	13.457	1.38547	2.27076e-07	4.83923e-07	-0.127405	0.592984	0.635171	1.51287	3.58538e-07	1.64317e-06
NGR_b08020	441	5	8	6	0.7982	0.8254	0.2676	1.48615	20.4723	4.01244	3.78402	3.50824e-06	6.84516e-06	1.4329	0.0881918	0.10882	2.35112	0.0020582	0.0047533
NGR_b08030	786	15	17	8	0.7443	0.7023	0.4402	2.5015	24.4085	3.00167	3.28652	8.9874e-10	2.25614e-09	0.262971	0.607472	0.647552	3.02355	2.7046e-07	1.25909e-06
NGR_b08040	306	6	6	1	0.6144	0.5294	0.2941	2.57017	22.1281	0.963772	3.10594	0.00025639	0.000422968	-1.4151	0.480764	0.525334	4.52105	0.00021465	0.000606965
NGR_b08050	453	129	37	119	0.9492	0.9669	0.9669	37.3271	92.1761	77.4719	1.30417	5.88092e-06	1.12478e-05	1.05345	1.37284e-08	2.60588e-08	0.250719	0.326876	0.410636
NGR_b08060	3318	202	220	331	0.9668	0.9753	0.9774	7.98008	74.8275	29.4203	3.22909	1.86647e-101	2.48582e-100	1.88234	3.93384e-50	1.54067e-49	1.34676	9.34922e-25	1.82472e-23
NGR_b08070	966	924	101	338	0.999	0.9886	0.9969	125.38	117.994	103.189	-0.0875926	0.596804	0.633855	-0.281008	0.00199111	0.00292799	0.193416	0.225804	0.300247
NGR_b08080	291	32	4	63	0.9931	0.701	0.9931	14.4142	15.5125	63.8474	0.105945	0.680194	0.712283	2.14714	1.02154e-12	2.20638e-12	-2.0412	0.00135529	0.00327289
NGR_b08090	309	7	7	6	0.945	0.7929	0.8511	2.96942	25.5655	5.72649	3.10594	8.99664e-05	0.000154467	0.947469	0.20964	0.245181	2.15848	0.00607264	0.0126206
NGR_b08100	1656	115	46	32	0.9414	0.8949	0.5115	9.10269	31.3482	5.69882	1.78402	9.47668e-11	2.53955e-10	-0.675629	0.0171397	0.0231573	2.45965	1.39371e-13	1.38187e-12
NGR_b08110	156	6	1	5	0.7756	0.5769	0.7372	5.04149	7.2342	9.45237	0.520982	0.39813	0.440289	0.906827	0.260872	0.301059	-0.385844	0.88592	0.912923
NGR_b08120	468	28	17	21	0.8333	0.7714	0.5705	7.84232	40.9938	13.2333	2.38605	6.40128e-07	1.32232e-06	0.754824	0.0664046	0.083383	1.63123	0.000653078	0.00169204
NGR_b08130	318	20	2	8	0.9151	0.3931	0.7264	8.24395	7.0977	7.41922	-0.215983	0.868304	0.884442	-0.152067	0.885348	0.901223	-0.0639162	0.812892	0.855334
NGR_b08140	264	120	28	80	0.9886	0.9167	0.9848	59.5812	119.693	89.3679	1.00641	0.00139596	0.00213513	0.584899	0.00522732	0.00741556	0.421511	0.167639	0.2325
NGR_b08150	585	54	15	28	0.9932	0.6308	0.9641	12.0996	28.9368	14.1155	1.25795	0.00385448	0.00563921	0.222329	0.47673	0.521755	1.03562	0.0243522	0.04332
NGR_b08160	207	11	3	4	0.9082	0.5894	0.8502	6.96554	16.3556	5.69882	1.23148	0.125536	0.151107	-0.28957	0.846454	0.868345	1.52105	0.126219	0.182799
NGR_b08170	291	8	1	2	0.8625	0.3093	0.4708	3.60354	3.87813	2.0269	0.105945	0.559344	0.598483	-0.830139	0.586652	0.629588	0.936084	0.38386	0.469913
NGR_b08190	1416	4	15	3	0.2126	0.5607	0.1158	0.370279	11.9548	0.624818	5.01284	1.21364e-12	3.58763e-12	0.754824	0.416624	0.461358	4.25801	1.16594e-08	6.68552e-08
NGR_b08200	228	4	3	0	0.5614	0.5307	-	2.29963	14.8491	0	2.69091	0.0116203	0.0160671	-	0.31805	0.360391	13.8581	0.00368506	0.00806205
NGR_b08210	984	8	9	10	0.3577	0.3913	0.3902	1.06568	10.322	2.99709	3.27587	5.90052e-06	1.12819e-05	1.49179	0.0258248	0.0341826	1.78408	0.00682962	0.0139917
NGR_b08220	1179	17	17	9	0.8058	0.7082	0.57	1.89002	16.2723	2.25125	3.10594	3.19846e-09	7.76178e-09	0.252323	0.605644	0.646271	2.85362	6.53058e-07	2.85344e-06
NGR_b08230	450	12	7	7	0.7911	0.8822	0.7578	3.49543	17.555	4.58755	2.32834	0.00109079	0.00168755	0.392254	0.503536	0.549054	1.93608	0.0106606	0.0208067
NGR_b08240	1353	301	23	18	0.9823	0.6482	0.7221	29.1609	19.1843	3.92347	-0.604113	0.0515678	0.0659561	-2.89383	9.82802e-29	2.91124e-28	2.28972	5.19738e-07	2.30676e-06
NGR_b08250	285	638	23	30	0.9965	0.9123	0.9789	293.432	91.0747	31.0436	-1.68791	4.57776e-11	1.2407e-10	-3.24066	9.84002e-66	4.51372e-65	1.55276	0.000149067	0.000435449
NGR_b08260	480	1614	51	44	0.9979	0.9646	0.9792	440.752	119.907	27.0338	-1.87805	1.06401e-29	5.95249e-29	-4.02713	7.56056e-194	7.0142e-193	2.14908	1.21636e-12	1.11161e-11
NGR_b08270	1350	825	31	7	0.9993	0.6822	0.3911	80.1037	25.9145	1.52918	-1.62811	2.25676e-13	6.93948e-13	-5.71103	3.46414e-119	2.28286e-118	4.08293	8.51266e-16	1.00896e-14
NGR_b08280	1461	522	37	8	0.9925	0.7988	0.319	46.8331	28.5803	1.61486	-0.712508	0.002401	0.0035804	-4.85804	7.35824e-71	3.53515e-70	4.14554	9.03884e-19	1.31275e-17
NGR_b08290	228	31	3	4	0.864	0.4649	0.5088	17.8221	14.8491	5.17393	-0.263289	0.997684	0.998006	-1.78434	0.0109225	0.0150565	1.52105	0.126219	0.182756
NGR_b08300	405	886	103	49	0.9877	0.9753	0.9605	286.755	287.01	35.681	0.0012826	0.949404	0.955576	-3.00659	7.41264e-85	3.94745e-84	3.00787	6.65336e-36	1.75167e-34
NGR_b08310	453	6	4	2	0.7329	0.3245	0.3974	1.73614	9.96498	1.30205	2.52098	0.0065689	0.00936923	-0.415101	0.884876	0.901187	2.93608	0.0109884	0.0212587
NGR_b08320	495	6	14	51	0.6384	0.699	0.9394	1.58883	31.9181	30.3851	4.32834	1.06607e-10	2.84698e-10	4.25732	2.26434e-20	5.87248e-20	0.0710134	0.780678	0.830906
NGR_b08330	1500	45	890	1664	0.816	0.998	0.998	3.93236	669.597	327.158	7.41175	0	0	6.37845	0	0	1.03331	2.80834e-61	1.19829e-59
NGR_b08340	234	3	49	139	0.4915	0.9872	0.9957	1.6805	236.317	175.184	7.13569	2.48474e-45	1.89975e-44	6.70384	6.96478e-67	3.23074e-66	0.431853	0.0689212	0.108613
NGR_b08350	1260	86	714	1576	0.9905	0.9984	0.9992	8.94664	639.503	368.877	6.15946	0	0	5.36565	0	0	0.793812	7.17674e-32	1.75504e-30
NGR_b08360	360	41	653	1587	0.8778	0.9833	0.9833	14.9284	2047.04	1300.08	7.09933	0	0	6.4444	0	0	0.654937	3.32348e-21	5.54242e-20
NGR_b08370	573	67	35	42	0.9459	0.9511	0.9459	15.3268	68.9332	21.6167	2.16914	4.90764e-11	1.32953e-10	0.496089	0.0778934	0.0968464	1.67305	8.71184e-07	3.69939e-06
NGR_b08380	1263	205	45	97	0.9834	0.9794	0.9596	21.2756	40.2091	22.6498	0.918318	0.000221032	0.00036728	0.0902939	0.591498	0.634128	0.828024	0.00180531	0.00422125
NGR_b08390	510	12	2	17	0.8588	0.3294	0.9118	3.08421	4.42563	9.83047	0.520982	0.399856	0.441567	1.67236	0.00175238	0.00258677	-1.15138	0.369684	0.455081
NGR_b08400	264	12	3	6	0.9621	0.5644	0.7348	5.95812	12.8243	6.70259	1.10594	0.154082	0.183119	0.169861	0.724376	0.756913	0.936084	0.26773	0.347774
NGR_b08410	357	27	12	22	0.9804	0.7983	0.986	9.91352	37.9339	18.174	1.93602	0.000265806	0.000437802	0.874405	0.0335748	0.0439427	1.06161	0.037721	0.0640098
NGR_b08420	447	17	16	43	0.8859	0.9239	0.9016	4.9851	40.395	28.3698	3.01848	1.59063e-08	3.67977e-08	2.50866	7.44832e-11	1.51364e-10	0.509819	0.200702	0.272193
NGR_b08430	1950	78	27	75	0.8831	0.7821	0.9159	5.24315	15.6259	11.3428	1.57543	5.53324e-06	1.0596e-05	1.11328	2.26636e-06	3.94938e-06	0.462153	0.140788	0.199876
NGR_b08440	507	2	4	2	0.2801	0.6272	0.215	0.517076	8.90362	1.16337	4.10594	0.000427608	0.000690528	1.16986	0.346836	0.390506	2.93608	0.0109884	0.021252
NGR_b08450	1740	46	49	115	0.781	0.7741	0.9741	3.4653	31.7806	19.4914	3.19709	6.18162e-24	2.91789e-23	2.49179	3.01342e-26	8.61693e-26	0.705304	0.00473216	0.0100577
NGR_b08460	258	7	10	12	0.9147	0.9031	0.8992	3.5564	43.7416	13.7169	3.62052	4.89758e-07	1.02227e-06	1.94747	0.00332088	0.00479571	1.67305	0.00670578	0.0137745
NGR_b08470	297	17	6	15	0.8552	0.7306	0.9327	7.50282	22.7987	14.8947	1.60344	0.0184792	0.0249219	0.989289	0.0496034	0.0635104	0.614156	0.306062	0.38915
NGR_b08480	222	108	16	37	0.955	0.9189	0.9865	63.768	81.3358	49.1523	0.351057	0.30605	0.346883	-0.375573	0.179774	0.212501	0.72663	0.0840568	0.128505
NGR_b08490	525	262	237	780	0.9162	0.9829	0.9752	65.4145	509.453	438.158	2.96127	6.1737e-98	7.9488e-97	2.74377	3.36408e-188	3.07943e-187	0.217497	0.0420216	0.0701153
NGR_b08500	405	55	7	21	0.9728	0.837	0.9704	17.8008	19.5055	15.2918	0.13194	0.663202	0.696846	-0.219181	0.596312	0.637632	0.351121	0.479452	0.563092
NGR_b08510	1428	118	45	18	0.9741	0.869	0.638	10.8314	35.5631	3.7174	1.71516	5.23168e-10	1.33442e-09	-1.54286	2.52434e-06	4.38289e-06	3.25801	4.36844e-18	6.11483e-17
NGR_b08520	3177	191	78	58	0.9477	0.8738	0.6629	7.8804	27.7072	5.38402	1.81392	1.98322e-17	7.4257e-17	-0.549587	0.00986462	0.0136897	2.36351	8.18156e-21	1.34985e-19
NGR_b08530	120	2	4	0	0.775	0.9083	-	2.18465	37.6178	0	4.10594	0.000427608	0.000691972	-	0.663606	0.701828	15.1991	0.000763482	0.0019479
NGR_b08540	1089	47	25	16	0.9201	0.8733	0.8081	5.65721	25.9076	4.33299	2.19521	1.72341e-08	3.97212e-08	-0.384728	0.389706	0.434035	2.57994	1.6076e-08	9.00925e-08
NGR_b08550	357	13	3	10	0.7675	0.605	0.9552	4.77317	9.48348	8.2609	0.990468	0.18556	0.218308	0.79135	0.174064	0.206106	0.199118	0.653438	0.723224
NGR_b08560	441	43	16	7	0.9524	0.9388	0.8685	12.7809	40.9446	4.68118	1.67968	0.000185261	0.000309835	-1.44905	0.00842318	0.0117526	3.12873	3.61422e-07	1.65271e-06
NGR_b08570	651	30	19	7	0.9677	0.9923	0.7327	6.04049	32.9373	3.17112	2.44698	9.24876e-08	2.02752e-07	-0.929674	0.131441	0.158394	3.37666	8.1215e-09	4.78094e-08
NGR_b08580	732	58	17	8	0.9112	0.8825	0.5096	10.386	26.2091	3.2231	1.33543	0.00133342	0.00204504	-1.68812	0.000553626	0.000850506	3.02355	2.7046e-07	1.26004e-06
NGR_b08590	1365	80	29	33	0.9897	0.7143	0.7993	7.68227	23.9762	7.12979	1.642	1.19168e-06	2.40628e-06	-0.107673	0.757914	0.786644	1.74967	3.44522e-06	1.3406e-05
NGR_b08600	306	7	3	10	0.8889	0.6797	0.719	2.99853	11.0641	9.63772	1.88355	0.0424336	0.0548167	1.68443	0.0150139	0.020401	0.199118	0.653438	0.723353
NGR_b08620	189	14	2	14	0.9101	0.4815	0.8624	9.70954	11.9422	21.8455	0.29859	0.514648	0.554298	1.16986	0.0297486	0.0391169	-0.871271	0.569084	0.645685
NGR_b08670	1269	61	15	31	0.9417	0.6013	0.8503	6.30087	13.3397	7.20436	1.0821	0.0105631	0.0147039	0.19332	0.511832	0.557118	0.888778	0.0470068	0.0774311
NGR_b08680	588	63	28	6	0.8571	0.881	0.5867	14.0441	53.7397	3.00933	1.93602	5.84068e-08	1.30066e-07	-2.22246	1.66942e-05	2.79124e-05	4.15848	1.26985e-14	1.36162e-13
NGR_b08690	1158	13	17	10	0.4016	0.5691	0.468	1.47152	16.5674	2.54675	3.49297	2.19748e-10	5.77631e-10	0.79135	0.174064	0.206145	2.70162	1.47205e-06	6.01955e-06
NGR_b08700	3114	57	38	65	0.5148	0.3943	0.439	2.39932	13.7715	6.15588	2.52098	2.584e-14	8.36524e-14	1.35934	2.27348e-07	4.11835e-07	1.16164	0.000126997	0.00037685
NGR_b08710	744	163	6	19	0.6223	0.4718	0.5565	28.7175	9.10108	7.53141	-1.65782	0.00164194	0.00249596	-1.93094	9.8208e-11	1.98534e-10	0.273119	0.567572	0.645153
NGR_b08720	813	274	31	66	0.9902	0.8831	0.9459	44.1766	43.0314	23.9414	-0.0378908	0.968504	0.972745	-0.883777	2.65336e-06	4.60045e-06	0.845886	0.00777712	0.0157657
NGR_b08730	231	1	2	2	0.3896	0.5108	0.4372	0.56744	9.77086	2.55337	4.10594	0.00831158	0.0117305	2.16986	0.17928	0.211958	1.93608	0.12717	0.183489
NGR_b08740	240	4	3	6	0.575	0.5208	0.8792	2.18465	14.1067	7.37285	2.69091	0.0116203	0.0160851	1.75482	0.049817	0.0637707	0.936084	0.26773	0.348066
NGR_b08750	153	9	1	4	0.9216	0.5882	0.8105	7.71051	7.37604	7.71017	-0.06398	0.639904	0.674082	-6.38221e-05	0.882058	0.899798	-0.0639162	0.724576	0.785243
NGR_b08760	477	39	6	4	0.9266	0.7254	0.4507	10.7171	14.1954	2.47307	0.405505	0.395406	0.438059	-2.11554	0.00125294	0.0018782	2.52105	0.00488232	0.0103661
NGR_b08770	417	34	8	0	0.9472	0.6715	-	10.6875	21.6505	0	1.01848	0.0612254	0.0774446	-	5.14392e-06	8.80027e-06	14.4021	1.40674e-06	5.78306e-06
NGR_b08780	303	51	121	464	0.9472	0.9538	0.9373	22.0628	450.669	451.618	4.35238	2.40302e-78	2.65275e-77	4.35542	1.59437e-175	1.38957e-174	-0.00303397	0.984666	0.989946
NGR_b08790	1206	226	9	14	0.568	0.4254	0.4113	24.5637	8.4219	3.42355	-1.54431	0.000332828	0.000543423	-2.84296	1.53412e-21	4.06907e-21	1.29865	0.0322412	0.0558444
NGR_b08800	1950	317	28	50	0.9928	0.8133	0.6421	21.3087	16.2046	7.5619	-0.395039	0.179676	0.211667	-1.49462	2.51688e-14	5.67169e-14	1.09958	0.0015596	0.00371268
NGR_b08810	309	202	36	131	0.9968	0.9676	0.9903	85.689	131.48	125.028	0.617658	0.0189215	0.0254852	0.545073	0.000843608	0.00127979	0.0725858	0.734732	0.794718
NGR_b08820	240	6	1	2	0.8583	0.375	0.6542	3.27697	4.70223	2.45762	0.520982	0.39813	0.440211	-0.415101	0.884876	0.901781	0.936084	0.38386	0.46982
NGR_b08830	375	24	17	15	0.9813	0.88	0.928	8.38904	51.1602	11.7966	2.60845	1.21184e-07	2.64165e-07	0.491789	0.275462	0.315893	2.11666	3.9459e-05	0.000129858
NGR_b08840	135	44	5	28	0.963	0.8815	0.963	42.722	41.7976	61.1674	-0.0315586	0.84294	0.86144	0.517784	0.130261	0.157126	-0.549343	0.530158	0.6115
NGR_b08850	825	608	45	498	0.9697	0.9503	0.9867	96.601	61.5564	178.021	-0.650129	0.00239384	0.00357144	0.881936	2.5088e-23	6.87531e-23	-1.53207	4.1323e-15	4.62324e-14
NGR_b08860	132	1	0	0	0.6818	-	-	0.993021	0	0	-	0.394592	0.437941	-	0.958554	0.964634	0
NGR_b08870	798	554	53	251	0.9449	0.8546	0.9424	90.9995	74.9528	92.7612	-0.279877	0.189806	0.222711	0.0276626	0.786356	0.813164	-0.307539	0.166796	0.231434
NGR_b08880	1020	63	20	13	0.9588	0.8343	0.6069	8.09604	22.1281	3.75871	1.45059	0.000220042	0.000365733	-1.10698	0.00848362	0.0118289	2.55757	4.70434e-07	2.10302e-06
NGR_b08890	1284	24	20	6	0.7477	0.648	0.2601	2.45007	17.5784	1.3781	2.84291	1.42481e-09	3.54515e-09	-0.830139	0.231832	0.269252	3.67305	6.95688e-10	4.71954e-09
NGR_b08900	531	8	1	2	0.6158	0.1695	0.2109	1.97482	2.1253	1.11079	0.105945	0.559344	0.598173	-0.830139	0.586652	0.62926	0.936084	0.38386	0.469356
NGR_b08910	1419	27	22	16	0.7858	0.5729	0.53	2.4941	17.4967	3.32532	2.81049	3.1916e-10	8.26666e-10	0.414974	0.332524	0.375897	2.39552	4.18528e-07	1.89702e-06
NGR_b08920	894	14	32	32	0.4687	0.9709	0.774	2.05269	40.395	10.5562	4.29859	5.7333e-22	2.54526e-21	2.36251	6.2055e-08	1.14797e-07	1.93608	1.55513e-07	7.54041e-07
NGR_b08930	594	79	9	70	0.9983	0.8754	0.9949	17.433	17.099	34.7542	-0.0279108	0.897646	0.910138	0.995363	3.14986e-05	5.20046e-05	-1.02327	0.040307	0.0678214
NGR_b08940	1224	61	16	19	0.9028	0.6168	0.7443	6.53252	14.7521	4.57791	1.17521	0.00487782	0.00705802	-0.512949	0.187259	0.220842	1.68816	0.000679496	0.00175168
NGR_b08950	429	144	20	20	0.9977	0.8858	0.9068	43.9985	52.6123	13.7489	0.257948	0.390296	0.433639	-1.67814	3.19278e-08	5.99058e-08	1.93608	2.96596e-05	9.95681e-05
NGR_b08960	1482	113	200	82	0.9352	0.9872	0.9669	9.99453	152.299	16.3178	3.92962	1.51475e-115	2.26044e-114	0.707234	0.000811358	0.00123267	3.22239	2.32888e-73	1.162e-71
NGR_b08970	183	8	1	3	0.8197	0.4918	0.8907	5.73022	6.16685	4.83466	0.105945	0.559344	0.598276	-0.245176	0.937844	0.946718	0.351121	0.554986	0.634695
NGR_b08980	591	243	12	63	0.9729	0.8376	0.9154	53.8953	22.9144	31.4375	-1.23391	0.0015506	0.00236291	-0.777671	7.34874e-05	0.000118948	-0.456234	0.3603	0.44539
NGR_b08990	1230	322	35	43	0.9902	0.8862	0.9195	34.3149	32.1128	10.31	-0.0956889	0.777434	0.802575	-1.73479	1.55007e-17	3.74828e-17	1.6391	1.28124e-06	5.2988e-06
NGR_b09000	282	223	90	361	0.9929	0.9823	0.9965	103.654	360.171	377.532	1.7969	1.45148e-19	5.92942e-19	1.86482	8.31748e-54	3.39502e-53	-0.0679181	0.722394	0.783427
NGR_b09010	336	174	59	246	0.9821	0.9583	0.9911	67.8801	198.165	215.919	1.54564	6.83876e-11	1.84141e-10	1.66943	6.43892e-32	2.0002e-31	-0.123788	0.589172	0.66482
NGR_b09020	138	2	0	6	0.6522	-	0.8188	1.89969	0	12.8224	-	0.561656	0.59992	2.75482	0.010063	0.0139462	-13.6464	0.393768	0.479481
NGR_b09030	477	14	35	107	0.5744	0.9015	0.9518	3.84717	82.8065	66.1547	4.42787	1.76645e-24	8.52659e-24	4.10397	5.50306e-40	1.87413e-39	0.3239	0.228646	0.303439
NGR_b09040	255	23	8	27	0.8902	0.8863	0.9725	11.8228	35.405	31.2262	1.58238	0.00862064	0.0121418	1.40119	0.000588542	0.000901683	0.181196	0.645144	0.716094
NGR_b09050	795	335	79	150	0.995	0.9912	0.9811	55.2344	112.144	55.6442	1.02171	1.05894e-07	2.31405e-07	0.0106626	0.92012	0.932019	1.01105	1.10708e-06	4.62803e-06
NGR_b09060	1308	907	172	1139	0.9962	0.9885	0.9985	90.8933	148.401	256.81	0.707251	1.95765e-08	4.49359e-08	1.49845	6.16918e-120	4.09602e-119	-0.791203	9.99378e-13	9.18745e-12
NGR_b09070	264	32	15	129	0.947	0.7992	0.9773	15.8883	64.1213	144.106	2.01284	3.2228e-05	5.81381e-05	3.18109	3.59672e-38	1.19981e-37	-1.16825	0.00141776	0.00341709
NGR_b09080	1563	157	71	196	0.9885	0.8452	0.9354	13.1666	51.2642	36.9822	1.96107	7.07182e-18	2.68686e-17	1.48995	6.12258e-22	1.63374e-21	0.471121	0.0189569	0.0346899
NGR_b09090	351	9	7	12	0.7123	0.5897	0.8148	3.36099	22.5064	10.0825	2.74337	0.00028048	0.000460991	1.5849	0.0110275	0.0151809	1.15848	0.0779564	0.120489
NGR_b09100	330	183	19	63	0.9909	0.8758	0.8697	72.6891	64.9762	56.3018	-0.161827	0.728754	0.756609	-0.368559	0.0813022	0.100781	0.206731	0.52225	0.603955
NGR_b09110	1257	486	54	102	0.9976	0.9706	0.996	50.6796	48.4812	23.931	-0.06398	0.81374	0.835321	-1.08253	1.30855e-13	2.89086e-13	1.01855	4.68606e-05	0.000151635
NGR_b09120	300	12	2	12	0.7333	0.6	0.93	5.24315	7.52356	11.7966	0.520982	0.399856	0.44141	1.16986	0.0433014	0.0558926	-0.648879	0.743132	0.800585
NGR_b09130	285	37	4	102	0.9228	0.7263	0.9825	17.0172	15.8391	105.548	-0.103508	0.894038	0.907371	2.63283	5.4712e-25	1.53332e-24	-2.73634	9.1222e-07	3.84987e-06
NGR_b09180	249	130	41	249	0.9839	0.9438	0.992	68.4347	185.823	294.914	1.44113	2.39178e-07	5.09189e-07	2.1075	2.18512e-44	7.93051e-44	-0.666366	0.00472066	0.0100367
NGR_b09190	405	400	21	56	0.9383	0.8247	0.7333	129.46	58.5166	40.7782	-1.14559	9.50452e-05	0.000162736	-1.66664	2.14906e-20	5.58052e-20	0.521046	0.143087	0.202953
NGR_b09200	1251	1280	75	425	0.9984	0.9384	0.9904	134.117	67.6579	100.191	-0.987164	2.41804e-10	6.3212e-10	-0.420748	1.06017e-07	1.94496e-07	-0.566417	0.00124344	0.00301692
NGR_b09210	2487	751	114	292	0.9928	0.8943	0.9867	39.5819	51.7302	34.626	0.386166	0.0085309	0.0120264	-0.192983	0.0524228	0.0667886	0.579149	0.000367076	0.000994352
NGR_b09220	951	107	26	67	0.9558	0.9096	0.9264	14.7481	30.8537	20.7773	1.06492	0.00120242	0.00185284	0.494483	0.0277828	0.0366567	0.570434	0.0814024	0.125127
NGR_b09230	1821	1251	63	179	0.9511	0.6035	0.9352	90.0491	39.0432	28.9894	-1.20564	2.6554e-13	8.1491e-13	-1.63519	4.5031e-59	1.92439e-58	0.429548	0.0416508	0.0695905
NGR_b09240	489	16	14	79	0.8875	0.8978	0.8773	4.28887	32.3098	47.6446	2.9133	2.12608e-07	4.54028e-07	3.47364	4.53686e-26	1.29433e-25	-0.560342	0.198976	0.270267
NGR_b09260	675	2	4	0	0.2104	0.3674	-	0.388381	6.68761	0	4.10594	0.000427608	0.000691249	-	0.663606	0.701468	12.7073	0.000763482	0.0019455
NGR_b09280	597	42	13	14	0.5846	0.6332	0.4724	9.22162	24.5745	6.91591	1.41407	0.00292474	0.0043322	-0.415101	0.385666	0.430155	1.82917	0.00109146	0.00266806
NGR_b09330	1461	7	0	5	0.128	-	0.1177	0.628029	0	1.00929	-	0.83033	0.850237	0.684434	0.36334	0.407827	-9.97912	0.49667	0.579245
NGR_b09370	441	28	5	5	0.8617	0.6825	0.6599	8.32246	12.7952	3.3437	0.620518	0.272672	0.311906	-1.31557	0.054156	0.0689116	1.93608	0.027773	0.0487051
NGR_b09380	1098	1333	54	187	0.9982	0.9408	0.9954	159.133	55.5017	50.2267	-1.51963	4.25622e-19	1.69728e-18	-1.66371	2.60572e-64	1.17097e-63	0.144077	0.484032	0.567179
NGR_b09390	3021	6051	366	1104	0.9993	0.9861	0.9967	262.548	136.724	107.774	-0.941313	1.17453e-40	8.27517e-40	-1.28457	3.3647e-197	3.14039e-196	0.343259	0.000101418	0.000307434
NGR_b09400	804	1047	51	202	0.9938	0.9701	0.9863	170.696	71.5861	74.0953	-1.25368	6.16096e-12	1.76479e-11	-1.20397	2.39872e-32	7.51178e-32	-0.0497024	0.873438	0.902164
NGR_b09410	1098	1731	71	357	0.9973	0.9645	0.9927	206.646	72.9744	95.8874	-1.5017	5.01652e-24	2.37881e-23	-1.10775	2.94936e-46	1.09745e-45	-0.393949	0.0345716	0.0593492
NGR_b09420	384	1134	41	197	0.9974	0.974	0.987	387.092	120.495	151.297	-1.68371	1.14974e-18	4.49517e-18	-1.35529	2.02736e-41	7.05189e-41	-0.328416	0.196796	0.267423
NGR_b09430	645	1351	63	279	0.9969	0.9721	0.9969	274.554	110.229	127.567	-1.31659	4.801e-16	1.69804e-15	-1.10583	2.30264e-36	7.51516e-36	-0.210758	0.313386	0.396588
NGR_b09440	777	1083	53	146	0.9949	0.9524	0.9743	182.7	76.9785	55.415	-1.24695	3.22888e-12	9.3836e-12	-1.72113	5.80512e-55	2.38685e-54	0.47418	0.0399536	0.0673367
NGR_b09450	999	7570	268	773	0.999	0.998	0.998	993.259	302.75	228.197	-1.71404	3.03234e-119	4.65987e-118	-2.12189	0	0	0.407848	8.8297e-05	0.000271383
NGR_b09460	1161	4464	107	386	0.9991	0.9767	0.9966	503.993	104.008	98.0507	-2.27671	1.48257e-99	1.94113e-98	-2.3618	0	0	0.0850937	0.5625	0.641037
NGR_b09470	705	2595	62	240	0.9986	0.9645	0.9915	482.481	99.247	100.396	-2.28138	1.25493e-58	1.13956e-57	-2.26477	2.97592e-182	2.65729e-181	-0.0166105	0.979804	0.986983
NGR_b09480	1134	1804	49	139	0.9982	0.8862	0.9877	208.524	48.7638	36.1491	-2.09633	1.5837e-37	1.05348e-36	-2.52818	8.18842e-144	6.13438e-143	0.431853	0.0689212	0.108641
NGR_b09490	1053	4059	158	500	0.9991	0.9839	0.9943	505.269	169.334	140.035	-1.57718	4.60156e-58	4.16021e-57	-1.85126	1.42187e-221	1.44712e-220	0.27408	0.0373908	0.0635366
NGR_b09500	1332	2767	410	1470	0.9985	0.9955	0.9985	272.293	347.372	325.468	0.351318	7.01844e-06	1.33247e-05	0.257355	4.21464e-08	7.85785e-08	0.0939634	0.23776	0.313918
NGR_b09510	660	842	56	206	0.9985	0.9924	0.9939	167.225	95.7544	92.0489	-0.804377	1.56059e-05	2.88413e-05	-0.861315	5.25638e-16	1.23581e-15	0.0569382	0.74949	0.804492
NGR_b09520	771	336	58	164	0.9922	0.9455	0.9857	57.1238	84.8962	62.7314	0.571609	0.00624532	0.00892827	0.135096	0.316786	0.359287	0.436513	0.0468178	0.0771403
NGR_b09530	729	160	52	170	0.9684	0.9602	0.8272	28.769	80.499	68.7728	1.48446	2.89554e-09	7.06265e-09	1.25732	4.47556e-15	1.02725e-14	0.227133	0.298434	0.38149
NGR_b09540	501	246	23	143	0.9641	0.8802	0.978	64.362	51.809	84.1771	-0.313008	0.361462	0.403703	0.387218	0.0109966	0.0151519	-0.700226	0.0279498	0.0489319
NGR_b09550	915	1012	40	230	0.9891	0.8481	0.9956	144.975	49.3348	74.1314	-1.55512	3.0698e-15	1.04228e-14	-0.967642	1.28168e-22	3.46485e-22	-0.587478	0.0154181	0.0288106
NGR_b09560	252	8	3	2	0.7183	0.5357	0.5873	4.16123	13.4349	2.34059	1.69091	0.0584998	0.0741484	-0.830139	0.586652	0.629369	2.52105	0.0385342	0.0651219
NGR_b09570	120	0	5	3	-	0.975	0.7667	0	47.0223	7.37285	-	2.5398e-06	5.02684e-06	-	0.0179287	0.024139	2.67305	0.00741284	0.0150965
NGR_b09580	432	583	246	1134	0.9931	0.9722	0.9884	176.896	642.638	774.149	1.86111	6.66662e-53	5.67121e-52	2.12971	4.023e-198	3.78333e-197	-0.268607	0.00754244	0.0153201
NGR_b09590	483	77	53	269	0.9689	0.8944	0.971	20.8966	123.835	164.248	2.56708	1.09559e-19	4.49636e-19	2.97454	2.16346e-72	1.0558e-71	-0.407458	0.0603036	0.0965576
NGR_b09620	2232	76	43	79	0.8324	0.6882	0.8163	4.46325	21.7415	10.4383	2.28428	4.51278e-14	1.43912e-13	1.22571	1.53501e-07	2.79947e-07	1.05857	0.000166244	0.000479959
NGR_b09630	510	186	25	107	0.9392	0.8137	0.9353	47.8052	55.3203	61.8741	0.210642	0.432034	0.473136	0.372169	0.0334512	0.0437901	-0.161527	0.672706	0.739785
NGR_b09640	630	56	78	440	0.919	0.927	0.954	11.6514	139.723	205.972	3.58399	4.54918e-42	3.3067e-41	4.14387	2.47282e-160	2.02138e-159	-0.559874	0.00114226	0.00277798
NGR_b09660	498	5	8	16	0.5301	0.6325	0.9056	1.31605	18.1291	9.47515	3.78402	3.50824e-06	6.84947e-06	2.84793	1.8903e-05	3.15543e-05	0.936084	0.113976	0.168219
NGR_b09670	294	23	7	17	0.9252	0.8095	0.881	10.2545	26.8699	17.0529	1.38974	0.0241466	0.0320901	0.733762	0.104406	0.12768	0.655976	0.255836	0.334077
NGR_b09680	591	90	40	39	0.9442	0.8748	0.956	19.9612	76.3813	19.4613	1.93602	1.17342e-10	3.12827e-10	-0.0365897	0.933812	0.944496	1.97261	3.01068e-09	1.89107e-08
NGR_b09690	354	3	10	0	0.5198	0.6977	-	1.11084	31.8795	0	4.84291	8.35336e-09	1.97527e-08	-	0.459412	0.503871	14.9603	6.0384e-08	3.13946e-07
NGR_b09700	267	10	7	16	0.7715	0.7341	0.7341	4.90932	29.587	17.6728	2.59137	0.000458734	0.000738866	1.84793	0.00111044	0.00167066	0.743439	0.21044	0.283411
NGR_b09710	162	1	3	0	0.5556	0.9198	-	0.809128	20.8988	0	4.69091	0.00107506	0.00166446	-	0.958554	0.963224	14.3511	0.00368506	0.00804782
NGR_b09720	1134	384	44	183	0.985	0.821	0.925	44.3864	43.7879	47.592	-0.0195859	0.998674	0.998835	0.100599	0.426398	0.471507	-0.120184	0.664032	0.732982
NGR_b09730	156	16	5	33	0.9679	0.9167	0.9615	13.444	36.171	62.3857	1.42787	0.043623	0.0562476	2.21426	1.35124e-07	2.4687e-07	-0.786382	0.30627	0.389095
NGR_b09740	276	296	33	142	0.9928	0.8949	0.9891	140.577	134.933	151.731	-0.0591143	0.898068	0.910268	0.110155	0.441376	0.486764	-0.169269	0.590336	0.665769
NGR_b09750	264	310	46	197	0.9848	0.9356	0.9697	153.918	196.639	220.068	0.353383	0.112263	0.136509	0.515789	0.000103378	0.000165898	-0.162406	0.528128	0.609955
NGR_b09760	324	2	8	5	0.3549	0.8735	0.5864	0.809128	27.865	4.55114	5.10594	1.29324e-07	2.81316e-07	2.49179	0.0258336	0.034187	2.61416	0.00100911	0.00249237
NGR_b09780	1653	139	28	56	0.9849	0.7943	0.9044	11.0223	19.1161	9.99104	0.794359	0.0091014	0.0127841	-0.141725	0.559966	0.60346	0.936084	0.00568896	0.0119273
NGR_b09790	585	12	6	7	0.8376	0.5162	0.5316	2.68879	11.5747	3.52889	2.10594	0.00428256	0.0062258	0.392254	0.503536	0.548957	1.71369	0.028217	0.0493299
NGR_b09810	312	8	4	15	0.8077	0.6218	0.8846	3.36099	14.4684	14.1786	2.10594	0.0153168	0.0208798	2.07675	0.000627016	0.000959677	0.0291932	0.803612	0.848166
NGR_b09820	279	104	14	90	0.9892	0.9857	0.9964	48.8609	56.629	95.1336	0.21286	0.50982	0.549672	0.961275	4.74492e-06	8.12664e-06	-0.748414	0.0708824	0.111025
NGR_b09830	312	5	3	4	0.6699	0.5833	0.7019	2.10062	10.8513	3.78095	2.36898	0.0192024	0.0258242	0.847933	0.327584	0.370719	1.52105	0.126219	0.182713
NGR_b09840	441	5	9	39	0.4535	0.7891	0.9637	1.48615	23.0313	26.0808	3.95394	5.4467e-07	1.13307e-06	4.13334	1.37587e-15	3.20794e-15	-0.179393	0.844558	0.881012
NGR_b09850	246	93	14	110	0.9878	0.8293	0.9959	49.5542	64.2255	131.872	0.374141	0.303852	0.344581	1.41206	4.3757e-12	9.27289e-12	-1.03792	0.00769412	0.0156077
NGR_b09860	438	189	35	162	0.9863	0.8858	0.9612	56.5614	90.1797	109.078	0.672986	0.0124325	0.017148	0.947469	1.45552e-09	2.84933e-09	-0.274483	0.333258	0.417044
NGR_b09870	603	20	17	69	0.99	0.8889	0.8574	4.34755	31.8161	33.7464	2.87148	1.73698e-08	4.00042e-08	2.95646	1.09885e-19	2.80054e-19	-0.0849778	0.909954	0.933336
NGR_b09880	294	164	24	74	0.9762	0.9524	0.9116	73.1187	92.1253	74.2301	0.333355	0.25284	0.291265	0.0217625	0.88611	0.901702	0.311593	0.321918	0.405313
NGR_b09890	270	7	1	8	0.8259	0.3333	0.9185	3.39834	4.17976	8.7382	0.29859	0.478418	0.519797	1.36251	0.060481	0.0764257	-1.06392	0.70902	0.771628
NGR_b09900	567	5	15	7	0.5326	0.8448	0.672	1.1559	29.8554	3.64091	4.69091	4.59882e-12	1.32653e-11	1.65529	0.0426486	0.0551535	3.03562	1.24352e-06	5.14972e-06
NGR_b09910	315	6	7	7	0.5873	0.7619	0.8444	2.49674	25.0785	6.55365	3.32834	4.62262e-05	8.20754e-05	1.39225	0.0730116	0.091143	1.93608	0.0106606	0.0207935
NGR_b09920	1002	238	29	45	0.976	0.7375	0.981	31.1345	32.6622	13.2446	0.0691082	0.729456	0.757211	-1.2331	1.1245e-08	2.1417e-08	1.30221	0.000222422	0.000627794
NGR_b09930	420	47	16	31	0.9238	0.9667	0.9405	14.6683	42.9918	21.7675	1.55136	0.000439946	0.000709158	0.569469	0.0842518	0.104291	0.981887	0.0264358	0.046651
NGR_b10000	519	20	12	3	0.7919	0.5838	0.3661	5.0512	26.0933	1.70471	2.36898	2.55084e-05	4.63946e-05	-1.5671	0.0716616	0.0896023	3.93608	7.65268e-07	3.28116e-06
NGR_b10010	546	12	13	11	0.5897	0.8938	0.8791	2.88085	26.8699	5.94149	3.22142	9.93356e-08	2.1738e-07	1.04433	0.0759928	0.0945783	2.17709	0.000228614	0.00064351
NGR_b10020	357	13	4	49	0.6835	0.3669	0.7255	4.77317	12.6446	40.4784	1.40551	0.0657006	0.0826496	3.08413	5.04418e-15	1.15562e-14	-1.67863	0.0145864	0.0274471
NGR_b10030	255	10	9	78	0.9255	0.9529	0.9882	5.14034	39.8306	90.209	2.95394	2.0456e-05	3.74916e-05	4.13334	9.93528e-30	2.9917e-29	-1.17939	0.0144953	0.0273171
NGR_b10040	450	43	7	35	0.9733	0.7333	0.9444	12.5253	17.555	22.9378	0.487035	0.312394	0.353556	0.872879	0.00798954	0.0111778	-0.385844	0.615686	0.689831
NGR_b10050	162	1	1	1	0.5556	0.5556	0.5556	0.809128	6.96626	1.82046	3.10594	0.0604666	0.076563	1.16986	0.451548	0.496214	1.93608	0.221976	0.295984
NGR_b10060	858	29	25	105	0.9091	0.8438	0.9953	4.4304	32.8827	36.0909	2.89182	9.45266e-12	2.67674e-11	3.02613	7.77506e-30	2.34922e-29	-0.134306	0.737694	0.797086
NGR_b10070	309	2	11	8	0.4693	0.9288	0.8252	0.848406	40.1744	7.63532	5.56538	2.3984e-10	6.27515e-10	3.16986	0.00142418	0.0021251	2.39552	0.000291312	0.000803902
NGR_b10080	552	33	14	19	0.8641	0.8098	0.5543	7.83623	28.6223	10.151	1.86891	0.000137993	0.000233749	0.373395	0.34104	0.38468	1.49551	0.00356816	0.00785071
NGR_b10090	594	108	13	22	0.9377	0.7088	0.9125	23.8325	24.6986	10.9227	0.0514972	0.783078	0.80746	-1.12559	0.000394222	0.000612003	1.17709	0.0193642	0.0353203
NGR_b10100	276	8	6	5	0.8152	0.7899	0.6667	3.79938	24.5334	5.34265	2.69091	0.000796064	0.00125191	0.491789	0.478614	0.523447	2.19912	0.0096249	0.0190436
NGR_b10110	387	277	17	198	0.9871	0.9173	0.9871	93.8212	49.5739	150.886	-0.920334	0.00720018	0.010239	0.685476	4.7603e-07	8.49632e-07	-1.60581	4.29992e-07	1.94045e-06
NGR_b10120	255	436	32	407	0.9961	0.9529	0.9961	224.119	141.62	470.706	-0.662239	0.00967592	0.0135542	1.07056	2.56788e-26	7.3497e-26	-1.7328	1.28102e-14	1.37122e-13
NGR_b10130	129	0	2	2	-	0.7752	0.7674	0	17.4967	4.57231	-	0.0022538	0.00337797	-	0.0582666	0.0739294	1.93608	0.12717	0.183703
NGR_b10140	276	90	7	56	0.9638	0.8442	0.9529	42.7431	28.6223	59.8376	-0.578553	0.376236	0.419296	0.485363	0.0472702	0.0607367	-1.06392	0.0625456	0.0998116
NGR_b10150	369	145	20	67	0.9783	0.9539	0.9566	51.5079	61.1672	53.5481	0.247964	0.405676	0.447276	0.0560413	0.764548	0.792599	0.191923	0.539996	0.620649
NGR_b10160	1359	17	6	15	0.3201	0.2494	0.2884	1.63969	4.98249	3.25512	1.60344	0.0184792	0.0249328	0.989289	0.0496034	0.0635367	0.614156	0.306062	0.38923
NGR_b10170	189	1	0	6	0.4762	-	0.9471	0.693538	0	9.36235	-	0.394592	0.437314	3.75482	0.00305354	0.00442409	-13.1927	0.393768	0.479104
NGR_b10180	150	8	3	6	0.9733	0.8533	0.9267	6.99087	22.5707	11.7966	1.69091	0.0584998	0.0741636	0.754824	0.292404	0.334207	0.936084	0.26773	0.347993
NGR_b10200	1284	14	8	4	0.176	0.2804	0.1495	1.42921	7.03137	0.918735	2.29859	0.000596538	0.000951174	-0.637494	0.516524	0.561238	2.93608	0.000442016	0.00118388
NGR_b10210	243	72	27	223	0.9342	0.8971	0.9918	38.8381	125.393	270.641	1.69091	1.55883e-06	3.13131e-06	2.80084	1.82279e-56	7.60069e-56	-1.10993	4.33764e-05	0.000142145
NGR_b10220	360	45	9	35	0.8889	0.9333	0.8889	16.3848	28.2134	28.6722	0.784017	0.111296	0.135467	0.807291	0.013093	0.0179208	-0.0232742	0.919474	0.940606
NGR_b10230	378	200	18	116	0.9894	0.918	0.9206	69.3538	53.7397	90.5027	-0.367986	0.34345	0.384975	0.383986	0.0227654	0.0303604	-0.751972	0.03676	0.0625851
NGR_b10240	522	21	15	4	0.9138	0.7605	0.4962	5.27328	32.4292	2.25988	2.62052	5.64228e-07	1.17257e-06	-1.22246	0.125112	0.151269	3.84297	4.69586e-08	2.47473e-07
NGR_b10250	615	10	5	9	0.5837	0.6065	0.665	2.13136	9.17508	4.31582	2.10594	0.00806608	0.0114153	1.01786	0.112724	0.137121	1.08809	0.141554	0.20087
NGR_b10260	303	8	2	6	0.7096	0.3795	0.9274	3.46082	7.44907	5.83988	1.10594	0.196824	0.230378	0.754824	0.292404	0.33396	0.351121	0.561888	0.640457
NGR_b10270	339	4	4	1	0.7227	0.7168	0.2655	1.54665	13.316	0.869953	3.10594	0.00214276	0.003217	-0.830139	0.807374	0.832117	3.93608	0.00378998	0.00823914
NGR_b10280	2358	76	58	37	0.7727	0.7727	0.6031	4.22476	27.7587	4.62757	2.716	5.96564e-23	2.72457e-22	0.131387	0.6163	0.656284	2.58461	1.06306e-17	1.45191e-16
NGR_b10290	696	23	10	17	0.9052	0.6968	0.8405	4.33162	16.2146	7.20336	1.90431	0.000903256	0.00141331	0.733762	0.104406	0.127705	1.17055	0.0383956	0.0649941
NGR_b10300	234	9	3	4	0.8932	0.7179	0.7735	5.04149	14.4684	5.04127	1.52098	0.0776924	0.0968107	-6.38221e-05	0.882058	0.900243	1.52105	0.126219	0.182885
NGR_b10310	915	34	16	4	0.9049	0.8066	0.271	4.87068	19.7339	1.28924	2.01848	1.76568e-05	3.24862e-05	-1.9176	0.00493552	0.00700964	3.93608	1.19763e-08	6.85454e-08
NGR_b10320	330	4	2	5	0.7424	0.4667	0.4242	1.58883	6.8396	4.4684	2.10594	0.057158	0.0725963	1.49179	0.106505	0.129914	0.614156	0.438212	0.523704
NGR_b10330	672	13	12	9	0.7173	0.7307	0.5923	2.53575	20.1524	3.94974	2.99047	9.35964e-07	1.90609e-06	0.639346	0.275196	0.315881	2.35112	0.000190564	0.000544331
NGR_b10340	843	40	30	25	0.9431	0.9573	0.7402	6.21963	40.1614	8.74597	2.69091	1.25529e-12	3.7072e-12	0.491789	0.170148	0.201701	2.19912	2.6967e-08	1.4765e-07
NGR_b10350	1167	41	10	12	0.9075	0.5176	0.5184	4.60517	9.67039	3.03254	1.07032	0.0331596	0.0433701	-0.602728	0.220708	0.257153	1.67305	0.00670578	0.013779
NGR_b10360	996	22	26	8	0.739	0.7861	0.4528	2.89531	29.4597	2.36879	3.34695	2.85552e-14	9.21534e-14	-0.28957	0.702648	0.737322	3.63652	2.76038e-12	2.4363e-11
NGR_b10370	399	4	9	2	0.6892	0.8622	0.3208	1.31407	25.4557	1.47827	4.27587	2.00452e-07	4.29104e-07	0.169861	0.740928	0.772252	4.10601	1.26779e-05	4.51052e-05
NGR_b10380	1191	70	26	18	0.7095	0.8144	0.4887	7.70404	24.6364	4.45714	1.6771	2.75998e-06	5.45043e-06	-0.789497	0.0357716	0.0466796	2.4666	2.19068e-08	1.21232e-07
NGR_b10390	1191	24	32	43	0.7246	0.5542	0.7263	2.64138	30.3217	10.6476	3.52098	4.36212e-18	1.67377e-17	2.01116	1.72972e-08	3.27125e-08	1.50982	1.34917e-05	4.76443e-05
NGR_b10400	180	1	1	1	0.5	0.5	0.5	0.728215	6.26964	1.63841	3.10594	0.0604666	0.0765787	1.16986	0.451548	0.49639	1.93608	0.221976	0.296175
NGR_b10410	1038	23	22	8	0.7852	0.816	0.4855	2.90444	23.9188	2.27294	3.04181	3.69396e-11	1.0118e-10	-0.353701	0.619864	0.659398	3.39552	5.0878e-10	3.50928e-09
NGR_b10420	942	11	19	20	0.5499	0.6242	0.3418	1.53064	22.7624	6.26145	3.89444	1.1933e-12	3.53088e-12	2.03236	0.000102483	0.000164504	1.86208	7.4342e-05	0.000231249
NGR_b10430	690	19	8	12	0.6275	0.5899	0.6188	3.60941	13.0845	5.12894	1.85802	0.00311366	0.00459773	0.506896	0.309362	0.351189	1.35112	0.0361372	0.0617286
NGR_b10440	402	148	22	73	0.9925	0.9204	0.9328	48.2578	61.7606	53.5541	0.355923	0.242536	0.280333	0.150232	0.448048	0.493243	0.205691	0.5021	0.584477
NGR_b10450	261	99	16	21	0.9464	0.8467	0.9157	49.7195	69.1822	23.7287	0.476588	0.186421	0.219238	-1.06718	0.00117192	0.00175887	1.54377	0.00148476	0.00356056
NGR_b10460	288	56	17	54	0.9688	0.9132	0.8681	25.4875	66.6149	55.2964	1.38605	0.000946994	0.00147578	1.11739	5.51978e-05	9.00987e-05	0.268659	0.445182	0.530395
NGR_b10470	267	55	9	43	0.9326	0.7903	0.9551	27.0012	38.0405	47.4955	0.49451	0.269178	0.308251	0.814766	0.00571924	0.00809299	-0.320256	0.634262	0.706932
NGR_b10480	399	50	4	15	0.9724	0.4361	0.8371	16.4259	11.3136	11.087	-0.537911	0.619798	0.655242	-0.567104	0.195055	0.229076	0.0291932	0.803612	0.848455
NGR_b10490	222	12	2	15	0.7297	0.5315	0.8919	7.08534	10.167	19.9266	0.520982	0.399856	0.441331	1.49179	0.00677982	0.00954574	-0.970807	0.494744	0.577653
NGR_b10500	324	32	4	10	0.966	0.713	0.9691	12.946	13.9325	9.10229	0.105945	0.680194	0.712403	-0.508211	0.36903	0.413239	0.614156	0.366504	0.452156
NGR_b10510	537	14	4	9	0.8715	0.3855	0.8305	3.41732	8.40622	4.94269	1.29859	0.0817372	0.101463	0.532431	0.347432	0.391106	0.766159	0.29152	0.373655
NGR_b10520	1914	159	41	96	0.9718	0.7069	0.9436	10.889	24.1745	14.7919	1.15061	1.8195e-05	3.34267e-05	0.441941	0.0180349	0.0242608	0.708673	0.00917374	0.018256
NGR_b10530	240	7	7	40	0.9167	0.675	0.9417	3.82313	32.9156	49.1523	3.10594	8.99664e-05	0.000154424	3.68443	1.24867e-14	2.83654e-14	-0.578489	0.38851	0.473824
NGR_b10540	288	10	10	14	0.9653	0.9028	0.9653	4.55134	39.1852	14.3361	3.10594	4.02612e-06	7.7918e-06	1.65529	0.0047136	0.00670986	1.45066	0.0146742	0.0275871
NGR_b10550	4614	243	83	268	0.8418	0.6155	0.8173	6.90337	20.3009	17.1298	1.55617	8.89216e-15	2.95277e-14	1.31114	2.55752e-24	7.09365e-24	0.245034	0.167762	0.232618
NGR_b10560	1074	87	27	62	0.9926	0.7291	0.9786	10.6181	28.371	17.0248	1.41789	2.96944e-05	5.37397e-05	0.681114	0.0047347	0.00673834	0.736775	0.0267378	0.0471301
NGR_b10570	873	77	28	38	0.9622	0.9072	0.9416	11.5614	36.1958	12.837	1.64651	1.69543e-06	3.39579e-06	0.151002	0.56655	0.610237	1.49551	5.12646e-05	0.000164595
NGR_b10580	888	136	19	37	0.9955	0.8671	0.902	20.0751	24.1466	12.2881	0.26641	0.386216	0.429414	-0.708148	0.00669342	0.00943053	0.974558	0.017006	0.0315301
NGR_b10590	1113	189	39	100	0.9721	0.8275	0.9757	22.2587	39.5443	26.4972	0.829105	0.00159022	0.00242149	0.251475	0.153979	0.183765	0.57763	0.033689	0.0580434
NGR_b10600	699	305	14	78	0.9843	0.7582	0.97	57.1946	22.603	32.9089	-1.33937	0.000141719	0.000239735	-0.797402	5.42852e-06	9.28203e-06	-0.541964	0.21685	0.289961
NGR_b10610	1341	338	37	59	0.9963	0.7763	0.8359	33.0385	31.1378	12.9753	-0.0854811	0.799468	0.822443	-1.34838	2.86352e-13	6.26572e-13	1.26289	5.1036e-05	0.000164031
NGR_b10620	1710	348	54	65	0.9942	0.8772	0.8474	26.6757	35.6379	11.2102	0.417889	0.0466442	0.059931	-1.25071	2.55018e-12	5.44156e-12	1.6686	1.27803e-09	8.42981e-09
NGR_b10630	777	68	11	14	0.9678	0.6088	0.5843	11.4715	15.9767	5.31377	0.477914	0.249492	0.287568	-1.11025	0.00599166	0.008463	1.58816	0.00640242	0.0132481
NGR_b10640	699	33	9	20	0.8097	0.5322	0.8455	6.18827	14.5305	8.43817	1.23148	0.0227358	0.0302932	0.447395	0.254	0.293511	0.784081	0.149512	0.21033
NGR_b10650	441	96	21	29	0.9909	0.9683	0.9864	28.5341	53.7397	19.3934	0.9133	0.00990214	0.0138523	-0.55712	0.0684916	0.0858121	1.47042	0.000497622	0.00131854
NGR_b10660	726	97	14	12	0.9917	0.6543	0.8705	17.5133	21.7624	4.87461	0.313387	0.372956	0.415791	-1.84509	1.53712e-06	2.69606e-06	2.15848	0.000147261	0.000431395
NGR_b10670	1263	35	37	27	0.92	0.9074	0.7823	3.63243	33.0608	6.30458	3.18612	1.79071e-18	6.97038e-18	0.795466	0.030562	0.0401438	2.39065	7.02106e-11	5.27176e-10
NGR_b10680	288	3	3	13	0.3854	0.6042	0.9201	1.3654	11.7556	13.3121	3.10594	0.00633112	0.00904049	3.28534	3.36698e-05	5.553e-05	-0.179393	0.962078	0.974362
NGR_b10690	1761	1527	87	247	0.9989	0.9608	0.9966	113.661	55.7538	41.365	-1.0276	8.63654e-13	2.57516e-12	-1.45826	2.88482e-61	1.2589e-60	0.43066	0.0172271	0.0318828
NGR_b10700	1317	1230	71	162	0.9879	0.9613	0.9757	122.42	60.8397	36.2764	-1.00875	2.74156e-10	7.13982e-10	-1.75473	8.48106e-64	3.78923e-63	0.745981	0.00038541	0.00104128
NGR_b10710	438	123	697	1979	0.9772	0.9977	0.9977	36.8098	1795.86	1332.5	5.60845	0	0	5.1779	0	0	0.430543	3.4648e-11	2.71351e-10
NGR_b10720	1326	87	55	65	0.991	0.8635	0.9827	8.60019	46.8095	14.4566	2.44436	4.09406e-19	1.63472e-18	0.749285	0.00166762	0.00246813	1.69508	5.67976e-10	3.88724e-09
NGR_b10730	477	119	10	28	0.9874	0.9203	0.9413	32.701	23.659	17.3115	-0.466945	0.389094	0.432381	-0.917602	0.00159513	0.0023682	0.450657	0.336492	0.420326
NGR_b10740	525	3644	197	743	0.9981	0.96	0.9962	909.811	423.469	417.374	-1.10331	9.27086e-32	5.40626e-31	-1.12423	1.13692e-97	6.64332e-97	0.0209172	0.8322	0.87209
NGR_b10750	552	292	40	317	0.9928	0.9783	0.9855	69.3387	81.7779	169.362	0.238048	0.294634	0.335294	1.28838	1.03413e-27	3.00573e-27	-1.05033	2.67488e-06	1.06086e-05
NGR_b10760	1293	218	42	101	0.993	0.9513	0.9938	22.0999	36.6577	23.0366	0.730078	0.00345732	0.00507855	0.0598883	0.708196	0.74264	0.67019	0.0121075	0.0231846
NGR_b10770	942	298	32	91	0.9926	0.8726	0.9851	41.4665	38.3366	28.4896	-0.113224	0.74222	0.769171	-0.541513	0.00137543	0.00205435	0.428289	0.137478	0.19567
NGR_b10780	954	289	17	97	0.9969	0.9277	0.956	39.7083	20.1102	29.986	-0.981518	0.00372762	0.00545748	-0.405152	0.0157796	0.0214086	-0.576366	0.13738	0.195621
NGR_b10790	1452	608	63	199	0.9986	0.854	0.9814	54.887	48.9653	40.4187	-0.164703	0.419794	0.461036	-0.441442	0.000135166	0.000215624	0.276739	0.174052	0.240478
NGR_b10800	612	181	12	57	0.9804	0.7729	0.884	38.7667	22.1281	27.4675	-0.808938	0.057935	0.0735078	-0.497095	0.0219948	0.0293897	-0.311844	0.567988	0.644915
NGR_b10810	1143	441	57	167	0.9983	0.888	0.979	50.5737	56.2786	43.0889	0.1542	0.410146	0.451883	-0.231069	0.0786198	0.0977102	0.38527	0.0785628	0.121244
NGR_b10820	639	206	14	41	0.9953	0.7731	0.9405	42.257	24.7253	18.9225	-0.773201	0.0496888	0.0636054	-1.15909	4.25716e-07	7.61367e-07	0.385887	0.337332	0.420951
NGR_b10830	483	130	6	19	0.9834	0.6294	0.9586	35.28	14.0191	11.6012	-1.33146	0.0182148	0.0245922	-1.60458	3.64968e-07	6.54995e-07	0.273119	0.567572	0.645035
NGR_b10840	1602	1066	37	215	0.9975	0.7978	0.9975	87.2222	26.0648	39.5796	-1.74259	2.286e-18	8.84825e-18	-1.13994	2.3084e-30	7.02971e-30	-0.602656	0.0167701	0.0311581
NGR_b10850	309	664	34	210	0.9968	0.7767	0.9482	281.671	124.175	200.427	-1.18163	1.92921e-07	4.13411e-07	-0.490933	1.09501e-05	1.8458e-05	-0.690699	0.00767222	0.0155684
NGR_b10860	1491	3666	231	1087	0.9987	0.9933	0.994	322.29	174.843	215.004	-0.882297	7.01528e-23	3.19688e-22	-0.583994	7.90026e-34	2.50702e-33	-0.298303	0.00386674	0.00837658
NGR_b10870	1059	663	72	361	0.9981	0.8584	0.9792	82.0635	76.7276	100.533	-0.0969951	0.6301	0.665338	0.292851	0.00203106	0.00298532	-0.389846	0.0352972	0.0604606
NGR_b10880	210	145	17	58	0.9905	0.9286	0.9476	90.5067	91.3575	81.4525	0.0134987	0.864074	0.880423	-0.152067	0.520812	0.564806	0.165566	0.605192	0.67955
NGR_b10890	558	240	23	76	0.9946	0.6703	0.9946	56.3779	46.5167	40.1675	-0.277384	0.428762	0.469969	-0.489102	0.00903314	0.0125809	0.211718	0.484556	0.567578
NGR_b10900	483	2	4	7	0.294	0.3499	0.7288	0.542769	9.34604	4.27412	4.10594	0.000427608	0.00069161	2.97722	0.0038239	0.00549647	1.12873	0.164973	0.229265
NGR_b10910	342	3	1	3	0.7778	0.2632	0.6784	1.14981	3.29981	2.58697	1.52098	0.174925	0.206267	1.16986	0.272482	0.31294	0.351121	0.554986	0.63446
NGR_b10920	564	71	63	159	0.9716	0.9947	0.9734	16.501	126.06	83.1407	2.93348	2.9856e-27	1.58168e-26	2.333	6.41432e-33	2.02303e-32	0.600481	0.00576288	0.0120741
NGR_b10930	1227	152	92	264	0.9821	0.9813	0.956	16.238	84.6171	63.4534	2.38158	1.26481e-29	7.06307e-29	1.96633	8.15216e-43	2.89086e-42	0.415252	0.0179932	0.033024
NGR_b10940	321	34	31	131	0.9595	0.947	0.9751	13.8837	108.986	120.354	2.97268	1.35628e-14	4.45829e-14	3.11582	6.1943e-38	2.05856e-37	-0.143143	0.672098	0.739511
NGR_b10950	738	14	27	66	0.8509	0.8902	0.9431	2.48659	41.2878	26.3744	4.05348	7.33184e-18	2.78224e-17	3.4069	1.18035e-21	3.13745e-21	0.646577	0.0479352	0.0786046
NGR_b10960	840	1298	114	436	0.9988	0.95	0.9798	202.548	153.158	153.074	-0.40324	0.00343844	0.00505322	-0.404029	2.50778e-07	4.53217e-07	0.000789472	0.96313	0.975268
NGR_b10970	909	594	24	51	0.9901	0.6931	0.9285	85.6554	29.7963	16.5463	-1.52341	3.25824e-09	7.90066e-09	-2.37203	3.26056e-45	1.19883e-44	0.848621	0.0179089	0.0328985
NGR_b10980	1509	131	83	310	0.9894	0.9848	0.9874	11.3793	62.0731	60.5854	2.44756	6.39052e-28	3.43546e-27	2.41256	3.6411e-65	1.65792e-64	0.0349988	0.807332	0.851076
NGR_b10990	462	5	11	47	0.8095	0.9329	0.9502	1.4186	26.8699	30.0021	4.24345	1.20537e-08	2.8148e-08	4.40252	2.57346e-19	6.50513e-19	-0.159073	0.839978	0.87801
NGR_b11000	2118	64	90	139	0.6029	0.8673	0.9891	3.96083	47.9547	19.3546	3.5978	2.00914e-48	1.60136e-47	2.2888	2.54254e-28	7.47777e-28	1.309	1.16168e-10	8.50567e-10
NGR_b11010	1095	15	17	49	0.6612	0.6694	0.9452	1.7956	17.5206	13.1971	3.28652	8.9874e-10	2.25705e-09	2.87768	4.88338e-14	1.09013e-13	0.408837	0.276934	0.357702
NGR_b11020	759	65	11	6	0.7931	0.7536	0.4756	11.2255	16.3556	2.33134	0.543009	0.201722	0.235621	-2.26754	9.46756e-06	1.59982e-05	2.81055	6.53276e-05	0.000205691
NGR_b11030	1287	354	73	271	0.9782	0.9456	0.9744	36.0543	64.0117	62.0992	0.828164	2.07842e-05	3.80593e-05	0.784405	3.28934e-11	6.79387e-11	0.0437593	0.779056	0.829893
NGR_b11040	264	22	7	38	0.9015	0.7841	0.9735	10.9232	29.9233	42.4498	1.45387	0.0196746	0.026419	1.95836	1.94325e-07	3.52945e-07	-0.504489	0.470558	0.554647
NGR_b11050	204	6	4	9	0.8578	0.7157	0.9363	3.85526	22.1281	13.0109	2.52098	0.0065689	0.00937139	1.75482	0.0173611	0.0234411	0.766159	0.29152	0.37381
NGR_b11060	327	4	9	41	0.419	0.8135	0.9235	1.60341	31.0606	36.977	4.27587	2.00452e-07	4.28956e-07	4.52741	2.4801e-17	5.97852e-17	-0.251543	0.735424	0.795188
NGR_b11070	216	1	13	123	0.4167	0.875	0.9769	0.606846	67.9211	167.937	6.80638	4.7302e-13	1.43038e-12	8.11238	5.85986e-62	2.57717e-61	-1.30599	0.000701402	0.00180065
NGR_b11080	300	8	12	110	0.9333	0.9867	0.9267	3.49543	45.1414	108.135	3.69091	3.03436e-08	6.84084e-08	4.95122	1.30077e-46	4.86943e-46	-1.26031	0.00189123	0.00440718
NGR_b11090	723	30	30	102	0.7925	0.7787	0.9627	5.43895	46.8272	41.6061	3.10594	6.63742e-15	2.21593e-14	2.9354	3.97534e-28	1.16474e-27	0.170549	0.520574	0.602355
NGR_b11100	699	5	29	6	0.6009	0.9585	0.4707	0.937616	46.8205	2.53145	5.642	1.26136e-24	6.11236e-24	1.4329	0.0881918	0.108776	4.2091	3.15162e-15	3.55174e-14
NGR_b11110	1779	24	37	34	0.5098	0.8235	0.796	1.76835	23.4715	5.63636	3.73044	6.78602e-22	2.99756e-21	1.67236	1.0854e-05	1.8301e-05	2.05807	4.0089e-09	2.47783e-08
NGR_b11120	2172	17	169	747	0.4088	0.9687	0.9728	1.02594	87.8095	101.428	6.41936	1.5122e-144	2.72241e-143	6.62736	0	0	-0.208001	0.0921008	0.138712
NGR_b11130	222	4	20	99	0.7703	0.964	0.982	2.36178	101.67	131.516	5.42787	3.84274e-17	1.42333e-16	5.79922	1.39783e-45	5.15789e-45	-0.371345	0.325948	0.409886
NGR_b11140	246	2	137	552	0.4675	0.9878	0.9919	1.06568	628.493	661.758	9.20398	3.81186e-132	6.31199e-131	9.27839	1.27334e-278	1.55719e-277	-0.0744086	0.613086	0.687666
NGR_b11150	438	16	251	1185	0.8836	0.9909	0.9977	4.78826	646.717	797.884	7.07749	1.69916e-223	4.11051e-222	7.38053	0	0	-0.303044	0.00218332	0.00501418
NGR_b11160	480	8	72	353	0.6667	0.9688	0.9792	2.18465	169.28	216.885	6.27587	4.9504e-62	4.69492e-61	6.63339	4.52962e-167	3.78774e-166	-0.357516	0.0552324	0.0892227
NGR_b11170	663	14	31	175	0.7074	0.9638	0.9849	2.76788	52.7671	77.8431	4.25279	3.87418e-21	1.66848e-20	4.81372	5.50214e-72	2.67247e-71	-0.560931	0.0446496	0.0740609
NGR_b11180	552	1609	1825	986	0.9964	0.9656	0.9909	382.075	3731.11	526.785	3.28768	0	0	0.463356	4.72172e-15	1.08335e-14	2.82432	0	0
NGR_b11190	810	1778	75	192	0.9963	0.9889	0.9951	287.726	104.494	69.9056	-1.46128	8.88268e-24	4.1643e-23	-2.04122	7.51526e-111	4.7648e-110	0.57994	0.00361212	0.00793333
NGR_b11200	1134	16874	134	242	0.9991	0.918	0.9815	1950.46	133.354	62.9358	-3.87048	0	0	-4.95379	0	0	1.08331	2.04528e-11	1.64768e-10
NGR_b11210	1137	5552	55	91	0.9991	0.9683	0.9912	640.061	54.5905	23.6035	-3.55149	1.79442e-186	3.74171e-185	-4.76114	0	0	1.20965	2.11286e-06	8.51613e-06
NGR_b11220	1071	3468	37	68	0.9991	0.8917	0.9636	424.445	38.9877	18.7247	-3.44449	2.34554e-114	3.4751e-113	-4.50256	0	0	1.05807	0.000463782	0.00123363
NGR_b11230	762	1870	20	26	0.9987	0.7992	0.8333	321.676	29.6203	10.0627	-3.44095	3.19132e-62	3.03592e-61	-4.99852	5.54922e-254	6.26616e-253	1.55757	0.000376652	0.00101895
NGR_b11240	1047	58	33	32	0.8682	0.8309	0.8099	7.26129	35.5699	9.01361	2.29236	2.9267e-11	8.08432e-11	0.31188	0.30696	0.348718	1.98048	6.19964e-08	3.21249e-07
NGR_b11250	1722	177	41	19	0.9936	0.8258	0.547	13.4732	26.8699	3.25399	0.995891	0.000150682	0.000254478	-2.04982	2.42244e-12	5.17255e-12	3.04571	1.57638e-15	1.8196e-14
NGR_b11260	894	88	27	14	0.981	0.7539	0.5515	12.9026	34.0833	4.61834	1.4014	3.52736e-05	6.33554e-05	-1.48222	8.6437e-05	0.000139362	2.88362	3.37414e-10	2.36687e-09
NGR_b11270	939	67	37	15	0.9286	0.8009	0.6709	9.3528	44.4683	4.71109	2.24931	4.07368e-12	1.17724e-11	-0.989337	0.0130397	0.0178556	3.23865	4.4823e-15	4.99675e-14
NGR_b11280	1302	279	121	148	0.9977	0.99	0.9831	28.0883	104.879	33.5233	1.90069	7.34912e-28	3.94394e-27	0.255193	0.0806492	0.100052	1.64549	3.61326e-19	5.37386e-18
NGR_b11290	1005	301	122	528	0.9841	0.9781	0.9851	39.2584	136.996	154.94	1.80306	5.41116e-26	2.76953e-25	1.98064	1.29917e-84	6.90659e-84	-0.177573	0.229654	0.304581
NGR_b11300	1368	52	42	130	0.951	0.9496	0.9963	4.98252	34.648	28.0255	2.79782	8.97718e-18	3.39412e-17	2.49179	1.87475e-29	5.61789e-29	0.306033	0.214954	0.288236
NGR_b11310	774	5	23	11	0.469	0.6615	0.5568	0.846762	33.5353	4.19129	5.30758	3.65008e-19	1.4669e-18	2.30736	0.0016938	0.00250628	3.00021	2.86392e-09	1.81362e-08
NGR_b11320	390	194	1252	6576	0.9821	0.9923	0.9974	65.2033	3622.88	4972.71	5.79605	0	0	6.25294	0	0	-0.456892	2.2227e-26	4.5088e-25
NGR_b11330	600	9	137	546	0.6533	0.8667	0.9667	1.96618	257.682	268.372	7.03405	1.25644e-122	1.96493e-121	7.09269	9.8078e-263	1.15381e-261	-0.0586413	0.696798	0.760333
NGR_b11340	1026	17	26	92	0.6413	0.8606	0.9444	2.17187	28.5983	26.4445	3.71892	6.68034e-16	2.35064e-15	3.60596	4.02596e-31	1.2382e-30	0.112962	0.663298	0.732433
NGR_b11350	465	9	13	41	0.7871	0.9118	0.9699	2.53701	31.5504	26.0032	3.63646	1.14015e-08	2.6645e-08	3.35749	7.76526e-14	1.72537e-13	0.278971	0.473506	0.557167
NGR_b11360	1170	23	32	8	0.8393	0.8957	0.347	2.57676	30.8659	2.01651	3.58238	2.04248e-18	7.92549e-18	-0.353701	0.619864	0.659285	3.93608	8.74174e-16	1.03216e-14
NGR_b11370	2658	84	62	34	0.8506	0.7833	0.6588	4.14244	26.324	3.77241	2.66782	7.4667e-24	3.51645e-23	-0.134993	0.68214	0.717871	2.80282	1.21161e-20	1.97789e-19
NGR_b11380	333	10	22	13	0.8318	0.9399	0.9249	3.9363	74.5578	11.5132	4.24345	1.61962e-15	5.59728e-15	1.54837	0.00939752	0.0130708	2.69508	4.95664e-08	2.59888e-07
NGR_b11390	2463	75	130	58	0.8904	0.8311	0.6671	3.99144	59.5654	6.94479	3.89949	2.77148e-75	3.01119e-74	0.799023	0.00166361	0.00246279	3.10047	2.27092e-46	7.20522e-45
NGR_b11410	1305	287	58	185	0.9985	0.9762	0.9977	28.8273	50.1571	41.8077	0.799019	0.00022337	0.000370667	0.536336	9.59378e-05	0.000154238	0.262683	0.212204	0.285414
NGR_b11420	591	645	62	403	0.9915	0.978	0.9746	143.055	118.391	201.1	-0.273014	0.164004	0.194463	0.491342	1.181e-07	2.16279e-07	-0.764356	4.427e-05	0.000144537
NGR_b11430	348	15	30	94	0.8937	0.9914	0.9569	5.64995	97.2875	79.6607	4.10594	7.1543e-20	2.95772e-19	3.81756	2.39424e-33	7.57829e-33	0.288386	0.30976	0.392883
NGR_b11440	1230	1009	43	811	0.9976	0.8317	0.9967	107.527	39.4528	194.451	-1.4465	7.00702e-14	2.20837e-13	0.854709	4.76818e-35	1.53435e-34	-2.30121	9.06194e-39	2.53693e-37
NGR_b11450	2079	3532	83	2150	0.9986	0.9404	0.9976	222.689	45.0545	304.986	-2.30529	3.59858e-80	4.052e-79	0.453712	8.58646e-30	2.59059e-29	-2.759	2.86258e-121	1.98998e-119
NGR_b11460	471	70	6	36	0.966	0.6667	0.9533	19.4809	14.3762	22.5412	-0.438376	0.596578	0.633723	0.210503	0.450402	0.495482	-0.648879	0.36799	0.453356
NGR_b11470	897	333	28	23	0.9677	0.8484	0.7603	48.6613	35.2274	7.5619	-0.466078	0.105671	0.129026	-2.68596	1.74822e-29	5.24636e-29	2.21988	6.29612e-08	3.25431e-07
NGR_b11480	729	315	20	65	0.9904	0.9342	0.8765	56.639	30.9612	26.2955	-0.871335	0.00590884	0.00846483	-1.10698	1.41819e-09	2.77714e-09	0.235644	0.467624	0.551714
NGR_b11490	453	961	212	541	0.9956	0.9823	0.989	278.072	528.144	352.204	0.925473	2.34082e-15	8.01365e-15	0.340953	1.31962e-05	2.21596e-05	0.584519	1.09304e-06	4.57245e-06
NGR_b11500	618	94	16	21	0.979	0.9126	0.9725	19.9375	29.2177	10.0214	0.551356	0.135152	0.161926	-0.99241	0.0029039	0.00422113	1.54377	0.00148476	0.00356194
NGR_b11510	489	176	25	79	0.9775	0.9305	0.9407	47.1776	57.696	47.6446	0.29037	0.302194	0.343015	0.0142103	0.914626	0.927213	0.276159	0.364524	0.450162
NGR_b11520	1077	184	39	91	0.9981	0.9396	0.7734	22.3941	40.8661	24.9185	0.867785	0.00101718	0.00157998	0.154094	0.390004	0.434289	0.713691	0.0104596	0.0204789
NGR_b11530	993	321	22	249	0.9738	0.7402	0.9899	42.3729	25.0028	73.9513	-0.761053	0.0132415	0.0182111	0.803434	8.32636e-11	1.68874e-10	-1.56449	2.27652e-08	1.25533e-07
NGR_b11540	1545	31	26	19	0.5871	0.7049	0.4608	2.63006	18.9915	3.62678	2.85219	5.84718e-12	1.67646e-11	0.463592	0.250106	0.28939	2.3886	4.25116e-08	2.25768e-07
NGR_b11550	1002	3	5	6	0.1986	0.2605	0.3723	0.392451	5.63141	1.76595	3.84291	0.000161293	0.000271806	2.16986	0.0246208	0.0326518	1.67305	0.0459212	0.0758245
NGR_b11560	999	14	19	17	0.6767	0.7357	0.6797	1.83694	21.4636	5.01856	3.54652	1.43586e-11	4.03828e-11	1.44997	0.00486494	0.00691257	2.09655	1.64398e-05	5.73354e-05
NGR_b11570	849	20	11	31	0.9034	0.7067	0.8221	3.08784	14.6218	10.7684	2.24345	9.79704e-05	0.000167513	1.80213	9.10988e-06	1.54106e-05	0.441319	0.32781	0.411308
NGR_b11580	1446	11	22	27	0.5297	0.6978	0.5719	0.997141	17.17	5.50669	4.10594	4.50786e-15	1.51806e-14	2.46532	3.26846e-07	5.87772e-07	1.64063	0.000108274	0.000326458
NGR_b11590	705	87	15	50	0.9348	0.8539	0.9305	16.1757	24.0114	20.9159	0.569892	0.134424	0.161117	0.370774	0.141552	0.170115	0.199118	0.565454	0.643218
NGR_b11600	1164	2623	125	706	0.9966	0.988	0.9948	295.378	121.191	178.874	-1.28527	7.00806e-29	3.85443e-28	-0.723617	4.00178e-35	1.29041e-34	-0.561656	3.24144e-05	0.000108054
NGR_b11610	1608	1955	91	351	0.9994	0.8912	0.9646	159.365	63.8661	64.3749	-1.31921	1.11866e-22	5.04944e-22	-1.30776	1.16547e-66	5.3941e-66	-0.0114488	0.982768	0.98852
NGR_b11620	384	267	16	21	0.9974	0.9089	0.9688	91.1407	47.0223	16.1281	-0.954751	0.00661652	0.00943281	-2.49852	3.02306e-22	8.11923e-22	1.54377	0.00148476	0.00356332
NGR_b11630	1989	1810	111	347	0.9995	0.9769	0.9849	119.282	62.9801	51.4506	-0.921413	9.1165e-13	2.71435e-12	-1.21312	2.3131e-55	9.53595e-55	0.291708	0.0624952	0.0997569
NGR_b11640	870	470	17	92	0.9966	0.8092	0.9954	70.8126	22.0518	31.1863	-1.68311	2.0125e-08	4.60925e-08	-1.18309	5.84442e-15	1.335e-14	-0.500015	0.207758	0.280288
NGR_b11650	786	519	31	133	0.9707	0.8613	0.9758	86.552	44.5096	49.9028	-0.959449	0.000101486	0.000173284	-0.794447	2.95962e-09	5.73751e-09	-0.165002	0.615896	0.689817
NGR_b11660	369	137	26	161	0.9946	0.9675	0.9864	48.6661	79.5173	128.675	0.708353	0.0224238	0.0299032	1.40275	8.28292e-17	1.97818e-16	-0.694393	0.020036	0.0363847
NGR_b11670	492	45	29	84	0.9858	0.9472	0.9817	11.9889	66.5193	50.3512	2.47207	4.41364e-11	1.20042e-10	2.07033	1.00466e-15	2.34863e-15	0.401747	0.179282	0.246986
NGR_b11680	1386	444	33	134	0.9986	0.6638	0.9935	41.9906	26.8699	28.5126	-0.644077	0.0108052	0.0150274	-0.558465	5.5869e-05	9.11702e-05	-0.0856113	0.817278	0.858926
NGR_b11690	1110	1165	141	616	0.9991	0.9694	0.9973	137.574	143.354	163.664	0.0593821	0.612646	0.649011	0.250533	0.000530316	0.000815709	-0.191151	0.160943	0.22437
NGR_b11700	888	604	48	165	0.991	0.9854	0.9752	89.1572	61.0019	54.7982	-0.547497	0.00943956	0.013235	-0.702221	8.30312e-09	1.58972e-08	0.154724	0.477434	0.561361
NGR_b11710	858	636	66	198	0.9918	0.9907	0.9895	97.1633	86.8103	68.0571	-0.162544	0.413946	0.455017	-0.513665	7.36144e-06	1.25248e-05	0.351121	0.0836044	0.127908
NGR_b11720	1026	2130	443	1288	0.9981	0.9942	0.9932	272.123	487.272	370.224	0.84047	1.04754e-25	5.29586e-25	0.44414	7.60426e-18	1.85549e-17	0.39633	9.89624e-07	4.15105e-06
NGR_b11730	1059	115	30	57	0.9547	0.8376	0.9585	14.2342	31.9698	15.8736	1.16735	0.000184074	0.000307933	0.157261	0.478818	0.523485	1.01008	0.00231944	0.00530513
NGR_b11740	897	209	20	72	0.9889	0.6132	0.961	30.5412	25.1624	23.672	-0.279486	0.466138	0.507523	-0.367573	0.0623776	0.0787258	0.0880869	0.735756	0.795408
NGR_b11750	675	24	4	8	0.9778	0.3052	0.6978	4.66058	6.68761	3.49528	0.520982	0.356388	0.398467	-0.415101	0.543448	0.587706	0.936084	0.223964	0.298057
NGR_b11760	660	12	11	6	0.5788	0.5773	0.597	2.38325	18.8089	2.68104	2.98041	2.60796e-06	5.16009e-06	0.169861	0.724376	0.757425	2.81055	6.53276e-05	0.0002059
NGR_b11770	768	21	15	6	0.8268	0.8294	0.4648	3.58418	22.0417	2.30402	2.62052	5.64228e-07	1.17297e-06	-0.637494	0.39036	0.434529	3.25801	4.6953e-07	2.10201e-06
NGR_b11780	384	11	6	6	0.8438	0.9062	0.7214	3.75486	17.6334	4.60803	2.23148	0.00297006	0.00439197	0.295392	0.60685	0.647335	1.93608	0.0171449	0.0317686
NGR_b11790	813	354	24	71	0.9951	0.8499	0.9938	57.0749	33.3147	25.7551	-0.776698	0.007849	0.0111284	-1.148	3.87994e-11	7.98439e-11	0.371299	0.24836	0.325552
NGR_b11800	1083	72	18	5	0.94	0.7655	0.2576	8.71438	18.7568	1.36156	1.10594	0.00474582	0.00687345	-2.67814	2.99584e-07	5.40002e-07	3.78408	2.91678e-09	1.83956e-08
NGR_b11810	936	78	5	2	0.9487	0.4402	0.1923	10.9232	6.0285	0.630158	-0.857529	0.237382	0.274684	-4.11554	1.56823e-10	3.15276e-10	3.25801	0.00299856	0.00670234
NGR_b11820	1020	104	11	22	0.9941	0.5912	0.8098	13.3649	12.1705	6.36089	-0.135063	0.893442	0.906915	-1.07115	0.00083731	0.00127054	0.936084	0.07063	0.11077
NGR_b11830	846	41	19	3	0.9184	0.8144	0.3191	6.35252	25.3453	1.04579	1.99632	3.93156e-06	7.62309e-06	-2.60273	0.000190249	0.000301166	4.59905	3.89168e-11	3.02866e-10
NGR_b11840	882	133	19	35	0.9932	0.7324	0.8299	19.7658	24.3108	11.7029	0.29859	0.340876	0.382228	-0.756138	0.00454308	0.00647606	1.05473	0.0108571	0.0211036
NGR_b11850	1239	803	59	132	0.9984	0.9249	0.9968	84.9526	53.7397	31.4194	-0.660668	0.000369354	0.00060037	-1.435	2.98204e-32	9.32905e-32	0.774333	0.000797778	0.00201463
NGR_b11860	1221	164	28	45	0.9885	0.8321	0.9566	17.606	25.8796	10.8691	0.555748	0.0563218	0.0716224	-0.695838	0.0032543	0.00470285	1.25159	0.000437426	0.00117311
NGR_b11870	900	37	107	483	0.9867	0.9822	0.9833	5.38879	134.17	158.271	4.63796	1.16267e-73	1.23295e-72	4.87629	3.00188e-197	2.80599e-196	-0.238329	0.125824	0.182569
NGR_b11880	1902	711	149	531	0.9953	0.9816	0.9947	48.9995	88.4078	82.3341	0.851408	6.34814e-10	1.61123e-09	0.748723	5.55302e-19	1.39287e-18	0.102684	0.42462	0.510617
NGR_b11890	804	184	48	264	0.99	0.8706	0.9851	29.9981	67.3752	96.8375	1.16735	2.87318e-06	5.65415e-06	1.69069	9.6143e-35	3.08735e-34	-0.523348	0.0189753	0.0347132
NGR_b11900	1962	128	66	242	0.9873	0.7762	0.9959	8.55152	37.9629	36.3757	2.15034	5.2875e-19	2.09907e-18	2.08872	1.09734e-42	3.88241e-42	0.0616147	0.71876	0.780444
NGR_b11910	750	37	39	100	0.9493	0.9507	0.9907	6.46655	58.6838	39.3219	3.18189	2.43462e-19	9.85464e-19	2.60426	3.13106e-24	8.6689e-24	0.57763	0.033689	0.0580596
NGR_b11920	993	62	50	184	0.9265	0.8792	0.997	8.18417	56.8245	54.6467	2.7956	8.88464e-21	3.78683e-20	2.73923	9.562e-46	3.54097e-45	0.056378	0.759664	0.813297
NGR_b11930	948	53	31	87	0.9262	0.7943	0.9778	7.32824	36.9036	27.0649	2.33222	6.49394e-11	1.75085e-10	1.88488	2.00918e-14	4.54083e-14	0.447337	0.127992	0.184374
NGR_b11940	1164	1767	271	247	0.9974	0.9674	0.994	198.983	262.743	62.5806	0.401008	3.2865e-05	5.9201e-05	-1.66886	4.7118e-85	2.52438e-84	2.06987	1.20075e-56	4.61431e-55
NGR_b11950	1083	31	19	49	0.8661	0.6611	0.9003	3.75202	19.7988	13.3433	2.39968	1.37207e-07	2.97522e-07	1.83037	1.80163e-08	3.40517e-08	0.569301	0.130218	0.187059
NGR_b11960	1224	33	21	83	0.8611	0.6871	0.9698	3.53399	19.3621	19.9983	2.45387	1.99027e-08	4.56509e-08	2.50051	1.79818e-19	4.56216e-19	-0.0466382	0.970044	0.979863
NGR_b11970	2196	353	142	699	0.9977	0.9841	0.9986	21.0705	72.9744	93.8729	1.79217	1.12536e-29	6.29003e-29	2.15549	6.68236e-125	4.56911e-124	-0.363318	0.0055188	0.0115863
NGR_b11980	198	9	2	0	0.9091	0.6566	-	5.95812	11.3993	0	0.93602	0.242932	0.280686	-	0.050578	0.0645446	13.4767	0.0177865	0.0327711
NGR_b11990	492	82	14	109	0.9492	0.7805	0.9959	21.8465	32.1128	65.3367	0.555748	0.153844	0.182976	1.58049	5.52594e-14	1.23179e-13	-1.02475	0.00867566	0.0173766
NGR_b12000	1833	62	43	126	0.8298	0.8309	0.9564	4.43365	26.4741	20.2723	2.57801	2.06622e-16	7.43095e-16	2.19294	1.68474e-24	4.68126e-24	0.385069	0.122763	0.178798
NGR_b12010	150	1	2	18	0.6	0.6533	0.94	0.873858	15.0471	35.3897	4.10594	0.00831158	0.0117359	5.33979	5.3256e-09	1.02376e-08	-1.23384	0.317928	0.401433
NGR_b12020	432	16	10	40	0.9444	0.8333	0.9792	4.85477	26.1235	27.3069	2.42787	8.2069e-05	0.000141496	2.49179	3.98898e-10	7.93181e-10	-0.0639162	0.990976	0.99419
NGR_b12030	1332	56	36	184	0.6629	0.8161	0.988	5.51082	30.5009	40.7389	2.46852	2.64178e-13	8.11133e-13	2.88607	1.7701e-48	6.75719e-48	-0.417553	0.117142	0.171621
NGR_b12040	681	12	23	63	0.8546	0.8341	0.9471	2.30976	38.115	27.2828	4.04454	1.84362e-15	6.33957e-15	3.56218	1.42361e-21	3.77756e-21	0.482366	0.154193	0.216227
NGR_b12050	1761	81	45	191	0.887	0.8552	0.9807	6.02917	28.8382	31.9867	2.25795	2.00628e-14	6.54631e-14	2.40744	9.7471e-41	3.34898e-40	-0.149492	0.570906	0.647515
NGR_b12060	912	99	45	279	0.9561	0.8871	0.9978	14.2289	55.6843	90.2204	1.96844	4.87198e-12	1.40401e-11	2.66463	2.75908e-66	1.27317e-65	-0.696184	0.00183512	0.00428286
NGR_b12070	420	26	5	7	0.969	0.6976	0.5143	8.1144	13.4349	4.91523	0.727433	0.218558	0.254423	-0.723224	0.26816	0.308606	1.45066	0.0705866	0.110871
NGR_b12080	2010	254	248	1373	0.9891	0.994	0.9945	16.5642	139.242	201.451	3.07146	3.1531e-107	4.40793e-106	3.60429	0	0	-0.532836	2.7809e-08	1.51723e-07
NGR_b12090	1206	22	35	236	0.675	0.83	0.9942	2.39115	32.7518	57.7112	3.7758	4.5138e-21	1.94125e-20	4.59307	1.36696e-93	7.75322e-93	-0.817276	0.00104681	0.0025711
NGR_b12100	1314	31	28	94	0.7702	0.7458	0.9985	3.09242	24.0479	21.0974	2.9591	2.73424e-13	8.3786e-13	2.77025	1.71898e-24	4.77425e-24	0.18885	0.494652	0.577872
NGR_b12110	927	72	21	165	0.9817	0.7605	0.9881	10.1809	25.5655	52.4928	1.32834	0.000430068	0.000693777	2.36626	1.07887e-34	3.46089e-34	-1.03792	0.000931752	0.00231702
NGR_b12120	1482	137	62	249	0.9858	0.9757	0.969	12.1173	47.2126	49.5503	1.96211	7.50448e-16	2.62869e-15	2.03183	2.68788e-42	9.46109e-42	-0.0697218	0.774484	0.826161
NGR_b12130	891	46	36	38	0.9282	0.9461	0.9776	6.76725	45.5974	12.5777	2.75231	3.37124e-15	1.14213e-14	0.894227	0.0048355	0.00687232	1.85808	6.93394e-08	3.56611e-07
NGR_b12140	840	71	42	242	0.9571	0.8964	0.9857	11.0793	56.4267	84.9633	2.34852	2.75668e-14	8.90564e-14	2.93898	1.82828e-64	8.24591e-64	-0.590462	0.0124319	0.0237616
NGR_b12150	1329	28	26	177	0.7524	0.8736	0.991	2.76163	22.0782	39.2775	2.99903	1.168e-12	3.45767e-12	3.83011	1.64726e-61	7.20372e-61	-0.831082	0.00426338	0.00913982
NGR_b12160	1323	288	163	1445	0.9803	0.9924	0.9705	28.5341	139.041	322.109	2.28475	4.63172e-48	3.67747e-47	3.49679	0	0	-1.21204	9.78854e-30	2.22653e-28
NGR_b12170	699	25	17	207	0.8598	0.8126	0.9914	4.68808	27.4465	87.3351	2.54955	1.88056e-07	4.03406e-07	4.21949	1.88986e-77	9.57777e-77	-1.66994	1.07322e-07	5.32904e-07
NGR_b12180	687	33	30	156	0.9243	0.8937	0.9971	6.29636	49.281	66.9674	2.96844	3.68966e-14	1.18517e-13	3.41087	4.86606e-49	1.87375e-48	-0.442428	0.130553	0.187365
NGR_b12190	1194	35	48	308	0.8551	0.8425	0.9883	3.84234	45.3682	76.075	3.56162	1.72551e-26	8.95733e-26	4.30736	3.57642e-116	2.31737e-115	-0.74574	0.000499352	0.00132256
NGR_b12200	1170	46	23	130	0.9556	0.8043	0.9812	5.15352	22.1849	32.7682	2.10594	1.47446e-07	3.18943e-07	2.66867	7.04858e-32	2.1863e-31	-0.562722	0.086815	0.131551
NGR_b12210	312	16	1	14	0.8622	0.2885	0.8109	6.72199	3.6171	13.2333	-0.894055	0.85523	0.872848	0.977216	0.059835	0.0756712	-1.87127	0.252482	0.330395
NGR_b12220	1179	53	39	111	0.9228	0.9627	0.9941	5.89243	37.3307	27.7654	2.66343	1.13324e-15	3.94721e-15	2.23636	2.60482e-22	7.0081e-22	0.42707	0.105131	0.156395
NGR_b12230	2124	392	111	779	0.9939	0.9576	0.9967	24.1916	58.9771	108.163	1.28565	2.1266e-14	6.92431e-14	2.16063	2.09234e-139	1.53224e-138	-0.87498	1.54669e-10	1.12185e-09
NGR_b12240	1098	549	35	125	0.9909	0.8871	0.9772	65.5394	35.9733	33.574	-0.865434	0.000235486	0.000389521	-0.965017	7.04302e-13	1.52974e-12	0.0995825	0.665502	0.73395
NGR_b12250	771	207	15	59	0.9844	0.7095	0.9572	35.1923	21.9559	22.568	-0.680651	0.0791268	0.0984198	-0.640983	0.00202464	0.00297659	-0.0396687	0.986394	0.990878
NGR_b12260	831	1082	83	423	0.9988	0.9182	0.9988	170.67	112.718	150.119	-0.5985	0.000139275	0.000235858	-0.18511	0.0249212	0.0330432	-0.413391	0.0157183	0.0293272
NGR_b12270	189	11	2	0	0.545	0.8254	-	7.62892	11.9422	0	0.646513	0.344992	0.386563	-	0.024241	0.0322034	13.5438	0.0177865	0.0327321
NGR_b12280	1188	661	70	263	0.9975	0.9116	0.9815	72.9319	66.4961	65.2882	-0.133278	0.497558	0.53842	-0.159726	0.130798	0.157712	0.0264478	0.85059	0.885215
NGR_b12290	1392	1788	41	126	0.9964	0.7744	0.9361	168.368	33.2399	26.6948	-2.34063	5.88248e-42	4.27083e-41	-2.65699	3.28554e-150	2.55414e-149	0.316356	0.206168	0.278568
NGR_b12300	1347	734	138	235	0.997	0.997	0.9985	71.4267	115.618	51.4512	0.694833	7.05846e-07	1.45323e-06	-0.473258	7.6759e-06	1.30419e-05	1.16809	4.28276e-13	4.08911e-12
NGR_b12310	969	557	75	250	0.9917	0.9732	0.9886	75.3466	87.3479	76.0872	0.21323	0.21327	0.248501	0.0141119	0.882468	0.900068	0.199118	0.277682	0.358593
NGR_b12320	1893	2136	113	565	0.9995	0.9472	0.9947	147.905	67.3663	88.0224	-1.13457	5.487e-20	2.27907e-19	-0.748728	1.5173e-30	4.63886e-30	-0.385844	0.00850906	0.0170927
NGR_b12330	1902	2307	164	686	0.9974	0.9721	0.9953	158.99	97.3079	106.368	-0.708305	8.69992e-11	2.33544e-10	-0.579876	1.26378e-21	3.35633e-21	-0.128429	0.317696	0.401304
NGR_b12340	999	883	51	234	0.998	0.973	0.995	115.858	57.6129	69.079	-1.0079	1.00865e-07	2.20648e-07	-0.746044	1.9725e-13	4.33447e-13	-0.261856	0.255978	0.334121
NGR_b12350	1176	886	63	197	0.9923	0.8912	0.9719	98.7549	60.4572	49.4031	-0.707938	6.93644e-05	0.000120633	-0.99925	5.6377e-21	1.47697e-20	0.291312	0.154099	0.216144
NGR_b12360	1215	1592	89	356	0.9992	0.977	0.9984	171.751	82.6663	86.411	-1.05495	8.9209e-14	2.79449e-13	-0.99103	5.37464e-36	1.74493e-35	-0.0639162	0.74213	0.801179
NGR_b12370	1248	905	44	177	0.9888	0.8181	0.976	95.0531	39.7881	41.8268	-1.2564	1.62698e-10	4.30778e-10	-1.18431	1.67382e-27	4.8536e-27	-0.0720901	0.816434	0.858185
NGR_b12380	1182	645	45	141	0.9924	0.9382	0.9949	71.5277	42.9645	35.1801	-0.735357	0.000490426	0.000787658	-1.02374	3.141e-16	7.42702e-16	0.288386	0.22559	0.300027
NGR_b12390	675	599	36	161	0.9793	0.9067	0.9733	116.32	60.1885	70.3425	-0.950542	3.2201e-05	5.81063e-05	-0.725634	3.5673e-09	6.88965e-09	-0.224908	0.431538	0.517829
NGR_b12410	465	298	112	384	0.9871	0.9892	0.9634	84.0031	271.819	243.542	1.69413	6.4386e-22	2.84816e-21	1.53566	3.15432e-43	1.12501e-42	0.158476	0.291978	0.374087
NGR_b12420	750	481	28	59	0.984	0.9467	0.9453	84.0652	42.132	23.1999	-0.996593	0.000117295	0.000199343	-1.85739	8.93638e-28	2.60227e-27	0.860796	0.0100169	0.0197497
NGR_b12430	501	60	28	86	0.9701	0.8144	0.9242	15.6981	63.0718	50.624	2.00641	2.53052e-08	5.74048e-08	1.68924	2.15728e-12	4.61433e-12	0.317174	0.283272	0.364594
NGR_b12440	2493	196	42	34	0.986	0.7024	0.6153	10.3054	19.0126	4.02209	0.883553	0.000547	0.000874438	-1.35739	2.65896e-08	5.00111e-08	2.24094	3.0432e-11	2.40463e-10
NGR_b12450	468	21	5	21	0.8526	0.6239	0.9316	5.88174	12.057	13.2333	1.03556	0.110767	0.134982	1.16986	0.00831426	0.0116137	-0.134306	0.997554	0.997877
NGR_b12460	1704	23	28	20	0.6362	0.7881	0.5452	1.76926	18.544	3.46143	3.38974	1.96241e-15	6.74053e-15	0.968227	0.0270638	0.0357538	2.42151	9.81398e-09	5.72822e-08
NGR_b12470	2088	49	52	28	0.8496	0.6877	0.7605	3.07608	28.1053	3.95479	3.19167	3.1283e-25	1.55237e-24	0.362506	0.270842	0.311287	2.82917	9.02514e-18	1.24086e-16
NGR_b12480	570	15	5	6	0.6702	0.5421	0.5789	3.44944	9.89942	3.10436	1.52098	0.034715	0.0453374	-0.152067	0.925118	0.936468	1.67305	0.0459212	0.0758043
NGR_b12490	2706	266	94	116	0.99	0.9239	0.8636	12.885	39.2026	12.6423	1.60525	2.83806e-17	1.05689e-16	-0.0274403	0.886728	0.902182	1.63269	4.2266e-15	4.72021e-14
NGR_b12500	696	65	29	40	0.9741	0.8534	0.9253	12.2415	47.0223	16.9491	1.94156	3.24552e-08	7.30625e-08	0.469421	0.101202	0.123885	1.47214	4.72794e-05	0.000152831
NGR_b12510	447	89	8	43	0.9463	0.7897	0.9799	26.0984	20.1975	28.3698	-0.369788	0.595662	0.632859	0.120393	0.62208	0.661301	-0.490181	0.44478	0.530018
NGR_b12520	453	177	24	40	0.9845	0.9382	0.9779	51.2162	59.7899	26.041	0.223302	0.416196	0.457328	-0.975816	4.56348e-05	7.48643e-05	1.19912	0.00159936	0.00380002
NGR_b12530	906	866	39	210	0.9702	0.9525	0.9724	125.292	48.5793	68.3576	-1.36688	2.92662e-11	8.08771e-11	-0.874117	8.60602e-17	2.05376e-16	-0.49276	0.0493248	0.0805205
NGR_b12540	840	35	57	259	0.8512	0.956	0.9202	5.46161	76.5791	90.9318	3.80955	2.2009e-33	1.32332e-32	4.05739	1.47572e-93	8.35474e-93	-0.247834	0.255296	0.333513
NGR_b12550	1476	33	28	28	0.7805	0.6917	0.6341	2.93062	21.4085	5.59458	2.86891	7.92918e-13	2.3711e-12	0.932822	0.0117846	0.0161908	1.93608	8.86772e-07	3.75785e-06
NGR_b12560	276	13	7	167	0.9928	0.7609	0.9928	6.174	28.6223	178.444	2.21286	0.00160178	0.00243791	4.85313	4.0706e-69	1.93018e-68	-2.64027	3.93962e-10	2.74487e-09
NGR_b12570	2211	512	120	191	0.9946	0.9376	0.9887	30.3538	61.2502	25.4765	1.01284	9.4832e-11	2.5402e-10	-0.25271	0.0384882	0.0500662	1.26555	4.95756e-13	4.70436e-12
NGR_b12580	888	11	13	2	0.5529	0.7489	0.1374	1.62372	16.5213	0.664221	3.34695	5.07484e-08	1.13378e-07	-1.28957	0.29277	0.334255	4.63652	4.19396e-08	2.2369e-07
NGR_b12590	1173	52	29	13	0.9812	0.838	0.4663	5.81082	27.9007	3.26844	2.26349	5.997e-10	1.52461e-09	-0.830139	0.0620438	0.0783205	3.09363	1.24118e-11	1.028e-10
NGR_b12600	1173	219	38	76	0.9795	0.8747	0.9727	24.4725	36.5595	19.1078	0.579085	0.0230914	0.0307472	-0.356998	0.0632374	0.0796323	0.936084	0.00138626	0.00334509
NGR_b12610	867	62	17	20	0.9527	0.6424	0.7728	9.37357	22.1281	6.80309	1.23921	0.00252322	0.00375452	-0.462407	0.227668	0.265013	1.70162	0.000435738	0.00116909
NGR_b12620	1008	46	24	8	0.9365	0.8036	0.5	5.98177	26.8699	2.34059	2.16735	4.3145e-08	9.66005e-08	-1.3537	0.00937382	0.0130407	3.52105	3.8166e-11	2.97772e-10
NGR_b12630	765	56	14	25	0.9608	0.6013	0.9464	9.59531	20.6529	9.63772	1.10594	0.01157	0.0160262	0.00636245	0.936616	0.94625	1.09958	0.0219962	0.0394923
NGR_b12640	717	27	6	13	0.9749	0.5132	0.742	4.93602	9.4438	5.34712	0.93602	0.115178	0.139561	0.115413	0.750078	0.779164	0.820607	0.20217	0.274003
NGR_b12650	1293	719	31	32	0.9977	0.8005	0.836	72.8891	27.0569	7.29872	-1.42971	4.26892e-10	1.09744e-09	-3.31999	2.0235e-75	1.01306e-74	1.89028	3.8467e-07	1.75513e-06
NGR_b12660	1416	413	26	32	0.9901	0.8319	0.6511	38.2313	20.7217	6.66473	-0.883613	0.00128003	0.0019651	-2.52014	5.6038e-34	1.7801e-33	1.63652	2.82124e-05	9.50191e-05
NGR_b12670	363	432	3	12	0.9945	0.5427	0.8264	155.995	9.32673	9.74923	-4.06398	7.12084e-17	2.61717e-16	-4.00006	1.17032e-52	4.71175e-52	-0.0639162	0.86118	0.891736
NGR_b12680	1482	1111	18	8	0.9993	0.4609	0.3151	98.2648	13.7069	1.59198	-2.84177	5.00624e-32	2.93873e-31	-5.94778	2.4921e-162	2.05615e-161	3.10601	7.91616e-08	4.02112e-07
NGR_b12690	2346	2520	51	55	0.9996	0.7668	0.8589	140.801	24.5334	6.91401	-2.52084	2.97936e-63	2.86509e-62	-4.34799	0	0	1.82715	2.6278e-10	1.85384e-09
NGR_b12700	858	751	28	137	0.993	0.8823	0.9779	114.732	36.8286	47.09	-1.63937	2.20696e-12	6.43792e-12	-1.28478	6.2808e-26	1.78692e-25	-0.354593	0.25655	0.334727
NGR_b12710	948	166	23	36	0.9947	0.7669	0.8302	22.9526	27.3801	11.1993	0.254467	0.371672	0.414434	-1.03525	3.48796e-05	5.74488e-05	1.28972	0.00103953	0.00255831
NGR_b12720	1239	594	20	14	0.9944	0.7514	0.6086	62.8416	18.2169	3.33236	-1.78645	4.49238e-11	1.2197e-10	-4.2371	1.29321e-74	6.4276e-74	2.45066	9.45238e-07	3.97836e-06
NGR_b12730	1347	841	26	32	0.9941	0.7335	0.7261	81.8391	21.7831	7.00613	-1.90958	2.14784e-16	7.72001e-16	-3.5461	8.81992e-93	4.9526e-92	1.63652	2.82124e-05	9.50709e-05
NGR_b12740	510	32	62	86	0.9451	0.9922	0.9294	8.22455	137.194	49.7306	4.06014	1.53497e-38	1.04005e-37	2.59613	5.44296e-21	1.42777e-20	1.46402	4.40664e-09	2.70475e-08
NGR_b12750	480	38	101	70	0.9479	0.9812	0.9875	10.3771	237.462	43.0083	4.51623	4.9926e-68	5.04391e-67	2.05122	3.27556e-13	7.16225e-13	2.46501	7.30544e-28	1.55322e-26
NGR_b12770	306	28	13	34	0.902	0.8856	0.9869	11.9941	47.9443	32.7682	1.99903	0.000107964	0.000184041	1.44997	7.76614e-05	0.000125409	0.549061	0.211192	0.284239
NGR_b12780	2412	286	63	65	0.9938	0.8856	0.774	15.5425	29.4766	7.94752	0.923354	1.29064e-05	2.39813e-05	-0.967642	2.30816e-07	4.17995e-07	1.891	6.32242e-13	5.96293e-12
NGR_b12790	5451	3615	186	1266	0.9991	0.898	0.9919	86.9289	38.5081	68.4941	-1.17468	1.60597e-34	9.89629e-34	-0.343857	1.13396e-13	2.50964e-13	-0.830819	4.66648e-15	5.19272e-14
NGR_b12800	738	10	21	36	0.6409	0.8415	0.958	1.77613	32.1128	14.3861	4.17633	1.08712e-14	3.59453e-14	3.01786	3.40456e-11	7.02716e-11	1.15848	0.00395826	0.00855986
NGR_b12810	822	4	38	31	0.3017	0.7786	0.8358	0.637853	52.1707	11.1221	6.35387	7.60422e-34	4.63057e-33	4.12406	1.19177e-12	2.56779e-12	2.22981	2.90924e-10	2.05005e-09
NGR_b12820	915	12	21	64	0.6328	0.8328	0.9115	1.71907	25.9008	20.6279	3.9133	7.4963e-14	2.35777e-13	3.5849	5.18228e-22	1.38403e-21	0.328401	0.326262	0.410198
NGR_b12830	1299	28	172	352	0.5689	0.9376	0.9885	2.82541	149.429	79.9151	5.72485	1.29904e-137	2.22852e-136	4.82194	3.12432e-143	2.33212e-142	0.902917	8.8814e-11	6.57287e-10
NGR_b12840	1089	19	65	147	0.7888	0.978	0.9954	2.28696	67.3597	39.8093	4.88039	1.51051e-47	1.19015e-46	4.12161	1.6577e-54	6.79779e-54	0.758779	0.00055559	0.00146087
NGR_b12850	711	119	16	87	0.9719	0.8326	0.993	21.9386	25.396	36.0865	0.211127	0.49631	0.537257	0.717987	0.000475682	0.000734961	-0.50686	0.21674	0.28994
NGR_b12860	879	183	33	35	0.9909	0.8612	0.8612	27.2894	42.3682	11.7429	0.634639	0.0208752	0.0279645	-1.21656	7.70976e-07	1.36699e-06	1.85119	2.54538e-07	1.19125e-06
NGR_b12870	1011	1220	69	320	0.996	0.9812	0.9931	158.176	77.0216	93.3457	-1.0382	1.26512e-10	3.35972e-10	-0.760876	1.44014e-18	3.56748e-18	-0.27732	0.154062	0.216141
NGR_b12880	2358	1807	122	315	0.9962	0.955	0.9873	100.449	58.389	39.3969	-0.782698	4.42692e-10	1.13712e-09	-1.35031	1.11222e-64	5.031e-64	0.567613	0.000299228	0.000820986
NGR_b12890	456	145	14	49	0.9978	0.8289	0.9956	41.6807	34.648	31.6903	-0.266609	0.594436	0.63199	-0.395338	0.0993232	0.121754	0.128729	0.683354	0.7487
NGR_b12900	933	80	23	42	0.9946	0.7696	0.9228	11.2393	27.8202	13.2759	1.30758	0.00028756	0.000472126	0.240251	0.362194	0.406688	1.06733	0.00491898	0.0104297
NGR_b12910	876	29	18	28	0.8824	0.8356	0.9578	4.33936	23.1891	9.42648	2.41789	2.43612e-07	5.18094e-07	1.11924	0.00341856	0.00493101	1.29865	0.00331048	0.00732544
NGR_b12920	1029	73	28	18	0.9631	0.7959	0.6531	9.29907	30.7084	5.15885	1.72348	7.01968e-07	1.44572e-06	-0.850038	0.0221254	0.0295579	2.57351	2.47188e-09	1.57179e-08
NGR_b12930	1455	283	35	185	0.9938	0.7189	0.9711	25.495	27.1469	37.4977	0.0905697	0.65833	0.692079	0.556584	5.46516e-05	8.92542e-05	-0.466015	0.0813206	0.125032
NGR_b12940	1116	119	20	67	0.9794	0.6953	0.8898	13.977	20.2246	17.7054	0.533055	0.111493	0.135681	0.341133	0.117664	0.142765	0.191923	0.539996	0.620534
NGR_b12950	429	51	6	3	0.9814	0.62	0.5548	15.5828	15.7837	2.06234	0.0184821	0.799168	0.822271	-2.9176	8.6267e-06	1.46132e-05	2.93608	0.00216328	0.0049737
NGR_b12960	795	124	25	37	0.9698	0.9925	0.9711	20.445	35.4885	13.7256	0.795605	0.0131259	0.0180601	-0.574882	0.031847	0.0417431	1.37049	0.00034176	0.000929846
NGR_b12970	1377	263	115	428	0.9702	0.8809	0.9789	25.0354	94.2494	91.6654	1.91252	8.1934e-27	4.27479e-26	1.87241	8.29416e-64	3.7084e-63	0.0401068	0.760526	0.814079
NGR_b12980	462	70	19	114	0.9935	0.9351	0.9935	19.8604	46.4116	72.771	1.22459	0.00165059	0.00250664	1.87347	2.89364e-18	7.12812e-18	-0.648879	0.0697162	0.109754
NGR_b12990	918	169	254	576	0.9978	0.9978	0.9935	24.1311	312.252	185.044	3.69375	1.26017e-136	2.14403e-135	2.93891	8.24778e-151	6.4441e-150	0.754843	1.8608e-11	1.50297e-10
NGR_b13000	1248	68	100	270	0.9327	0.9888	0.9944	7.14211	90.4274	63.8035	3.66234	1.25656e-54	1.08838e-53	3.15921	1.99683e-77	1.01116e-76	0.503124	0.00329012	0.00728821
NGR_b13010	939	56	74	138	0.9446	0.9808	0.9744	7.81726	88.9367	43.342	3.50804	4.42516e-39	3.045e-38	2.47103	7.42676e-31	2.27509e-30	1.03701	1.43007e-06	5.86727e-06
NGR_b13020	738	30	20	48	0.6816	0.9431	0.9214	5.3284	30.5836	19.1814	2.52098	2.31726e-08	5.28769e-08	1.84793	2.01352e-08	3.79521e-08	0.673049	0.0738984	0.115108
NGR_b13030	1197	91	25	17	0.9916	0.8605	0.7093	9.96505	23.5701	4.18842	1.24201	0.000300982	0.000492856	-1.25047	0.00043407	0.00067201	2.49248	3.26006e-08	1.7585e-07
NGR_b13040	933	54	5	17	0.9421	0.3987	0.8875	7.58655	6.04788	5.37357	-0.327014	0.793578	0.817334	-0.497563	0.231432	0.268838	0.170549	0.674094	0.740785
NGR_b13050	1065	196	36	82	0.9211	0.8019	0.9108	24.1234	38.1476	22.707	0.66116	0.0126688	0.0174545	-0.0872967	0.669016	0.705259	0.748457	0.0101779	0.0199971
NGR_b13070	1161	260	28	67	0.994	0.745	0.9922	29.3544	27.217	17.0192	-0.109068	0.779622	0.804298	-0.786417	3.42346e-05	5.64315e-05	0.67735	0.0362176	0.0618147
NGR_b13080	885	149	31	23	0.9808	0.9458	0.887	22.0686	39.5306	7.66443	0.840973	0.0040803	0.00595132	-1.52575	1.40217e-07	2.56023e-07	2.36672	2.89864e-09	1.83373e-08
NGR_b13090	858	57	11	15	0.9872	0.7168	0.7354	8.70803	14.4684	5.15584	0.732487	0.103288	0.12624	-0.756138	0.0704912	0.0882102	1.48862	0.00937294	0.0186045
NGR_b13100	1215	272	25	46	0.9819	0.8008	0.9111	29.3444	23.2209	11.1655	-0.337662	0.294186	0.334845	-1.39404	2.04056e-11	4.23867e-11	1.05638	0.00373004	0.00812597
NGR_b13110	1251	205	28	58	0.9856	0.7874	0.8769	21.4797	25.259	13.6731	0.23382	0.3708	0.413536	-0.651638	0.00183146	0.00269835	0.885458	0.00834138	0.016805
NGR_b13120	534	36	5	4	0.9532	0.5262	0.427	8.83677	10.5668	2.20909	0.257948	0.537966	0.577705	-2.00006	0.00287078	0.00417396	2.25801	0.0152872	0.0286352
NGR_b13130	780	98	38	104	0.991	0.9321	0.9923	16.4689	54.9799	39.3219	1.73916	7.21232e-09	1.70806e-08	1.25559	8.58894e-10	1.6964e-09	0.483572	0.0734064	0.114515
NGR_b13140	1191	64	32	49	0.9102	0.9026	0.916	7.04369	30.3217	12.1333	2.10594	7.3164e-10	1.85167e-09	0.784571	0.00436722	0.00624119	1.32137	8.97084e-05	0.000274901
NGR_b13150	474	17	8	11	0.8586	0.8608	0.8439	4.70114	19.047	6.844	2.01848	0.00170737	0.0025878	0.54183	0.300174	0.341511	1.47665	0.0252086	0.0446893
NGR_b13160	909	140	43	57	0.9923	0.8845	0.9769	20.1881	53.385	18.493	1.40293	2.32372e-07	4.95039e-07	-0.126532	0.603042	0.64405	1.52946	3.85642e-07	1.75827e-06
NGR_b13170	1566	212	41	81	0.963	0.8231	0.947	17.745	29.5466	15.2542	0.735577	0.0036119	0.00529934	-0.218209	0.256252	0.296003	0.953786	0.000752792	0.0019246
NGR_b13180	492	98	24	104	0.9919	0.9756	0.9919	26.1092	55.0505	62.3396	1.0762	0.00164302	0.00249699	1.25559	8.58894e-10	1.69586e-09	-0.179393	0.640502	0.712347
NGR_b13190	405	155	18	92	0.9951	0.9284	0.9877	50.1659	50.1571	66.9928	-0.000254442	0.896464	0.909237	0.417299	0.0280204	0.0369623	-0.417553	0.29061	0.372875
NGR_b13200	864	224	15	147	0.9884	0.8507	0.9896	33.9834	19.5926	50.1764	-0.794519	0.0350582	0.0457663	0.562179	0.000278964	0.000437463	-1.3567	0.000126573	0.000376493
NGR_b13210	777	114	34	44	0.9858	0.8468	0.9858	19.2316	49.3825	16.7004	1.36052	6.62988e-06	1.26218e-05	-0.203597	0.449984	0.49511	1.56412	4.09852e-06	1.58188e-05
NGR_b13220	1920	309	65	208	0.9917	0.9339	0.9885	21.0955	38.2056	31.949	0.85685	3.36906e-05	6.06176e-05	0.598838	4.88046e-06	8.35647e-06	0.258012	0.196159	0.266675
NGR_b13230	1434	135	31	76	0.9868	0.848	0.9107	12.34	24.3965	15.63	0.983326	0.00101841	0.00158149	0.340973	0.0966516	0.118643	0.642353	0.0360754	0.061657
NGR_b13240	1680	5608	78	245	0.9994	0.9173	0.9863	437.553	52.3962	43.0083	-3.06192	4.23656e-167	8.38243e-166	-3.34677	0	0	0.284848	0.123162	0.179252
NGR_b13250	822	1644	22	35	0.9976	0.9282	0.8856	262.157	30.2041	12.5572	-3.11762	1.00542e-50	8.3243e-50	-4.38385	2.54648e-208	2.48543e-207	1.26623	0.00155439	0.00370311
NGR_b13260	1536	3216	55	171	0.9993	0.9518	0.9896	274.446	40.4098	32.8322	-2.76375	6.47304e-88	7.7689e-87	-3.06334	0	0	0.299591	0.169465	0.234717
NGR_b13270	1242	3092	22	286	0.9984	0.7842	0.9944	326.325	19.9901	67.911	-4.02895	7.52656e-114	1.11246e-112	-2.26459	8.6233e-217	8.57894e-216	-1.76436	7.34654e-11	5.48288e-10
NGR_b13280	588	293	85	583	0.9949	0.983	0.9949	65.3164	163.138	292.406	1.32058	7.1286e-12	2.03444e-11	2.16246	5.92884e-105	3.65051e-104	-0.841877	8.74938e-08	4.41897e-07
NGR_b13290	1140	811	419	1887	0.9947	0.9877	0.9956	93.2499	414.786	488.16	2.15319	3.0117e-110	4.31747e-109	2.38818	0	0	-0.234988	0.0023147	0.00529821
NGR_b13300	708	393	128	662	0.9929	0.9647	0.9944	72.7598	204.029	275.753	1.48756	2.14974e-20	9.04439e-20	1.92216	2.70898e-101	1.62277e-100	-0.434604	0.00143679	0.00345756
NGR_b13310	1515	11	133	596	0.4871	0.9604	0.9914	0.951727	99.0727	116.019	6.7018	1.267e-116	1.9045e-115	6.9296	8.78338e-285	1.09801e-283	-0.227802	0.101852	0.151992
NGR_b13320	963	11	74	592	0.5462	0.9709	0.9938	1.49726	86.7202	181.297	5.85597	2.94506e-61	2.77607e-60	6.91988	9.10688e-283	1.12482e-281	-1.06392	6.84882e-11	5.15495e-10
NGR_b13330	906	25	1265	4591	0.7351	0.9978	0.9989	3.61696	1575.71	1494.43	8.76701	0	0	8.6906	0	0	0.0764127	0.094544	0.142149
NGR_b13340	843	6	233	931	0.3238	0.9739	0.9964	0.932945	311.92	325.7	8.38517	2.8814e-219	6.83698e-218	8.44754	0	0	-0.0623674	0.572782	0.649286
NGR_b13350	1188	2413	56	662	0.9966	0.9007	0.9941	266.24	53.1969	164.338	-2.32331	1.07226e-55	9.39255e-55	-0.696064	1.89927e-30	5.7952e-30	-1.62725	3.20484e-21	5.35901e-20
NGR_b13360	1188	1742	49	399	0.9958	0.9066	0.9941	192.205	46.5473	99.0494	-2.04587	2.68902e-35	1.68043e-34	-0.956423	3.97564e-37	1.30927e-36	-1.08945	5.41298e-08	2.82617e-07
NGR_b13370	1434	33	41	42	0.8466	0.9358	0.6569	3.01646	32.2663	8.63765	3.4191	6.3265e-22	2.80057e-21	1.51778	5.5829e-06	9.5381e-06	1.90132	5.05768e-09	3.06183e-08
NGR_b13380	1062	31	35	31	0.5254	0.8776	0.7872	3.82622	37.1928	8.6086	3.28103	3.67136e-18	1.41222e-17	1.16986	0.00143076	0.00213338	2.11117	5.57152e-09	3.36302e-08
NGR_b13390	1302	33	36	62	0.7419	0.8333	0.702	3.32227	31.2037	14.0435	3.23148	2.58804e-18	9.99858e-18	2.07966	4.51568e-12	9.56298e-12	1.15181	0.000209354	0.000594435
NGR_b13400	228	0	2	1	-	0.5351	0.3947	0	9.89942	1.29348	-	0.0022538	0.00337634	-	0.189361	0.223023	2.93608	0.060091	0.0962919
NGR_b13410	540	14	7	26	0.887	0.6222	0.9167	3.39834	14.6292	14.1996	2.10594	0.0022885	0.00342005	2.06295	7.89716e-06	1.33994e-05	0.042999	0.81604	0.858062
NGR_b13420	1296	102	11	42	0.9853	0.4707	0.838	10.3164	9.57861	9.5574	-0.107049	0.943642	0.950394	-0.110247	0.710832	0.745025	0.00319798	0.890756	0.916685
NGR_b13430	816	141	62	83	0.9485	0.9951	0.9032	22.6496	85.7465	29.9974	1.92059	2.16774e-15	7.43345e-15	0.405349	0.0418986	0.054263	1.51524	1.64503e-09	1.07022e-08
NGR_b13440	654	89	24	100	0.9878	0.8043	0.9878	17.8379	41.4141	45.0939	1.21517	0.000495924	0.000795456	1.33798	2.46494e-10	4.91875e-10	-0.12281	0.77291	0.825051
NGR_b13450	252	16	5	4	0.7897	0.5873	0.5437	8.32246	22.3916	4.68118	1.42787	0.043623	0.0562359	-0.830139	0.356116	0.400444	2.25801	0.0152872	0.0286178
NGR_b13480	1017	42	24	17	0.9449	0.7139	0.6539	5.41328	26.6321	4.92973	2.29859	1.10055e-08	2.57489e-08	-0.134993	0.80113	0.826783	2.43358	9.5835e-08	4.82843e-07
NGR_b13490	1383	64	26	53	0.8698	0.8026	0.9342	6.06583	21.2161	11.3018	1.80638	6.85038e-07	1.41179e-06	0.897782	0.000880924	0.00133443	0.908603	0.0092132	0.0183227
NGR_b13500	321	15	10	22	0.919	0.7757	0.8723	6.12517	35.1568	20.2122	2.52098	5.3693e-05	9.47893e-05	1.7224	0.000286668	0.000449089	0.79858	0.126692	0.183183
NGR_b13510	192	13	7	3	0.9427	0.8854	0.7188	8.87512	41.1445	4.60803	2.21286	0.00160178	0.00243731	-0.945616	0.366712	0.410792	3.15848	0.000609528	0.00159187
NGR_b13520	1032	146	40	225	0.939	0.7432	0.8963	18.5441	43.7416	64.2981	1.23805	6.66582e-06	1.26864e-05	1.79382	1.95548e-32	6.13306e-32	-0.555769	0.0227714	0.0407776
NGR_b13530	966	100	21	45	0.9358	0.7391	0.9824	13.5692	24.5334	13.7382	0.854406	0.0147961	0.0202056	0.0178581	0.908806	0.922219	0.836548	0.0278714	0.0488361
NGR_b13540	1461	31	26	23	0.5955	0.6366	0.3984	2.78127	20.0834	4.64273	2.85219	5.84718e-12	1.67724e-11	0.739227	0.0598092	0.0757004	2.11296	4.56858e-07	2.05271e-06
NGR_b13550	1362	52	28	70	0.9787	0.7783	0.9023	5.00447	23.2004	15.1571	2.21286	2.1249e-09	5.22203e-09	1.5987	1.1662e-09	2.29458e-09	0.614156	0.0545022	0.0882043
NGR_b13560	1302	84	43	110	0.9892	0.9378	0.9754	8.45669	37.2711	24.9159	2.13989	6.30332e-13	1.89039e-12	1.5589	7.74508e-14	1.7215e-13	0.580989	0.0254238	0.0449934
NGR_b13570	1440	105	55	113	0.9764	0.934	0.9438	9.55782	43.1037	23.1426	2.17306	2.27432e-16	8.16041e-16	1.27579	9.50744e-11	1.92324e-10	0.897265	0.000228564	0.000643662
NGR_b13600	735	11	17	4	0.6585	0.6585	0.4381	1.96172	26.1022	1.60497	3.73398	4.53282e-11	1.22906e-10	-0.28957	0.846454	0.868057	4.02355	3.02324e-09	1.89512e-08
NGR_b13610	1884	1318	518	788	0.9979	0.9761	0.9862	91.6994	310.287	123.35	1.75862	6.22002e-100	8.19587e-99	0.427778	7.86858e-11	1.59694e-10	1.33084	8.83404e-55	3.19627e-53
NGR_b13620	2202	115	1494	7307	0.9555	0.9977	0.9986	6.84562	765.681	978.627	6.80542	0	0	7.15943	0	0	-0.354015	7.71758e-19	1.12615e-17
NGR_b13630	957	33	637	3347	0.8098	0.9885	0.999	4.51996	751.177	1031.43	7.3767	0	0	7.83412	0	0	-0.457419	3.42256e-14	3.52336e-13
NGR_b13640	1185	24	329	1942	0.6734	0.9949	0.9992	2.65476	313.323	483.311	6.88293	8.01202e-289	2.40866e-287	7.50823	0	0	-0.6253	2.5028e-14	2.60249e-13
NGR_b13650	786	12	275	1356	0.6374	0.9911	0.9949	2.0012	394.843	508.783	7.62427	1.71978e-251	4.45633e-250	7.99004	0	0	-0.36577	9.06368e-05	0.000277471
NGR_b13660	1476	552	33	188	0.9932	0.9072	0.9919	49.0213	25.2315	37.5636	-0.958185	6.07206e-05	0.000106077	-0.384074	0.00139623	0.00208441	-0.574111	0.033063	0.0571558
NGR_b13670	1269	810	123	837	0.9945	0.9913	0.9984	83.6673	109.385	194.518	0.386681	0.00630494	0.00900934	1.21717	3.3257e-64	1.49234e-63	-0.830486	2.07314e-10	1.47431e-09
NGR_b13680	828	154	32	44	0.9903	0.9614	0.8454	24.3794	43.6149	15.6718	0.839158	0.00362514	0.0053175	-0.637494	0.00837264	0.01169	1.47665	1.89238e-05	6.53722e-05
NGR_b13690	1170	255	128	211	0.9256	0.9282	0.912	28.5684	123.464	53.1854	2.11159	3.61656e-34	2.21099e-33	0.896607	4.71598e-11	9.67589e-11	1.21498	5.43394e-13	5.13279e-12
NGR_b13700	1143	222	93	179	0.9939	0.9956	0.9799	25.4589	91.823	46.1851	1.85069	4.97008e-21	2.136e-20	0.859261	5.09592e-09	9.79912e-09	0.991427	2.0987e-07	9.97285e-07
NGR_b13710	1023	302	85	163	0.998	0.9873	0.9912	38.6958	93.7687	46.9902	1.27693	2.64858e-11	7.35215e-11	0.280185	0.0454484	0.0584809	0.996747	6.0774e-07	2.67432e-06
NGR_b13720	1794	503	161	483	0.9939	0.9582	0.9955	36.7517	101.279	79.3999	1.46245	1.55939e-24	7.53888e-24	1.11133	8.55994e-33	2.69699e-32	0.351121	0.00797484	0.0161401
NGR_b13730	1047	3193	304	929	0.9971	0.9962	0.9924	399.746	327.674	261.676	-0.286824	0.000742626	0.00117174	-0.611301	4.94304e-32	1.53938e-31	0.324477	0.000771474	0.0019594
NGR_b13740	1599	25918	1114	6075	0.9994	0.9987	0.9987	2124.64	786.233	1120.45	-1.43419	0	0	-0.923137	0	0	-0.511051	1.31872e-29	2.98862e-28
NGR_b13750	924	3090	53	368	0.9989	0.9437	0.9935	438.348	64.732	117.455	-2.75953	2.09476e-84	2.45698e-83	-1.89997	7.22328e-175	6.25142e-174	-0.859558	1.67936e-05	5.84705e-05
NGR_b13760	1131	4363	84	442	0.9991	0.9717	0.9956	505.656	83.8169	115.254	-2.59284	1.42814e-111	2.08105e-110	-2.13334	2.65808e-284	3.3095e-283	-0.459501	0.00642994	0.0132917
NGR_b13770	1602	6287	136	812	0.9988	0.9806	0.9969	514.414	95.8057	149.482	-2.42475	2.17432e-149	3.99572e-148	-1.78296	0	0	-0.641789	5.16698e-07	2.29491e-06
NGR_b13780	1902	344	48	120	0.9769	0.816	0.99	23.7072	28.4804	18.6066	0.264643	0.213032	0.24827	-0.349513	0.0215256	0.0287814	0.614156	0.0133673	0.0253614
NGR_b13790	198	5	2	13	0.9091	0.6465	0.899	3.31007	11.3993	19.363	1.78402	0.0844806	0.104617	2.54837	0.00029411	0.000460049	-0.764356	0.65182	0.722079
NGR_b13800	516	2	8	0	0.3488	0.6453	-	0.508057	17.4967	0	5.10594	1.29324e-07	2.80823e-07	-	0.663606	0.700511	14.0948	1.40674e-06	5.7869e-06
NGR_b13810	741	12	25	3	0.5749	0.5803	0.2888	2.12273	38.0747	1.19398	4.16484	4.3e-17	1.5889e-16	-0.830139	0.45096	0.49592	4.99498	6.29762e-15	6.93298e-14
NGR_b13820	126	1	0	0	0.7143	-	-	1.04031	0	0	-	0.394592	0.437862	-	0.958554	0.96432	0
NGR_b13830	852	9	9	18	0.4401	0.4308	0.554	1.38463	11.9211	6.23058	3.10594	1.12869e-05	2.10922e-05	2.16986	0.000117649	0.000188165	0.936084	0.0969714	0.145516
NGR_b13840	201	5	3	4	0.6617	0.6219	0.8756	3.26066	16.8438	5.86894	2.36898	0.0192024	0.0258185	0.847933	0.327584	0.370651	1.52105	0.126219	0.182671
NGR_b13850	264	4	3	4	0.4394	0.7462	0.9015	1.98604	12.8243	4.4684	2.69091	0.0116203	0.0160707	1.16986	0.217044	0.253457	1.52105	0.126219	0.182927
NGR_b13860	1458	79	18	48	0.8765	0.4993	0.8182	7.10235	13.9325	9.70911	0.972089	0.0111899	0.0155239	0.451043	0.084715	0.10478	0.521046	0.170671	0.236176
NGR_b13870	891	48	27	22	0.8844	0.8406	0.8541	7.06148	34.198	7.28183	2.27587	1.92069e-09	4.74086e-09	0.0443303	0.854128	0.875347	2.23154	9.61472e-08	4.83628e-07
NGR_b13880	1236	104	29	56	0.8714	0.7613	0.9426	11.0293	26.4786	13.3618	1.26349	8.46854e-05	0.000145844	0.276776	0.236202	0.27407	0.98671	0.00329262	0.00728853
NGR_b13890	1119	16	18	14	0.6613	0.748	0.5121	1.87423	18.1534	3.68972	3.27587	3.28456e-10	8.50033e-10	0.977216	0.059835	0.0757176	2.29865	7.92072e-06	2.90661e-05
NGR_b13900	237	7	4	8	0.8059	0.7046	0.8397	3.87152	19.047	9.95491	2.29859	0.0103011	0.0143552	1.36251	0.060481	0.0764413	0.936084	0.223964	0.297993
NGR_b13910	1323	57	39	60	0.904	0.8178	0.938	5.64738	33.2675	13.3748	2.55846	6.49012e-15	2.16792e-14	1.24386	3.57248e-06	6.15609e-06	1.3146	1.76616e-05	6.13199e-05
NGR_b13920	801	41	5	21	0.9126	0.2559	0.5955	6.7094	7.04453	7.73183	0.0703211	0.727302	0.755989	0.204627	0.556176	0.59948	-0.134306	0.997554	0.998038
NGR_b13930	1557	54	28	48	0.8998	0.7444	0.9647	4.54608	20.2948	9.09176	2.15841	4.09482e-09	9.8674e-09	0.999936	0.000519496	0.000800259	1.15848	0.000959722	0.00237702
NGR_b13940	2313	47	41	66	0.8016	0.7562	0.853	2.66351	20.0043	8.41519	2.90891	3.1651e-18	1.22051e-17	1.65967	1.22145e-09	2.40177e-09	1.24924	2.44302e-05	8.31406e-05
NGR_b13950	1335	114	14	19	0.9858	0.5184	0.7446	11.1932	11.8348	4.19728	0.0804099	0.730506	0.758047	-1.4151	1.40966e-05	2.36138e-05	1.49551	0.00356816	0.0078591
NGR_b13960	1179	4	2	26	0.1408	0.1289	0.2375	0.444712	1.91439	6.50362	2.10594	0.057158	0.0726112	3.8703	2.33078e-10	4.65554e-10	-1.76436	0.0864984	0.131168
NGR_b13970	2010	598	41	144	0.9871	0.7985	0.9433	38.9976	23.0199	21.1282	-0.760505	0.000563384	0.000900164	-0.884215	3.08882e-12	6.57051e-12	0.123711	0.583236	0.659204
NGR_b13980	1056	1626	12	43	0.9119	0.4081	0.8456	201.831	12.8243	12.0088	-3.9762	5.88378e-60	5.43854e-59	-4.07099	1.07921e-196	1.00575e-195	0.0947815	0.745108	0.801876
NGR_b13990	603	1267	17	44	0.9983	0.738	0.9519	275.417	31.8161	21.5194	-3.11379	2.45464e-39	1.69471e-38	-3.67791	5.67038e-143	4.22751e-142	0.564115	0.152444	0.214211
NGR_b14000	240	546	3	124	0.9917	0.75	0.9833	298.204	14.1067	152.372	-4.40185	5.1282e-22	2.2799e-21	-0.9687	6.91636e-13	1.50275e-12	-3.43315	1.65985e-09	1.07873e-08
NGR_b14010	387	528	11	131	0.9948	0.7881	0.9819	178.836	32.0772	99.8288	-2.47902	5.50138e-14	1.74629e-13	-0.84111	3.35924e-10	6.69037e-10	-1.63791	3.67516e-05	0.000121465
NGR_b14020	1113	103	26	21	0.9856	0.8302	0.8221	12.1304	26.3629	5.56442	1.11988	0.000730156	0.00115295	-1.12432	0.000551522	0.000847484	2.24421	1.46752e-07	7.13803e-07
NGR_b14030	1152	83	28	27	0.9722	0.9193	0.6701	9.44404	27.4297	6.91205	1.53826	5.73942e-06	1.09806e-05	-0.450291	0.16697	0.198466	1.98855	5.43434e-07	2.40503e-06
NGR_b14040	1746	255	89	343	0.9891	0.9078	0.8912	19.1438	57.5255	57.9356	1.58732	3.50702e-16	1.24607e-15	1.59757	4.14456e-41	1.43117e-40	-0.0102476	0.989366	0.993541
NGR_b14050	1005	319	128	3402	0.99	0.9751	0.994	41.6061	143.734	998.306	1.78853	7.41174e-27	3.87023e-26	4.58462	0	0	-2.79608	1.90704e-193	2.35977e-191
NGR_b14060	705	327	133	7137	0.9773	0.9759	0.9887	60.7982	212.901	2985.53	1.80808	2.78448e-28	1.51133e-27	5.61782	0	0	-3.80974	0	0
NGR_b14070	1173	755	25	92	0.9915	0.6999	0.9838	84.3687	24.0523	23.1305	-1.81053	5.68744e-14	1.80442e-13	-1.86691	5.0228e-43	1.7873e-42	0.056378	0.795004	0.841089
NGR_b14080	1353	116	20	151	0.9712	0.6157	0.9904	11.2381	16.682	32.9135	0.569892	0.0918412	0.113144	1.55028	2.89612e-18	7.13139e-18	-0.980393	0.00256576	0.00581905
NGR_b14090	675	96	13	108	0.9748	0.517	0.9585	18.6423	21.7347	47.1863	0.221422	0.505746	0.545659	1.33979	4.6104e-11	9.46241e-11	-1.11836	0.00507632	0.0107228
NGR_b14100	1698	42	32	1162	0.7367	0.8121	0.99	3.24223	21.268	201.82	2.71363	1.74712e-13	5.40187e-13	5.95994	0	0	-3.24631	1.21458e-76	6.1595e-75
NGR_b14110	381	43	48	400	0.9738	0.9869	0.9921	14.7937	142.178	309.621	3.26464	4.69264e-24	2.22864e-23	4.38745	2.1793e-152	1.71571e-151	-1.12281	2.48382e-08	1.36599e-07
NGR_b14120	660	214	10	30	0.9939	0.8561	0.953	42.5013	17.099	13.4052	-1.31359	0.00195994	0.00295613	-1.66472	1.63966e-11	3.41393e-11	0.351121	0.430568	0.516765
NGR_b14130	669	632	45	107	0.9985	0.8849	0.9148	123.829	75.9104	47.1686	-0.705983	0.000868856	0.00136051	-1.39245	1.15048e-24	3.20829e-24	0.68647	0.00809374	0.0163487
NGR_b14140	615	61	16	27	0.9821	0.8699	0.948	13.0013	29.3602	12.9474	1.17521	0.00487782	0.00705967	-0.00598866	0.967236	0.971002	1.1812	0.00991862	0.0195622
NGR_b14150	2067	569	32	193	0.9908	0.6739	0.9453	36.0831	17.4713	27.5367	-1.04634	1.23149e-05	2.29304e-05	-0.389967	0.00099741	0.00150536	-0.656373	0.0147914	0.0277821
NGR_b14160	1083	79	34	40	0.9806	0.8652	0.9751	9.56161	35.4295	10.8925	1.88963	5.03196e-09	1.20413e-08	0.188009	0.475592	0.520602	1.70162	9.0068e-07	3.81417e-06
NGR_b14170	207	3	4	2	0.5556	0.7971	0.744	1.89969	21.8074	2.84941	3.52098	0.00104194	0.00161683	0.584899	0.540166	0.584668	2.93608	0.0109884	0.0212653
NGR_b14190	933	604	68	134	0.9957	0.9914	0.9796	84.857	82.2512	42.3564	-0.0449969	0.859084	0.876059	-1.00245	7.90172e-15	1.80162e-14	0.957457	1.55463e-05	5.4465e-05
NGR_b14200	393	79	12	52	0.9975	0.8092	0.9415	26.3492	34.4591	39.0217	0.387127	0.316274	0.357294	0.56652	0.0277574	0.036631	-0.179393	0.788906	0.837071
NGR_b14210	1902	1891	126	432	0.9995	0.9169	0.9937	130.321	74.761	66.9836	-0.801709	7.35746e-11	1.97678e-10	-0.960185	2.07124e-40	7.09681e-40	0.158476	0.26577	0.345663
NGR_b14220	1086	410	63	210	0.9917	0.9567	0.9908	49.4864	65.4675	57.0276	0.403745	0.0384082	0.0498349	0.204627	0.0932266	0.114758	0.199118	0.315532	0.398977
NGR_b14230	765	65	24	51	0.9778	0.8693	0.9791	11.1374	35.405	19.6609	1.66854	6.9488e-06	1.32046e-05	0.819919	0.00253176	0.00369843	0.848621	0.0179089	0.0328887
NGR_b14240	855	192	22	229	0.993	0.8187	0.9778	29.4352	29.0383	78.9887	-0.0195859	0.95387	0.959291	1.4241	9.71644e-24	2.67343e-23	-1.44369	4.27672e-07	1.93139e-06
NGR_b14250	885	179	22	115	0.9966	0.7311	0.9729	26.512	28.054	38.3222	0.0815608	0.713178	0.743805	0.531535	0.00221468	0.00324827	-0.449975	0.19539	0.265805
NGR_b14260	774	112	9	25	0.991	0.708	0.8953	18.9675	13.1225	9.52565	-0.531485	0.34462	0.386216	-0.993638	0.00108868	0.00163871	0.462153	0.344948	0.429156
NGR_b14270	1068	63	18	46	0.9925	0.632	0.824	7.73217	19.0202	12.7023	1.29859	0.00128173	0.00196674	0.716143	0.0106877	0.0147558	0.582447	0.131733	0.188708
NGR_b14280	1032	48	9	22	0.9806	0.4341	0.8198	6.09668	9.84187	6.28693	0.690907	0.149994	0.178706	0.0443303	0.854128	0.875202	0.646577	0.216888	0.289887
NGR_b14290	1173	105	21	24	0.9847	0.7528	0.7911	11.7334	20.2039	6.03405	0.784017	0.0235172	0.0312604	-0.959422	0.00214942	0.00315479	1.74344	7.44474e-05	0.000231344
NGR_b14300	789	171	34	136	0.9987	0.6946	0.9328	28.4087	48.6314	50.8344	0.775555	0.00521116	0.00751927	0.839472	5.82438e-07	1.03656e-06	-0.0639162	0.87518	0.903812
NGR_b14310	753	218	34	89	0.9947	0.9031	0.992	37.9484	50.9564	34.857	0.425223	0.100956	0.123513	-0.12259	0.518148	0.562311	0.547813	0.0573182	0.0922789
NGR_b14320	1428	292	38	75	0.9958	0.785	0.9496	26.8032	30.031	15.4892	0.164048	0.45857	0.500163	-0.791145	9.955e-06	1.68081e-05	0.955193	0.00114222	0.00277896
NGR_b14330	1611	208	57	22	0.9888	0.8802	0.5636	16.9239	39.9295	4.02738	1.2384	9.05628e-08	1.98603e-07	-2.07115	1.88887e-14	4.27206e-14	3.30954	8.09776e-23	1.46923e-21
NGR_b14340	1182	95	30	2	0.9704	0.8858	0.1074	10.5351	28.643	0.499009	1.44298	8.48708e-06	1.59758e-05	-4.39999	4.3908e-13	9.57037e-13	5.84297	4.32582e-19	6.41819e-18
NGR_b14350	504	11	7	6	0.9266	0.7282	0.8095	2.86085	15.6741	3.51088	2.45387	0.00072007	0.00113934	0.295392	0.60685	0.647223	2.15848	0.00607264	0.0126163
NGR_b14360	252	120	6	21	0.9921	0.9524	0.9841	62.4184	26.8699	24.5762	-1.21598	0.0358112	0.0466804	-1.34471	1.76006e-05	2.9404e-05	0.128729	0.714242	0.775946
NGR_b14370	1209	80	1146	6700	0.9892	0.9967	0.9975	8.67353	1069.73	1634.35	6.94641	0	0	7.55788	0	0	-0.61147	5.2334e-44	1.57947e-42
NGR_b14380	1128	331	1039	6723	0.9965	0.9991	0.9991	38.4637	1039.49	1757.72	4.75624	0	0	5.51406	0	0	-0.757826	4.08192e-63	1.77851e-61
NGR_b14390	483	170	173	974	0.9938	0.9793	0.9959	46.1354	404.216	594.713	3.13118	2.67342e-77	2.93555e-76	3.68825	0	0	-0.557066	1.18444e-06	4.92813e-06
NGR_b14400	456	21	16	89	0.9232	0.8618	0.9825	6.03652	39.5977	57.56	2.71363	1.30085e-07	2.82277e-07	3.25328	1.95668e-27	5.66585e-27	-0.53965	0.183862	0.252397
NGR_b14410	384	26	15	85	0.9349	0.8828	0.9271	8.87512	44.0834	65.2805	2.3124	4.3813e-06	8.45014e-06	2.87881	3.12442e-23	8.54726e-23	-0.566417	0.175578	0.242369
NGR_b14420	498	55	149	581	0.9317	0.9779	0.996	14.4766	337.654	344.066	4.54375	7.29538e-100	9.59242e-99	4.5709	5.11372e-227	5.28275e-226	-0.0271421	0.865522	0.895183
NGR_b14430	915	84	28	209	0.9781	0.8579	0.9803	12.0335	34.5344	67.3629	1.52098	6.95516e-06	1.32127e-05	2.4849	3.77702e-46	1.40374e-45	-0.96392	0.000416256	0.00111876
NGR_b14440	1293	46	21	51	0.8902	0.6991	0.8902	4.66328	18.3289	11.6323	1.9747	1.59184e-06	3.19349e-06	1.31872	7.41142e-06	1.26029e-05	0.655976	0.0739566	0.115141
NGR_b14450	165	33	3	14	0.9333	0.8424	0.9879	26.2157	20.5188	25.023	-0.353487	0.907508	0.918483	-0.067178	0.948948	0.955744	-0.286309	0.940786	0.957185
NGR_b14460	522	15	9	12	0.9444	0.7203	0.9636	3.76663	19.4575	6.77963	2.36898	0.000221498	0.000367857	0.847933	0.11851	0.143736	1.52105	0.0159205	0.0296688
NGR_b14470	921	167	214	744	0.9609	0.9837	0.9946	23.7678	262.222	238.237	3.46371	2.42662e-107	3.40772e-106	3.32532	2.69618e-221	2.72614e-220	0.138392	0.209288	0.282044
NGR_b14480	207	23	95	1282	0.9614	0.9855	0.9952	14.5643	517.926	1826.47	5.15224	1.63379e-71	1.70051e-70	6.97048	0	0	-1.81824	8.15672e-46	2.53596e-44
NGR_b14490	288	9	20	336	0.8958	0.9062	0.9931	4.09621	78.3704	344.066	4.25795	2.57786e-14	8.3541e-14	6.39225	4.12082e-157	3.31595e-156	-2.13431	1.55172e-15	1.79448e-14
NGR_b14500	363	66	25	181	0.9697	0.9449	0.989	23.8325	77.7228	147.051	1.70541	3.1344e-06	6.13506e-06	2.62531	6.83028e-43	2.42907e-42	-0.919906	0.00163687	0.00387425
NGR_b14510	1452	92	61	194	0.9759	0.9132	0.9628	8.30526	47.4109	39.4031	2.51312	9.1281e-22	4.00924e-21	2.24621	6.0793e-38	2.02142e-37	0.266908	0.195177	0.265572
NGR_b14520	1161	30	155	954	0.7743	0.9905	0.9957	3.38705	150.666	242.333	5.47518	1.46135e-120	2.26254e-119	6.16082	0	0	-0.685637	7.95748e-09	4.70229e-08
NGR_b14530	1026	111	41	254	0.9474	0.8938	0.9903	14.181	45.0974	73.0099	1.66908	6.18222e-09	1.46917e-08	2.36413	2.1439e-52	8.59226e-52	-0.695049	0.00305108	0.00680253
NGR_b14540	1041	67	47	205	0.9222	0.9693	0.9798	8.43638	50.9521	58.0763	2.59444	6.58658e-18	2.50711e-17	2.78325	1.09608e-51	4.36176e-51	-0.188807	0.449422	0.534007
NGR_b14550	1227	28	28	49	0.7196	0.7702	0.9446	2.9912	25.753	11.7773	3.10594	4.9299e-14	1.5689e-13	1.97722	2.76504e-09	5.37376e-09	1.12873	0.00122791	0.00298042
NGR_b14560	303	39	6	14	0.8878	0.8383	0.934	16.8715	22.3472	13.6264	0.405505	0.395406	0.437981	-0.308186	0.540886	0.58514	0.713691	0.25141	0.329201
NGR_b14570	1650	31	40	145	0.7024	0.7927	0.9812	2.46269	27.3584	25.9167	3.47368	8.26032e-22	3.63583e-21	3.39557	1.65586e-45	6.10635e-45	0.0781028	0.710936	0.773034
NGR_b14580	2970	96	91	178	0.7875	0.9256	0.9747	4.23689	34.578	17.675	3.02878	5.07764e-40	3.54519e-39	2.06063	2.64006e-31	8.14391e-31	0.968145	4.86498e-07	2.17326e-06
NGR_b14590	1482	103	16	51	0.3887	0.2915	0.3954	9.11006	12.1839	10.1489	0.419444	0.235266	0.272388	0.155786	0.503816	0.549069	0.263658	0.462006	0.546023
NGR_b14600	1173	375	51	89	0.9983	0.9633	0.919	41.905	49.0667	22.3763	0.227624	0.264636	0.303555	-0.905152	1.94023e-08	3.65818e-08	1.13278	1.49847e-05	5.25271e-05
NGR_b14610	462	19	9	19	0.8333	0.9307	0.8874	5.39068	21.9844	12.1285	2.02794	0.000918218	0.00143418	1.16986	0.0119096	0.0163444	0.858081	0.121414	0.176916
NGR_b14620	300	11	4	4	0.8467	0.4967	0.7433	4.80622	15.0471	3.93219	1.64651	0.0398964	0.0516792	-0.28957	0.846454	0.868201	1.93608	0.0454196	0.0751166
NGR_b14630	579	27	18	6	0.9724	0.9516	0.4162	6.11248	35.084	3.0561	2.52098	1.07773e-07	2.35262e-07	-1.00006	0.131195	0.15816	3.52105	9.76884e-09	5.71805e-08
NGR_b14640	1113	61	38	15	0.9209	0.8994	0.5508	7.18401	38.5304	3.97458	2.42314	1.26842e-13	3.95736e-13	-0.853986	0.0369928	0.0481919	3.27712	1.28233e-15	1.48852e-14
NGR_b14650	357	3	3	0	0.6947	0.6134	-	1.1015	9.48348	0	3.10594	0.00633112	0.00904467	-	0.459412	0.503961	13.2112	0.00368506	0.0080649
NGR_b14660	603	281	21	40	0.9851	0.9735	0.8723	61.0831	39.3022	19.5631	-0.636164	0.0495656	0.0634608	-1.64264	1.80832e-14	4.09287e-14	1.00647	0.0102449	0.0201222
NGR_b14670	417	7	3	5	0.3549	0.2806	0.554	2.20036	8.11895	3.53614	1.88355	0.0424336	0.0548053	0.684434	0.36334	0.407679	1.19912	0.190859	0.260442
NGR_b14680	795	15	11	11	0.8478	0.3346	0.439	2.47318	15.6149	4.08057	2.65849	1.24185e-05	2.31093e-05	0.722402	0.188242	0.221916	1.93608	0.00167078	0.00394698
NGR_b14690	705	5	23	7	0.2865	0.8993	0.6823	0.929636	36.8174	2.92822	5.30758	3.65008e-19	1.46595e-18	1.65529	0.0426486	0.055165	3.65229	4.36674e-11	3.38135e-10
NGR_b14700	882	12	16	0	0.712	0.7313	-	1.78338	20.4723	0	3.52098	5.91728e-10	1.50619e-09	-	0.0167819	0.0226987	14.3214	4.77578e-12	4.13255e-11
NGR_b14710	1011	14	17	3	0.7715	0.8101	0.2423	1.81514	18.9763	0.875116	3.38605	4.52972e-10	1.1616e-09	-1.05253	0.295892	0.337321	4.43858	6.8357e-10	4.64242e-09
NGR_b14720	1242	72	23	24	0.8994	0.839	0.8277	7.59877	20.8988	5.69882	1.45958	7.3877e-05	0.00012787	-0.415101	0.236926	0.274859	1.87468	1.2709e-05	4.5138e-05
NGR_b14730	675	88	20	1	0.997	0.9022	0.1333	17.0888	33.4381	0.43691	0.968441	0.00802388	0.0113633	-5.28957	3.46916e-13	7.57754e-13	6.25801	1.55304e-13	1.53493e-12
NGR_b14740	558	35	12	5	0.9857	0.7366	0.267	8.22178	24.2696	2.6426	1.56162	0.00192322	0.00290217	-1.63749	0.010232	0.0141646	3.19912	7.65298e-06	2.82007e-05
NGR_b14750	1215	32	23	8	0.8436	0.7852	0.4198	3.45228	21.3632	1.94182	2.62951	7.8889e-10	1.98925e-09	-0.830139	0.155897	0.185946	3.45965	1.40031e-10	1.01926e-09
NGR_b14760	330	10	1	3	0.9485	0.2727	0.5576	3.97208	3.4198	2.68104	-0.215983	0.719298	0.748926	-0.567104	0.664088	0.700661	0.351121	0.554986	0.634577
NGR_b14770	222	4	1	0	0.5586	0.4054	-	2.36178	5.08349	0	1.10594	0.2447	0.282465	-	0.31805	0.360589	12.3116	0.0858494	0.1306
NGR_b14780	411	6	10	9	0.7956	0.8637	0.4696	1.91356	27.4583	6.45797	3.84291	2.10444e-07	4.49872e-07	1.75482	0.0173611	0.023436	2.08809	0.00154643	0.00368984
NGR_b14790	1401	70	28	19	0.9086	0.6281	0.6203	6.54926	22.5546	3.99955	1.78402	3.48156e-07	7.35128e-07	-0.711494	0.055293	0.0703151	2.49551	5.00122e-09	3.03954e-08
NGR_b14800	1110	162	20	50	0.9829	0.7937	0.7721	19.1304	20.334	13.2844	0.0880231	0.703636	0.734843	-0.526133	0.0227654	0.030367	0.614156	0.0985184	0.147658
NGR_b14810	1197	56	19	12	0.99	0.6074	0.5372	6.13234	17.9132	2.95653	1.54652	0.000147227	0.00024878	-1.05253	0.0176971	0.023848	2.59905	6.9272e-07	3.00973e-06
NGR_b14820	1026	54	14	3	0.9142	0.6676	0.2583	6.89888	15.3991	0.862322	1.15841	0.0087434	0.0123035	-3.00006	3.34292e-06	5.77015e-06	4.15848	4.75284e-08	2.50049e-07
NGR_b14830	906	49	11	11	0.968	0.4934	0.4481	7.08925	13.7019	3.58063	0.950667	0.0439702	0.0566245	-0.985417	0.036693	0.0478215	1.93608	0.00167078	0.00394396
NGR_b14840	834	18	11	2	0.6451	0.7902	0.1463	2.82904	14.8847	0.707228	2.39545	4.58008e-05	8.14368e-05	-2.00006	0.0458856	0.0590189	4.39552	7.44894e-07	3.21161e-06
NGR_b14850	855	36	14	14	0.9602	0.7871	0.476	5.5191	18.4789	4.829	1.74337	0.000297484	0.000487515	-0.192709	0.730748	0.762798	1.93608	0.00042939	0.00115255
NGR_b14860	588	106	22	31	0.9303	0.8639	0.9405	23.6298	42.2241	15.5482	0.837456	0.0144216	0.0197202	-0.603863	0.0388462	0.0504683	1.44132	0.000456204	0.00121556
NGR_b14870	165	6	2	0	0.8727	0.5515	-	4.7665	13.6792	0	1.52098	0.11712	0.141609	-	0.152434	0.182203	13.7397	0.0177865	0.0327224
NGR_b14890	705	149	27	103	0.9943	0.7688	0.9745	27.7032	43.2205	43.0867	0.641664	0.0331466	0.0433623	0.637193	0.000639414	0.000977686	0.00447076	0.921658	0.942529
NGR_b14920	531	16	13	51	0.8286	0.7627	0.9341	3.94964	27.6289	28.3251	2.80638	9.96962e-07	2.02765e-06	2.84229	2.27738e-14	5.1376e-14	-0.0359018	0.967858	0.978294
NGR_b14930	210	3	2	15	0.681	0.7143	0.9714	1.87255	10.7479	21.0653	2.52098	0.035375	0.0461604	3.49179	4.4947e-06	7.70449e-06	-0.970807	0.494744	0.577871
NGR_b14940	300	13	2	11	0.6533	0.3567	0.8567	5.68008	7.52356	10.8135	0.405505	0.456574	0.498425	0.928853	0.106169	0.129581	-0.523348	0.84295	0.879928
NGR_b14950	156	1	2	0	0.5769	0.5962	-	0.840248	14.4684	0	4.10594	0.00831158	0.0117386	-	0.958554	0.964163	13.8206	0.0177865	0.0327613
NGR_b14960	1080	40	26	76	0.8056	0.7546	0.9611	4.85477	27.1684	20.7532	2.48446	3.55018e-10	9.16858e-10	2.09586	1.36448e-14	3.09736e-14	0.388596	0.213748	0.28693
NGR_b14970	1074	322	48	200	0.9935	0.9516	0.9842	39.2992	50.4373	54.9188	0.359991	0.0997312	0.122352	0.4828	0.000232282	0.00036602	-0.12281	0.637632	0.709921
NGR_b14980	1029	187	20	81	0.9397	0.5656	0.9971	23.8209	21.9346	23.2148	-0.119021	0.81686	0.838246	-0.0371833	0.87312	0.892888	-0.0818381	0.895848	0.921159
NGR_b14990	1527	186	32	9	0.9941	0.704	0.3274	15.9664	23.6497	1.7382	0.566786	0.0392658	0.0509156	-3.19937	7.3691e-20	1.88586e-19	3.76616	3.26064e-15	3.66792e-14
NGR_b15000	1011	142	10	10	0.998	0.4085	0.451	18.4107	11.1626	2.91705	-0.721874	0.138263	0.165494	-2.65796	3.74306e-13	8.16716e-13	1.93608	0.00264102	0.00596786
NGR_b15010	954	254	20	34	0.9927	0.826	0.7683	34.8994	23.659	10.5106	-0.560812	0.0985642	0.120969	-1.73136	4.43204e-14	9.90446e-14	1.17055	0.0045113	0.00963459
NGR_b15020	762	36	27	18	0.9147	0.9396	0.8202	6.1927	39.9874	6.96647	2.69091	1.5238e-11	4.27784e-11	0.169861	0.634904	0.67366	2.52105	7.40714e-09	4.41078e-08
NGR_b15030	819	10	4	6	0.4103	0.2833	0.2759	1.60047	5.51177	2.16054	1.78402	0.0299494	0.0393459	0.432896	0.493678	0.538684	1.35112	0.115368	0.169383
NGR_b15040	708	33	8	26	0.7811	0.5749	0.7797	6.1096	12.7518	10.8302	1.06155	0.0531694	0.0678085	0.825907	0.0282974	0.0373039	0.235644	0.582394	0.658493
NGR_b15050	1002	29	25	32	0.8842	0.7275	0.8184	3.7937	28.157	9.41841	2.89182	9.45266e-12	2.67797e-11	1.31188	0.00038791	0.000602356	1.57994	6.32328e-05	0.000199807
NGR_b15110	1392	5	1	0	0.0776	0.0647	-	0.470829	0.810729	0	0.784017	0.319718	0.360658	-	0.220186	0.256738	9.66308	0.0858494	0.130504
NGR_b15120	288	135	13	90	0.9861	0.9653	0.9688	61.4432	50.9408	92.1607	-0.270431	0.608574	0.645138	0.584899	0.00309082	0.00447392	-0.85533	0.0423604	0.0706235
NGR_b15130	513	458	72	610	0.9903	0.9454	0.9474	117.025	158.391	350.678	0.436666	0.0178516	0.0241491	1.58332	9.98594e-71	4.79387e-70	-1.14666	2.16212e-12	1.9331e-11
NGR_b15140	546	60	7	29	0.978	0.5879	0.8919	14.4043	14.4684	15.6639	0.00640929	0.826282	0.846652	0.120952	0.67119	0.70731	-0.114542	0.978604	0.986416
NGR_b15150	330	9	1	9	0.9333	0.2727	0.9273	3.57487	3.4198	8.04311	-0.06398	0.639904	0.673967	1.16986	0.0771744	0.0959717	-1.23384	0.602778	0.677209
NGR_b15160	1299	32	115	49	0.7075	0.8637	0.7883	3.22904	99.9087	11.1245	4.95144	1.78232e-83	2.0709e-82	1.78457	3.23332e-08	6.0648e-08	3.16686	3.3675e-42	9.69057e-41
NGR_b15170	894	17	44	17	0.83	0.962	0.9206	2.49255	55.5431	5.60799	4.47791	1.43228e-30	8.1903e-30	1.16986	0.0171197	0.0231354	3.30805	5.44042e-18	7.58105e-17
NGR_b15180	801	27	24	34	0.8889	0.9725	0.9401	4.41838	33.8138	12.5182	2.93602	1.51066e-11	4.2448e-11	1.50244	4.89946e-05	8.02272e-05	1.43358	0.000274044	0.000759637
NGR_b15190	552	61	49	88	0.9801	0.9819	0.9819	14.4851	100.178	47.0153	2.78992	2.38202e-20	1.00013e-19	1.69856	9.76678e-13	2.11096e-12	1.09136	3.86324e-05	0.000127409
NGR_b15200	234	4	4	6	0.453	0.7479	0.4829	2.24066	19.2912	7.5619	3.10594	0.00214276	0.00321934	1.75482	0.049817	0.0637575	1.35112	0.115368	0.169424
NGR_b15210	441	45	8	6	0.932	0.6848	0.5465	13.3754	20.4723	4.01244	0.614092	0.208392	0.243091	-1.73703	0.0021299	0.00312689	2.35112	0.0020582	0.00475152
NGR_b15220	435	88	15	31	0.9931	0.8851	0.9678	26.5171	38.915	21.0169	0.553404	0.144177	0.172173	-0.335374	0.282296	0.323371	0.888778	0.0470068	0.0773899
NGR_b15230	3057	152	67	127	0.9676	0.8561	0.9408	6.51749	24.734	12.2519	1.92411	1.57435e-16	5.69173e-16	0.910618	2.19888e-07	3.98555e-07	1.01349	6.69354e-06	2.50078e-05
NGR_b15240	456	18	10	12	0.9956	0.9496	0.7697	5.17416	24.7486	7.7609	2.25795	0.000178721	0.000299546	0.584899	0.25157	0.291029	1.67305	0.00670578	0.0137836
NGR_b15250	993	15	14	31	0.5891	0.6647	0.715	1.98004	15.9109	9.20678	3.00641	1.21505e-07	2.64772e-07	2.21717	3.1416e-07	5.65287e-07	0.789242	0.0808072	0.124367
NGR_b15260	219	4	2	19	0.7169	0.8037	0.9498	2.39413	10.3063	25.5862	2.10594	0.057158	0.0726261	3.41779	3.08032e-07	5.54744e-07	-1.31184	0.272576	0.352957
NGR_b15270	222	24	16	83	0.9505	0.7928	0.9234	14.1707	81.3358	110.261	2.52098	5.03692e-07	1.04958e-06	2.95994	2.17654e-23	5.9674e-23	-0.438956	0.296536	0.379613
NGR_b15280	1239	9	30	5	0.368	0.8273	0.2776	0.952146	27.3253	1.19013	4.84291	7.22588e-23	3.28801e-22	0.321864	0.602754	0.643964	4.52105	1.57807e-16	1.98043e-15
NGR_b15290	435	86	19	125	0.9747	0.9678	0.9977	25.9144	49.2923	84.7454	0.927608	0.0124706	0.0171967	1.70938	1.38157e-17	3.34735e-17	-0.781773	0.0244194	0.0433897
NGR_b15300	1095	58	19	125	0.9963	0.663	0.9872	6.94298	19.5819	33.666	1.49589	0.000217968	0.000362383	2.27766	1.74553e-25	4.94567e-25	-0.781773	0.0244194	0.0434021
NGR_b15310	2460	65	57	153	0.5171	0.6447	0.8988	3.46346	26.149	18.3422	2.91647	1.14367e-24	5.55946e-24	2.40488	6.18284e-33	1.95102e-32	0.511586	0.0227458	0.0407436
NGR_b15320	486	66	20	21	0.9733	0.7449	0.9712	17.8008	46.4417	12.7432	1.38348	0.000374838	0.000608645	-0.482216	0.19365	0.227512	1.86569	4.77336e-05	0.000154138
NGR_b15330	909	32	9	24	0.9032	0.451	0.7228	4.61443	11.1736	7.78651	1.27587	0.019201	0.0258447	0.754824	0.0505692	0.0645467	0.521046	0.298854	0.381869
NGR_b15340	1527	40	22	39	0.647	0.7236	0.8003	3.43363	16.2592	7.53219	2.24345	7.16044e-08	1.58091e-07	1.13334	0.000507816	0.000783046	1.11011	0.00444764	0.00951177
NGR_b15350	930	1091	48	349	0.9968	0.9505	0.9957	153.771	58.2469	110.672	-1.40053	2.64854e-14	8.5697e-14	-0.474491	4.3481e-08	8.10179e-08	-0.926037	8.40978e-06	3.06969e-05
NGR_b15360	2196	1233	140	448	0.9973	0.9699	0.9973	73.5975	71.9466	60.1646	-0.0327291	0.83511	0.854425	-0.290741	0.000221096	0.000348749	0.258012	0.0636522	0.101368
NGR_b15370	2340	1255	91	561	0.9983	0.9192	0.9983	70.3008	43.8875	70.7038	-0.679732	4.34066e-06	8.37436e-06	0.00824649	0.900132	0.914467	-0.687979	9.93824e-06	3.59578e-05
NGR_b15380	1044	533	56	194	0.999	0.9569	0.9923	66.9205	60.5344	54.802	-0.144692	0.515594	0.555221	-0.288218	0.0166019	0.0224749	0.143526	0.478898	0.562762
NGR_b15390	2166	1915	98	464	0.9958	0.9571	0.9995	115.889	51.0602	63.1764	-1.18247	3.8957e-19	1.56257e-18	-0.875287	2.33786e-35	7.55046e-35	-0.307187	0.0554686	0.0895575
NGR_b15400	174	35	25	86	0.9195	0.9598	0.977	26.3664	162.146	145.762	2.62052	1.7223e-10	4.5582e-10	2.46684	8.29458e-20	2.12007e-19	0.153675	0.5815	0.657842
NGR_b15410	2019	490	98	275	0.997	0.8846	0.9941	31.8121	54.7778	40.1691	0.784017	2.90632e-06	5.70305e-06	0.336511	0.00209464	0.00307731	0.447506	0.00896562	0.0178936
NGR_b15420	1737	80	82	447	0.7962	0.8676	0.9931	6.03702	53.2757	75.8933	3.14157	6.61654e-38	4.43946e-37	3.65206	2.87096e-146	2.18787e-145	-0.510495	0.00254924	0.00578794
NGR_b15430	213	21	44	173	0.9671	0.9859	0.9906	12.9233	233.124	239.531	4.17306	1.12312e-28	6.16072e-28	4.21217	6.35186e-65	2.8774e-64	-0.0391128	0.924284	0.944122
NGR_b15440	831	31	23	79	0.7256	0.8327	0.994	4.88982	31.235	28.0364	2.67531	5.0048e-10	1.27972e-09	2.51945	9.0615e-19	2.25735e-18	0.155865	0.587744	0.663693
NGR_b15450	1893	12	46	60	0.3962	0.8389	0.8521	0.830927	27.4234	9.34751	5.04454	4.00872e-35	2.50262e-34	3.49179	2.90838e-20	7.51443e-20	1.55276	1.10696e-07	5.48779e-07
NGR_b15460	1041	29	23	56	0.7954	0.7109	0.9798	3.65157	24.934	15.8647	2.77153	1.93181e-10	5.0931e-10	2.11924	2.69394e-11	5.57715e-11	0.652291	0.063935	0.101557
NGR_b15470	216	9	7	31	0.9306	0.8519	0.9907	5.46161	36.5729	42.3256	2.74337	0.00028048	0.000461113	2.95413	1.2116e-09	2.38315e-09	-0.210758	0.848416	0.883695
NGR_b15480	963	43	49	57	0.973	0.9107	0.972	5.85294	57.4228	17.456	3.29439	9.06344e-25	4.42316e-24	1.57649	5.41396e-08	1.00575e-07	1.7179	3.28776e-09	2.05676e-08
NGR_b15490	1518	10	33	24	0.3992	0.8248	0.6337	0.863496	24.5334	4.66267	4.82841	6.62372e-25	3.24531e-24	2.4329	1.77897e-06	3.11144e-06	2.39552	6.75962e-10	4.5958e-09
NGR_b15500	1026	9	10	12	0.5361	0.5575	0.6082	1.14981	10.9994	3.44929	3.25795	2.1178e-06	4.22129e-06	1.5849	0.0110275	0.0151877	1.67305	0.00670578	0.0137653
NGR_b15510	969	12	9	11	0.6935	0.6563	0.4613	1.62327	10.4817	3.34784	2.69091	5.88104e-05	0.000103176	1.04433	0.0759928	0.0945593	1.64658	0.0106374	0.0207943
NGR_b15520	744	19	3	11	0.797	0.2809	0.375	3.34744	4.55054	4.36029	0.44298	0.425016	0.466275	0.381365	0.439394	0.484751	0.0616147	0.757778	0.81198
NGR_b15540	1152	38	20	18	0.7873	0.6276	0.6363	4.32378	19.5926	4.60803	2.17995	4.58578e-07	9.60749e-07	0.0918587	0.76991	0.797757	2.08809	1.06191e-05	3.82647e-05
NGR_b15550	828	12	10	5	0.6498	0.6691	0.3913	1.89969	13.6296	1.78088	2.84291	1.26515e-05	2.35216e-05	-0.0931732	0.988796	0.990236	2.93608	9.2378e-05	0.000281965
NGR_b15560	903	4	17	6	0.3666	0.8405	0.3699	0.580637	21.2459	1.95956	5.19341	1.97852e-14	6.46253e-14	1.75482	0.049817	0.0637048	3.43858	3.59894e-08	1.92952e-07
NGR_b15570	1233	35	35	31	0.8629	0.8556	0.8832	3.72081	32.0346	7.41471	3.10594	4.45102e-17	1.64372e-16	0.994774	0.0052455	0.00743794	2.11117	5.57152e-09	3.36631e-08
NGR_b15580	903	26	19	15	0.897	0.7996	0.6213	3.77414	23.7455	4.89891	2.65343	1.66509e-08	3.842e-08	0.376312	0.38598	0.43035	2.27712	5.18468e-06	1.95595e-05
NGR_b15590	993	28	16	4	0.9587	0.7754	0.2659	3.69608	18.1838	1.18797	2.29859	2.43362e-06	4.83058e-06	-1.63749	0.0235684	0.0313772	3.93608	1.19763e-08	6.84189e-08
NGR_b15600	1068	395	23	179	0.9897	0.618	0.971	48.4795	24.3036	49.4285	-0.996202	0.000519352	0.000831527	0.0279681	0.81204	0.836508	-1.02417	0.000629596	0.00163462
NGR_b15610	303	27	27	155	0.8779	0.9472	0.9373	11.6803	100.562	150.864	3.10594	1.34467e-13	4.1847e-13	3.6911	2.2102e-52	8.85224e-52	-0.585153	0.0506642	0.0824459
NGR_b15620	1128	79	39	147	0.9433	0.7402	0.992	9.18016	39.0185	38.433	2.08757	1.63857e-11	4.59378e-11	2.06575	3.1217e-26	8.91832e-26	0.0218137	0.877766	0.905878
NGR_b15630	486	4	11	21	0.4547	0.8498	0.6235	1.07884	25.543	12.7432	4.56538	3.92086e-09	9.45556e-09	3.56218	4.0722e-08	7.61062e-08	1.0032	0.0559798	0.0902651
NGR_b15640	1248	24	69	76	0.7957	0.9503	0.984	2.52074	62.3949	17.9595	4.62951	3.5397e-48	2.81766e-47	2.83283	1.37111e-20	3.57088e-20	1.79668	4.36478e-13	4.161e-12
NGR_b15650	999	28	27	198	0.9029	0.7918	0.993	3.67388	30.5009	58.4514	3.05348	2.4202e-13	7.43836e-13	3.99186	5.3114e-71	2.55575e-70	-0.938385	0.000790192	0.00200038
NGR_b15660	924	96	46	84	0.8485	0.9026	0.8939	13.6186	56.1824	26.8104	2.04454	6.65422e-13	1.99273e-12	0.977216	7.31342e-06	1.24499e-05	1.06733	8.9498e-05	0.000274529
NGR_b15670	981	101	40	200	0.8593	0.6901	0.9867	13.4954	46.0157	60.1252	1.76966	1.82912e-09	4.52205e-09	2.15551	4.60644e-37	1.51459e-36	-0.385844	0.128297	0.184728
NGR_b15680	990	63	21	335	0.9667	0.7616	0.999	8.34137	23.9386	99.7942	1.52098	8.67514e-05	0.000149237	3.5806	4.04082e-108	2.52572e-107	-2.05962	6.60752e-15	7.23553e-14
NGR_b15690	1398	186	50	144	0.9943	0.9185	0.9936	17.4397	40.3625	30.3774	1.21064	8.58774e-07	1.75524e-06	0.800627	8.11506e-07	1.43762e-06	0.410015	0.0798518	0.123049
NGR_b15700	2724	168	334	788	0.8836	0.9952	0.9982	8.08415	138.374	85.3129	4.09733	6.70604e-200	1.46751e-198	3.3996	1.84019e-239	1.98037e-238	0.697736	7.4926e-13	7.00253e-12
NGR_b15710	366	3	12	35	0.6885	0.7896	0.918	1.07442	37.0011	28.2022	5.10594	1.38589e-10	3.67414e-10	4.71418	2.35082e-15	5.43808e-15	0.391763	0.35913	0.444299
NGR_b15720	738	43	24	11	0.9336	0.9864	0.7669	7.63738	36.7003	4.39574	2.26464	1.56769e-08	3.63213e-08	-0.796972	0.105118	0.128374	3.06161	8.5034e-10	5.73724e-09
NGR_b15730	846	84	11	39	0.9752	0.5331	0.779	13.0149	14.6736	13.5953	0.173059	0.590988	0.628648	0.062946	0.784726	0.811885	0.110113	0.724482	0.785279
NGR_b15740	906	82	21	13	0.957	0.8124	0.6026	11.8636	26.1581	4.23166	1.14071	0.00188626	0.00284848	-1.48725	0.000149103	0.00023749	2.62796	1.53899e-07	7.4739e-07
NGR_b15750	1029	61	18	11	0.9854	0.7162	0.5695	7.77046	19.7411	3.15263	1.34513	0.000923502	0.00144134	-1.30144	0.0033194	0.00479469	2.64658	1.0137e-06	4.24918e-06
NGR_b15760	1590	389	41	637	0.9931	0.927	0.9717	32.0689	29.1006	118.151	-0.140129	0.60766	0.644611	1.88138	1.161e-94	6.64592e-94	-2.02151	1.2946e-26	2.64346e-25
NGR_b15770	714	325	45	79	0.986	0.8739	0.9188	59.6647	71.1261	32.6306	0.253502	0.244006	0.281822	-0.870654	4.23856e-07	7.5826e-07	1.12416	5.17468e-05	0.000165885
NGR_b15780	975	161	22	47	0.9887	0.6564	0.9374	21.6448	25.4644	14.2164	0.23446	0.411698	0.452948	-0.606467	0.00985624	0.0136811	0.840927	0.0240334	0.0428145
NGR_b15790	696	476	35	316	0.9928	0.9598	0.9943	89.6458	56.751	133.898	-0.65959	0.00689624	0.00982254	0.578824	4.93002e-08	9.17503e-08	-1.23841	9.9415e-08	4.98445e-07
NGR_b15800	264	5	2	60	0.6402	0.6818	0.9356	2.48255	8.5495	67.0259	1.78402	0.0844806	0.104638	4.75482	1.75929e-25	4.98238e-25	-2.97081	0.000134102	0.000395655
NGR_b15810	2784	320	121	277	0.9659	0.8649	0.9957	15.0665	49.0491	29.3431	1.70288	1.03638e-23	4.83668e-23	0.961675	1.23287e-15	2.87671e-15	0.741205	4.62856e-06	1.7601e-05
NGR_b15820	549	19	27	24	0.8725	0.9381	0.9508	4.53642	55.5017	12.8924	3.6129	5.70334e-16	2.01488e-15	1.5069	0.000604804	0.000926139	2.10601	2.96786e-07	1.37441e-06
NGR_b15830	978	70	57	128	0.9785	0.8108	0.9693	9.38191	65.7735	38.5982	2.80955	1.45955e-23	6.79622e-23	2.04058	1.06883e-22	2.8983e-22	0.768974	0.00104519	0.00256815
NGR_b15840	801	72	20	57	0.9251	0.9713	0.9663	11.7824	28.1781	20.9864	1.25795	0.000990342	0.00153984	0.832826	0.00123073	0.0018458	0.425122	0.229236	0.304092
NGR_b15850	936	77	24	57	0.9487	0.8761	0.9017	10.7832	28.9368	17.9595	1.42412	7.36056e-05	0.000127436	0.735965	0.00370542	0.00533236	0.688156	0.0478996	0.0785879
NGR_b15860	1203	45	25	31	0.8213	0.7839	0.7897	4.90319	23.4525	7.59961	2.25795	8.73984e-09	2.06351e-08	0.632204	0.0583564	0.073907	1.62574	4.34316e-05	0.000142175
NGR_b15870	894	181	30	82	0.9799	0.8523	0.9911	26.5383	37.8703	27.0503	0.51299	0.066717	0.083792	0.0275673	0.859372	0.880284	0.485422	0.106829	0.158768
NGR_b15880	831	208	99	505	0.9952	0.9832	0.9976	32.8091	134.446	179.22	2.03486	1.67717e-25	8.42392e-25	2.44956	5.79034e-107	3.59745e-106	-0.414699	0.0079207	0.0160358
NGR_b15890	1614	115	22	69	0.9232	0.6846	0.8643	9.33956	15.3827	12.6079	0.719887	0.0316486	0.0414902	0.432896	0.0480908	0.0617398	0.286991	0.373146	0.458795
NGR_b15900	444	25	9	13	0.8649	0.5608	0.8266	7.38056	22.8757	8.63487	1.63201	0.00469954	0.0068096	0.226445	0.592056	0.634507	1.40557	0.0230088	0.0410957
NGR_b15910	1986	168	56	126	0.9678	0.8565	0.9134	11.0882	31.8217	18.7106	1.52098	3.42882e-10	8.86256e-10	0.754824	1.16403e-05	1.96161e-05	0.766159	0.00119646	0.0029075
NGR_b15920	291	26	6	8	0.7869	0.6117	0.9278	11.7115	23.2688	8.1076	0.990468	0.100113	0.122651	-0.530579	0.410396	0.455195	1.52105	0.043579	0.072616
NGR_b15930	657	183	70	153	0.9954	0.9254	0.9878	36.5105	120.24	68.6786	1.71953	1.12745e-14	3.72588e-14	0.911549	1.282e-08	2.43569e-08	0.807979	0.00015544	0.000452993
NGR_b15940	906	156	29	66	0.9978	0.8907	0.9801	22.5698	36.1231	21.4838	0.678524	0.0208746	0.0279698	-0.0711469	0.765204	0.793146	0.749671	0.0200828	0.0364483
NGR_b15950	900	180	32	51	0.9611	0.9544	0.9022	26.2157	40.1257	16.7118	0.614092	0.0269088	0.0356082	-0.649567	0.00365816	0.0052668	1.26366	0.000157789	0.00045876
NGR_b15960	906	193	35	31	0.9868	0.7826	0.9305	27.923	43.5968	10.0909	0.642771	0.0163868	0.0222503	-1.4684	5.0011e-09	9.62875e-09	2.11117	5.57152e-09	3.35321e-08
NGR_b15970	900	266	17	76	0.9722	0.6	0.9656	38.741	21.3168	24.9039	-0.861875	0.0128739	0.0177213	-0.637494	0.00047775	0.000737972	-0.224381	0.62879	0.702098
NGR_b15980	933	42	21	30	0.9046	0.8532	0.8842	5.90065	25.4011	9.48277	2.10594	4.82806e-07	1.00946e-06	0.684434	0.0457602	0.0588699	1.42151	0.000694704	0.00178642
NGR_b15990	603	31	23	2	0.9585	0.8607	0.1675	6.73871	43.0453	0.978156	2.67531	5.0048e-10	1.27919e-09	-2.78434	0.000943162	0.00142627	5.45965	1.63239e-14	1.72939e-13
NGR_b16000	1008	49	19	19	0.9276	0.7857	0.6726	6.37188	21.272	5.5589	1.73916	3.20134e-05	5.78015e-05	-0.196921	0.661642	0.69999	1.93608	4.61626e-05	0.000149768
NGR_b16010	1584	49	33	20	0.8567	0.7449	0.6282	4.05483	23.5111	3.72366	2.53563	9.30714e-13	2.76845e-12	-0.122921	0.800116	0.82615	2.65855	4.13812e-11	3.21236e-10
NGR_b16020	1515	46	47	19	0.8719	0.9195	0.6706	3.97995	35.0106	3.69859	3.13697	1.54076e-22	6.92952e-22	-0.105773	0.842414	0.864631	3.24275	9.9829e-19	1.44309e-17
NGR_b16030	1101	20	17	19	0.723	0.693	0.6739	2.38108	17.4251	5.08934	2.87148	1.73698e-08	4.00191e-08	1.09586	0.017013	0.0230062	1.77562	0.000284242	0.000786145
NGR_b16040	906	8	19	5	0.394	0.6921	0.2241	1.15743	23.6668	1.62756	4.35387	5.9862e-14	1.89726e-13	0.491789	0.478614	0.52354	3.86208	7.52964e-10	5.09692e-09
NGR_b16050	894	3	28	8	0.264	0.9586	0.6029	0.439861	35.3456	2.63905	6.32834	2.29062e-25	1.14494e-24	2.5849	0.00413164	0.00591682	3.74344	1.93356e-13	1.89888e-12
NGR_b16060	1248	26	25	3	0.8093	0.5032	0.2163	2.73081	22.6069	0.708928	3.04936	1.80449e-12	5.30385e-12	-1.94562	0.0147742	0.0201017	4.99498	6.29762e-15	6.94534e-14
NGR_b16070	1314	18	22	13	0.6575	0.6857	0.4795	1.7956	18.8948	2.91772	3.39545	1.52978e-12	4.5071e-12	0.700376	0.167101	0.198545	2.69508	4.95664e-08	2.59667e-07
NGR_b16080	1803	83	58	111	0.9384	0.8702	0.9068	6.03413	36.3034	18.1561	2.58889	1.34461e-21	5.87248e-21	1.58924	2.55614e-14	5.75597e-14	0.999649	3.34922e-05	0.000111467
NGR_b16090	690	121	14	31	0.9812	0.8812	0.9652	22.9863	22.8978	13.2498	-0.00556335	0.893064	0.906977	-0.794806	0.00480178	0.00682596	0.789242	0.0808072	0.124336
NGR_b16100	825	823	60	288	0.9939	0.9818	0.9952	130.761	82.0752	102.952	-0.671913	0.00025198	0.000416137	-0.344962	0.000402682	0.000624824	-0.326951	0.114136	0.168294
NGR_b16110	1014	26	14	18	0.8235	0.7446	0.6124	3.36099	15.5813	5.23516	2.21286	1.62461e-05	2.99619e-05	0.639346	0.138204	0.16635	1.57351	0.00246202	0.00560637
NGR_b16120	888	14	13	26	0.7624	0.7455	0.75	2.06656	16.5213	8.63487	2.99903	3.3683e-07	7.11941e-07	2.06295	7.89716e-06	1.33957e-05	0.936084	0.0517882	0.0842307
NGR_b16130	276	8	5	15	0.6993	0.8841	0.9855	3.79938	20.4445	16.0279	2.42787	0.00363302	0.00532654	2.07675	0.000627016	0.000959915	0.351121	0.5152	0.597366
NGR_b16140	810	65	32	44	0.9728	0.7457	0.8383	10.5187	44.5841	16.02	2.08358	9.92526e-10	2.48855e-09	0.606925	0.0308426	0.0404695	1.47665	1.89238e-05	6.53357e-05
NGR_b16150	1038	57	25	50	0.9094	0.8121	0.8969	7.19796	27.1805	14.2059	1.91691	3.4133e-07	7.21207e-07	0.980827	0.000494292	0.000763334	0.936084	0.00875014	0.0175031
NGR_b16160	1548	45	34	8	0.8424	0.7242	0.3256	3.81043	24.7869	1.5241	2.70155	3.88212e-14	1.2457e-13	-1.32199	0.0116908	0.0160654	4.02355	5.67456e-17	7.28392e-16
NGR_b16170	360	6	3	3	0.7833	0.5639	0.5	2.18465	9.40445	2.45762	2.10594	0.029392	0.0386875	0.169861	0.742088	0.772551	1.93608	0.075262	0.116879
NGR_b16180	846	8	11	9	0.4563	0.6856	0.6348	1.23952	14.6736	3.13738	3.56538	1.81468e-07	3.89679e-07	1.33979	0.0501484	0.064036	2.22559	0.00055135	0.00145034
NGR_b16190	1290	122	29	45	0.969	0.7736	0.8791	12.3966	25.3702	10.2877	1.03319	0.000895754	0.00140192	-0.269023	0.30003	0.341535	1.30221	0.000222422	0.000627508
NGR_b16200	687	139	15	68	0.9884	0.9272	0.9811	26.521	24.6405	29.1909	-0.106106	0.895524	0.908581	0.138383	0.495962	0.541081	-0.244488	0.622532	0.696493
NGR_b16210	1068	18	12	5	0.5946	0.7022	0.3361	2.20919	12.6802	1.38068	2.52098	1.12206e-05	2.09811e-05	-0.678136	0.410112	0.455043	3.19912	7.65298e-06	2.81839e-05
NGR_b16220	3153	81	42	43	0.7574	0.6866	0.5205	3.36739	15.0328	4.02198	2.15841	8.24374e-13	2.46041e-12	0.256276	0.328592	0.371588	1.90214	3.28536e-09	2.05734e-08
NGR_b16230	1209	20	23	22	0.8784	0.6824	0.7543	2.16838	21.4692	5.36651	3.30758	1.12048e-12	3.32015e-12	1.30736	0.00320824	0.00463846	2.00021	4.8192e-06	1.8281e-05
NGR_b16240	597	120	13	15	0.9899	0.7621	0.8945	26.3475	24.5745	7.4099	-0.100506	0.92958	0.937299	-1.83014	9.40678e-08	1.73036e-07	1.72963	0.00170939	0.00402741
NGR_b16250	588	36	18	16	0.9694	0.9269	0.9592	8.02523	34.547	8.02487	2.10594	2.88034e-06	5.66464e-06	-6.38221e-05	0.93928	0.947549	2.10601	2.54634e-05	8.63717e-05
NGR_b16260	855	26	18	2	0.876	0.848	0.1649	3.98602	23.7586	0.689858	2.57543	7.01356e-08	1.55014e-07	-2.53058	0.0043964	0.00628144	5.10601	2.77752e-11	2.20597e-10
NGR_b16270	909	45	17	12	0.8174	0.868	0.7118	6.48905	21.1057	3.89326	1.70155	0.000103183	0.000176085	-0.737029	0.120854	0.146349	2.43858	6.29154e-06	2.35914e-05
NGR_b16280	1026	38	14	4	0.9474	0.5955	0.2495	4.85477	15.3991	1.14976	1.66537	0.000476858	0.000766662	-2.07807	0.00165516	0.00245262	3.74344	1.82037e-07	8.71046e-07
NGR_b16290	1191	64	25	2	0.995	0.8044	0.1511	7.04369	23.6888	0.495238	1.7498	1.97818e-06	3.95189e-06	-3.83014	1.86429e-08	3.51929e-08	5.57994	8.13708e-16	9.66298e-15
NGR_b16300	1110	89	15	18	0.9874	0.7658	0.6748	10.5099	15.2505	4.78239	0.537102	0.154388	0.183377	-1.13595	0.00125314	0.00187803	1.67305	0.00106093	0.00259958
NGR_b16310	1401	84	17	11	0.9086	0.5746	0.5153	7.85911	13.6939	2.31553	0.80109	0.0355118	0.0463097	-1.76302	1.51976e-05	2.54514e-05	2.56412	3.12484e-06	1.22441e-05
NGR_b16320	411	18	2	2	0.9757	0.4039	0.438	5.74067	5.49165	1.43511	-0.06398	0.751814	0.778072	-2.00006	0.0458856	0.0590067	1.93608	0.12717	0.183575
NGR_b16330	1149	158	23	18	0.9887	0.7528	0.5709	18.0248	22.5903	4.62006	0.325726	0.270378	0.30951	-1.96399	1.22068e-10	2.46124e-10	2.28972	5.19738e-07	2.3051e-06
NGR_b16340	318	12	0	6	0.9119	-	0.7862	4.94637	0	5.56442	-	0.479334	0.520701	0.169861	0.724376	0.757169	-12.442	0.393768	0.479387
NGR_b16350	1215	105	17	34	0.9597	0.6502	0.8206	11.3278	15.7902	8.25274	0.479162	0.174002	0.20549	-0.456921	0.111659	0.135906	0.936084	0.0282594	0.0493901
NGR_b16360	558	90	15	10	0.9659	0.7921	0.7724	21.1417	30.3369	5.2852	0.520982	0.165061	0.195604	-2.00006	1.12165e-06	1.9763e-06	2.52105	1.41303e-05	4.97293e-05
NGR_b16370	675	260	22	108	0.9763	0.9022	0.9615	50.4896	36.7819	47.1863	-0.456991	0.168119	0.198998	-0.0976191	0.572966	0.616611	-0.359372	0.316766	0.400374
NGR_b16390	1242	20	8	10	0.7697	0.5193	0.4283	2.11077	7.26914	2.37451	1.78402	0.0041016	0.00597957	0.169861	0.692944	0.728374	1.61416	0.0169381	0.0314231
NGR_b16400	1008	6	8	9	0.5208	0.4127	0.4871	0.780231	8.95662	2.63316	3.52098	7.9536e-06	1.50127e-05	1.75482	0.0173611	0.0234309	1.76616	0.0108986	0.0211644
NGR_b16410	882	9	20	10	0.5249	0.763	0.551	1.33754	25.5903	3.3437	4.25795	2.57786e-14	8.34973e-14	1.32186	0.0416252	0.0539202	2.93608	4.33488e-08	2.29819e-07
NGR_b16420	711	2	10	4	0.1983	0.8172	0.3404	0.368717	15.8725	1.65915	5.42787	1.97845e-09	4.87761e-09	2.16986	0.0642732	0.0807887	3.25801	3.55788e-05	0.00011803
NGR_b16430	798	15	9	4	0.7406	0.594	0.3534	2.46389	12.7278	1.47827	2.36898	0.000221498	0.000367758	-0.737029	0.430532	0.475653	3.10601	0.000126962	0.000377108
NGR_b16440	417	16	8	8	0.8849	0.9017	0.6882	5.0294	21.6505	5.65782	2.10594	0.00122934	0.00189244	0.169861	0.708738	0.743082	1.93608	0.0066665	0.0137394
NGR_b16450	603	305	23	43	0.9917	0.9502	0.9469	66.3002	43.0453	21.0304	-0.623159	0.043679	0.0562729	-1.65654	9.34228e-16	2.18812e-15	1.03338	0.00617846	0.0128147
NGR_b16460	360	6	5	2	0.85	0.8333	0.4	2.18465	15.6741	1.63841	2.84291	0.00134385	0.00205951	-0.415101	0.884876	0.901632	3.25801	0.00299856	0.00669992
NGR_b16470	1113	66	17	29	0.9829	0.5418	0.8589	7.77286	17.2373	7.68419	1.14901	0.0045132	0.00655186	-0.0165519	0.995568	0.995729	1.16557	0.0086957	0.0174111
NGR_b16480	333	11	1	7	0.8048	0.2703	0.7147	4.32993	3.38899	6.1994	-0.353487	0.796896	0.820342	0.517784	0.40538	0.450196	-0.871271	0.829624	0.870128
NGR_b16490	396	70	11	36	0.9823	0.8409	0.952	23.1705	31.3482	26.8104	0.436094	0.28456	0.324844	0.210503	0.450402	0.495394	0.22559	0.563558	0.641651
NGR_b16500	219	14	2	7	0.9863	0.8082	0.9589	8.37946	10.3063	9.42648	0.29859	0.514648	0.554395	0.169861	0.71664	0.750096	0.128729	0.687956	0.752676
NGR_b16510	1332	168	41	103	0.988	0.8739	0.9452	16.5325	34.7372	22.8049	1.07118	5.4895e-05	9.67458e-05	0.464044	0.010466	0.0144658	0.607135	0.0230448	0.0411481
NGR_b16520	2448	223	61	126	0.9833	0.7892	0.9669	11.9406	28.1212	15.1794	1.23578	3.50856e-08	7.88408e-08	0.346241	0.0313198	0.0410695	0.889541	0.00011991	0.000358396
NGR_b16530	2448	119	66	80	0.9522	0.9334	0.8815	6.37188	30.4262	9.63772	2.25552	2.85366e-20	1.19653e-19	0.596972	0.00444836	0.00634982	1.65855	2.56216e-11	2.05338e-10
NGR_b16540	948	46	35	31	0.9515	0.8523	0.885	6.36036	41.6653	9.64382	2.71167	1.45045e-14	4.75522e-14	0.600496	0.070407	0.0881227	2.11117	5.57152e-09	3.35975e-08
NGR_b16550	750	43	20	25	0.8907	0.8267	0.8093	7.51518	30.0943	9.83047	2.00161	2.16582e-06	4.31284e-06	0.387453	0.266868	0.307405	1.61416	0.00025868	0.000719628
NGR_b16560	819	39	9	27	0.8632	0.6398	0.8608	6.24184	12.4015	9.72244	0.990468	0.055045	0.0701283	0.639346	0.0733502	0.0914918	0.351121	0.446146	0.531441
NGR_b16570	1263	44	24	24	0.9192	0.7561	0.8036	4.56648	21.4448	5.60407	2.23148	2.2145e-08	5.05693e-08	0.295392	0.391388	0.43536	1.93608	5.09968e-06	1.92741e-05
NGR_b16580	1068	46	23	35	0.9813	0.8212	0.9185	5.64571	24.3036	9.66479	2.10594	1.47446e-07	3.19055e-07	0.775582	0.0165255	0.0223812	1.33036	0.000774842	0.00196554
NGR_b16590	1128	34	21	81	0.8129	0.8351	0.9504	3.95095	21.0099	21.1773	2.4108	2.9544e-08	6.66786e-08	2.42225	2.3307e-18	5.75284e-18	-0.0114488	0.949976	0.965583
NGR_b16600	606	256	35	224	0.9835	0.9719	0.9884	55.3732	65.1794	109.011	0.235228	0.326134	0.367227	0.977216	2.9422e-13	6.43561e-13	-0.741988	0.00332544	0.00735329
NGR_b16610	852	135	18	33	0.9624	0.7923	0.919	20.7695	23.8423	11.4227	0.199054	0.500916	0.54158	-0.86256	0.0013732	0.002052	1.06161	0.0125043	0.0238777
NGR_b16620	960	124	29	24	0.9885	0.8177	0.6375	16.931	34.0911	7.37285	1.00973	0.0011249	0.00173901	-1.19937	6.28936e-05	0.000102283	2.2091	4.12124e-08	2.20191e-07
NGR_b16630	1662	168	42	32	0.9735	0.6613	0.716	13.2498	28.5189	5.67825	1.10594	2.7555e-05	4.99994e-05	-1.22246	2.04974e-06	3.57794e-06	2.3284	9.14962e-12	7.70186e-11
NGR_b16640	1059	37	16	38	0.7611	0.7101	0.8659	4.57971	17.0506	10.5824	1.89649	4.15184e-05	7.42059e-05	1.20834	0.00029969	0.000468185	0.688156	0.0989094	0.148137
NGR_b16650	1275	35	18	30	0.9396	0.7231	0.8016	3.59824	15.9323	6.93916	2.14659	2.08952e-06	4.16894e-06	0.947469	0.00833746	0.0116435	1.19912	0.0058415	0.012214
NGR_b16660	420	23	5	17	0.8762	0.5524	0.8667	7.17812	13.4349	11.937	0.904311	0.148982	0.177603	0.733762	0.104406	0.127655	0.170549	0.674094	0.740653
NGR_b16670	135	6	0	7	0.7926	-	0.7556	5.82572	0	15.2918	-	0.926772	0.934772	1.39225	0.0730116	0.0911614	-13.9005	0.312186	0.395312
NGR_b16680	663	56	4	35	0.9744	0.4087	0.9532	11.0715	6.80865	15.5686	-0.70141	0.451984	0.493762	0.491789	0.108586	0.132295	-1.1932	0.123663	0.179897
NGR_b16690	474	51	4	8	0.9346	0.5274	0.7996	14.1034	9.5235	4.97745	-0.56648	0.589144	0.626794	-1.50256	0.00299408	0.00434507	0.936084	0.223964	0.298121
NGR_b16700	4611	228	108	279	0.972	0.702	0.9863	6.48145	26.4328	17.8445	2.02794	1.63618e-27	8.7052e-27	1.46109	1.1855e-29	3.56629e-29	0.56685	0.000667168	0.00172566
NGR_b16710	1074	46	20	44	0.8659	0.8203	0.8659	5.61417	21.0155	12.0821	1.90431	5.01408e-06	9.63157e-06	1.10573	0.00030059	0.000469473	0.79858	0.0386688	0.0652602
NGR_b16720	513	11	16	38	0.7739	0.8928	0.9961	2.81065	35.198	21.8455	3.64651	2.71424e-10	7.0776e-10	2.95836	1.61943e-11	3.37294e-11	0.688156	0.0989094	0.148101
NGR_b16730	1215	56	35	115	0.9877	0.9695	0.9745	6.04149	32.5092	27.9137	2.42787	1.01552e-12	3.01491e-12	2.208	1.07259e-22	2.90721e-22	0.219877	0.39413	0.479356
NGR_b16740	222	14	7	13	0.8468	0.9054	0.9369	8.26623	35.5844	17.2697	2.10594	0.0022885	0.00341922	1.06295	0.0517562	0.0660073	1.043	0.103691	0.154439
NGR_b16810	1497	32	42	18	0.684	0.7348	0.5625	2.80195	31.6623	3.54606	3.49826	5.61086e-23	2.56443e-22	0.339786	0.391444	0.435344	3.15848	1.80307e-16	2.24911e-15
NGR_b16820	354	6	3	8	0.9435	0.6497	0.8362	2.22167	9.56385	6.66473	2.10594	0.029392	0.0386711	1.5849	0.0362262	0.047233	0.521046	0.449704	0.534137
NGR_b16830	4002	148	94	213	0.9343	0.7809	0.9063	4.84749	26.5073	15.6963	2.45108	2.02108e-31	1.17526e-30	1.69512	1.80611e-28	5.33726e-28	0.755963	3.80898e-05	0.000125753
NGR_b16840	651	35	10	29	0.9816	0.6436	0.9539	7.04724	17.3354	13.1375	1.29859	0.0130642	0.0179793	0.898559	0.0130573	0.0178757	0.400031	0.382224	0.468467
NGR_b16850	363	19	5	24	0.9174	0.7107	0.9174	6.86087	15.5446	19.4985	1.17995	0.0791572	0.0984379	1.5069	0.000604804	0.000926368	-0.326951	0.77916	0.829861
NGR_b16860	687	26	9	45	0.885	0.4745	0.9083	4.96077	14.7843	19.3175	1.57543	0.0059075	0.00846487	1.96127	1.45698e-08	2.76135e-08	-0.385844	0.541986	0.622474
NGR_b16870	963	21	32	51	0.7009	0.8058	0.8609	2.85841	37.5006	15.6185	3.71363	4.14976e-19	1.65589e-18	2.44997	2.80646e-12	5.9781e-12	1.26366	0.000157789	0.000459191
NGR_b16880	768	10	8	11	0.5443	0.5495	0.6471	1.70675	11.7556	4.22403	2.78402	9.93978e-05	0.000169766	1.30736	0.0345882	0.045183	1.47665	0.0252086	0.0446765
NGR_b16890	408	12	9	21	0.8578	0.8284	0.9608	3.85526	24.8941	15.1794	2.69091	5.88104e-05	0.000103147	1.97722	9.39132e-05	0.000151062	0.713691	0.181336	0.249261
NGR_b16900	627	79	9	27	0.9091	0.7002	0.7368	16.5155	16.1991	12.6996	-0.0279108	0.897646	0.909989	-0.379032	0.253976	0.293538	0.351121	0.446146	0.531134
NGR_b16910	465	32	10	4	0.8667	0.6839	0.572	9.02047	24.2696	2.5369	1.42787	0.00753598	0.0106944	-1.83014	0.0084036	0.0117305	3.25801	3.55788e-05	0.000117904
NGR_b16920	639	157	14	75	0.9984	0.8013	0.9797	32.2056	24.7253	34.6143	-0.381321	0.400938	0.442446	0.104059	0.58474	0.627862	-0.48538	0.278336	0.359138
NGR_b16930	531	126	18	39	0.9115	0.951	0.9492	31.1034	38.2554	21.6604	0.29859	0.350286	0.39207	-0.522017	0.0474316	0.0609314	0.820607	0.0436928	0.0725906
NGR_b16940	459	37	3	55	0.9695	0.4488	0.9651	10.5663	7.37604	35.3383	-0.518546	0.741006	0.768042	1.74177	8.8042e-09	1.68409e-08	-2.26031	0.00160541	0.00381
NGR_b16950	168	8	4	5	0.7619	0.9167	0.881	6.24184	26.8699	8.77721	2.10594	0.0153168	0.0208844	0.491789	0.478614	0.523355	1.61416	0.0755522	0.117183
NGR_b16960	405	98	12	44	0.9951	0.9778	0.9951	31.7178	33.4381	32.04	0.0761976	0.739662	0.766906	0.014583	0.91888	0.930915	0.0616147	0.798096	0.843495
NGR_b16970	1083	74	29	17	0.6076	0.6445	0.5882	8.95644	30.2193	4.62931	1.75447	3.136e-07	6.63294e-07	-0.952129	0.0112124	0.0154286	2.7066	3.81654e-10	2.66813e-09
NGR_b16980	801	15	9	9	0.7328	0.5905	0.4632	2.45466	12.6802	3.31364	2.36898	0.000221498	0.000367955	0.432896	0.427446	0.472581	1.93608	0.00418802	0.0090001
NGR_b16990	876	21	20	16	0.7671	0.8916	0.7249	3.1423	25.7656	5.38656	3.03556	2.77652e-10	7.22479e-10	0.777544	0.097316	0.119411	2.25801	3.3904e-06	1.3226e-05
NGR_b17000	1011	56	27	36	0.9308	0.7527	0.908	7.26054	30.1389	10.5014	2.05348	2.54548e-08	5.7723e-08	0.532431	0.0808662	0.100301	1.52105	5.53096e-05	0.000176392
NGR_b17010	327	12	3	6	0.893	0.6942	0.6606	4.81023	10.3535	5.41127	1.10594	0.154082	0.183154	0.169861	0.724376	0.757041	0.936084	0.26773	0.34792
NGR_b17020	1464	39	22	17	0.7958	0.6448	0.6189	3.49185	16.9589	3.42455	2.27997	5.04498e-08	1.12793e-07	-0.0280782	0.994102	0.994423	2.30805	7.90798e-07	3.38125e-06
NGR_b17030	1041	49	26	30	0.9549	0.9356	0.7637	6.16989	28.1863	8.49897	2.19167	9.57554e-09	2.25395e-08	0.462042	0.157974	0.18817	1.72963	1.26922e-05	4.51042e-05
NGR_b17040	933	82	23	132	0.9711	0.7685	0.9957	11.5203	27.8202	41.7242	1.27195	0.000392168	0.000636284	1.8567	1.20249e-20	3.13438e-20	-0.584748	0.0736192	0.11476
NGR_b17050	828	124	22	431	0.9698	0.9432	0.9976	19.6301	29.9852	153.512	0.61118	0.0621132	0.0784875	2.96721	1.53306e-114	9.83064e-114	-2.35603	9.46694e-22	1.627e-20
NGR_b17060	603	211	38	1835	0.9801	0.9585	0.995	45.8667	71.1183	897.458	0.632773	0.0139542	0.0191276	4.29033	0	0	-3.65755	5.2799e-132	4.03293e-130
NGR_b17070	885	261	53	70	0.9921	0.8746	0.7435	38.6571	67.5845	23.3265	0.805959	0.000367592	0.000597663	-0.728762	0.000100861	0.000162027	1.53472	1.717e-08	9.58763e-08
NGR_b17080	816	22	13	11	0.5956	0.7047	0.6078	3.53399	17.9791	3.97556	2.34695	1.41886e-05	2.62926e-05	0.169861	0.685184	0.720829	2.17709	0.000228614	0.000642925
NGR_b17090	1227	15	57	36	0.5069	0.9804	0.6748	1.60243	52.4258	8.65274	5.03194	5.80682e-43	4.29649e-42	2.4329	5.0089e-09	9.64077e-09	2.59905	1.54602e-17	2.06592e-16
NGR_b17100	318	5	13	2	0.8176	0.6132	0.4119	2.06099	46.1351	1.85481	4.48446	2.43798e-10	6.37064e-10	-0.152067	0.935512	0.945752	4.63652	4.19396e-08	2.23497e-07
NGR_b17110	1086	53	254	44	0.8895	0.9936	0.9328	6.39703	263.948	11.9486	5.36671	2.4596e-193	5.32598e-192	0.901372	0.00231172	0.00338658	4.46534	4.10878e-126	2.99071e-124
NGR_b17120	1032	184	61	35	0.9864	0.9922	0.8953	23.3706	66.706	10.0019	1.51312	7.11996e-11	1.91463e-10	-1.22442	6.324e-07	1.12419e-06	2.73754	8.40664e-20	1.30683e-18
NGR_b17130	1083	42	33	27	0.8476	0.9464	0.723	5.08339	34.3875	7.35243	2.75802	4.04508e-14	1.29597e-13	0.532431	0.127308	0.153834	2.22559	4.2578e-09	2.62119e-08
NGR_b17140	144	2	1	12	0.8194	0.625	0.8958	1.82054	7.83704	24.5762	2.10594	0.112622	0.136812	3.75482	2.37682e-05	3.94733e-05	-1.64888	0.361162	0.446366
NGR_b17150	1293	140	61	116	0.9992	0.9838	0.9637	14.1926	53.241	26.4579	1.9074	5.0018e-15	1.68075e-14	0.898559	9.69422e-07	1.71247e-06	1.00884	1.82928e-05	6.33694e-05
NGR_b17160	987	118	18	31	0.999	0.7001	0.8845	15.671	20.5812	9.26275	0.393227	0.239546	0.277032	-0.758586	0.00750256	0.010525	1.15181	0.00761512	0.0154627
NGR_b17170	1134	192	37	79	0.9991	0.8501	0.9277	22.1932	36.8217	20.5452	0.730436	0.00583604	0.0083741	-0.111321	0.585698	0.628782	0.841756	0.0039469	0.00854126
NGR_b17180	1158	270	40	47	0.9845	0.8497	0.8273	30.5624	38.9822	11.9697	0.351057	0.137855	0.165069	-1.35237	6.6012e-11	1.34591e-10	1.70342	1.02578e-07	5.1347e-07
NGR_b17190	909	339	46	63	0.9978	0.9406	0.956	48.8841	57.1096	20.4396	0.224365	0.291942	0.332719	-1.258	3.94962e-12	8.37568e-12	1.48237	3.06938e-07	1.4193e-06
NGR_b17200	1650	977	135	1693	0.9982	0.9752	0.9958	77.6145	92.3346	302.6	0.250546	0.0575384	0.0730195	1.96301	1.70828e-263	2.02119e-262	-1.71247	1.35447e-55	5.07886e-54
NGR_b17210	957	55	30	65	0.9896	0.8934	0.9582	7.53326	35.3773	20.0307	2.23148	4.71534e-10	1.2077e-09	1.41087	9.8888e-08	1.8174e-07	0.820607	0.010666	0.0207845
NGR_b17220	960	51	17	33	0.9573	0.8146	0.8958	6.96356	19.9845	10.1377	1.52098	0.000372954	0.000605745	0.54183	0.0888386	0.10953	0.979153	0.0228058	0.0408156
NGR_b17230	1005	33	15	36	0.9144	0.809	0.9483	4.30408	16.8438	10.5641	1.96844	4.32342e-05	7.70502e-05	1.29539	0.0001977	0.000312562	0.673049	0.115295	0.169678
NGR_b17240	984	45	20	32	0.9614	0.7043	0.7774	5.99445	22.9377	9.5907	1.93602	3.81684e-06	7.41226e-06	0.678008	0.041034	0.0531989	1.25801	0.00261794	0.00592653
NGR_b17250	1071	36	19	23	0.9636	0.719	0.7694	4.40601	20.0207	6.33336	2.18395	8.29368e-07	1.6985e-06	0.523498	0.163078	0.193951	1.66045	0.0002708	0.000750981
NGR_b17260	759	369	50	210	0.9802	0.8946	0.9881	63.726	74.3435	81.5968	0.222324	0.278884	0.318482	0.35663	0.00445146	0.00635278	-0.134306	0.592446	0.667662
NGR_b17270	1131	2	6	2	0.1088	0.275	0.1574	0.231793	5.98692	0.52151	4.69091	7.86216e-06	1.48582e-05	1.16986	0.346836	0.39079	3.52105	0.00079143	0.00200187
NGR_b17280	1254	7	51	30	0.2879	0.9147	0.7225	0.731699	45.8973	7.05536	5.97102	2.54658e-43	1.90012e-42	3.2694	2.88262e-10	5.74667e-10	2.70162	1.3874e-16	1.7518e-15
NGR_b17290	246	0	3	2	-	0.7683	0.7317	0	13.7626	2.39768	-	0.000234536	0.00038826	-	0.0582666	0.073884	2.52105	0.0385342	0.0650863
NGR_b17300	1098	4	23	10	0.2495	0.5392	0.5173	0.477518	23.6396	2.68592	5.62951	6.99116e-20	2.8922e-19	2.49179	0.00170941	0.00252756	3.13772	1.12236e-09	7.49895e-09
[truncated: 4,205 more rows]
