# Supplementary material for: High-Resolution Transcriptomic Analyses of Sinorhizobium sp. NGR234 Bacteroids in Determinate Nodules of Vigna unguiculata and Indeterminate Nodules of Leucaena leucocephala
Source: PLoS One. 2013 Aug 2;8(8):e70531. doi: 10.1371/journal.pone.0070531 (PMC3732241; doi:10.1371/journal.pone.0070531)
Supplement: Table S2 — (XLS) [file pone.0070531.s002.xls]

## Sheet: Table S2
Table S2 Differentially expressed genes of Sinorhizobium sp. NGR234 in this study.
DEGs					Unique reads number			Coverage			RPKM			log2 Ratio(LB/F)			log2 Ratio(VB/F)			log2 Ratio(LB/VB)
LB/F	VB/F	LB/VB	All	Length	F	LB	VB	F	LB	VB	F	LB	VB	log2 R.	P-value	FDR	log2 R.	P-value	FDR	log2 R.	P-value	FDR
	NGR_c37160		NGR_c37160	267	6792	447	1380	0.9963	0.9925	0.9888	3334.41	1889.34	1524.28	-0.819545	1.34822e-36	8.6884e-36	-1.12931	1.08319e-181	9.64427e-181	0.309762	9.9244e-05	0.000301583
NGR_c37130	NGR_c37130		NGR_c37130	777	1539	73	306	0.9974	0.9691	0.9858	259.627	106.027	116.144	-1.29201	1.21449e-17	4.57781e-17	-1.16053	2.659e-44	9.64472e-44	-0.13148	0.512546	0.594734
NGR_c37120	NGR_c37120		NGR_c37120	1575	2883	79	275	0.9981	0.9073	0.9937	239.936	56.6059	51.4929	-2.08363	1.02749e-58	9.34394e-58	-2.22021	1.2093e-197	1.1321e-196	0.136577	0.432906	0.518967
	NGR_c37100		NGR_c37100	855	251	30	50	0.9988	0.9018	0.9871	38.4804	39.5977	17.2464	0.041292	0.802994	0.825248	-1.15783	2.29792e-08	4.32731e-08	1.19912	0.000447444	0.00119428
	NGR_c37050		NGR_c37050	1131	126	21	11	0.9797	0.6684	0.5659	14.6029	20.9542	2.86831	0.520982	0.111222	0.13543	-2.34799	1.73211e-10	3.47433e-10	2.86897	3.1288e-08	1.69065e-07
	NGR_c37030		NGR_c37030	1947	1301	78	171	0.9949	0.8993	0.9841	87.5878	45.2109	25.9015	-0.954058	5.2137e-10	1.33093e-09	-1.75769	1.55716e-67	7.26677e-67	0.803633	7.24074e-05	0.000225685
NGR_c37020	NGR_c37020		NGR_c37020	1854	1702	97	318	0.9989	0.9768	0.9817	120.332	59.0441	50.584	-1.02716	4.26642e-14	1.36336e-13	-1.25027	1.53919e-54	6.31599e-54	0.223114	0.174138	0.240543
NGR_c37010	NGR_c37010		NGR_c37010	900	1774	30	93	0.9989	0.8511	0.9856	258.371	37.6178	30.4745	-2.77995	2.21776e-49	1.80481e-48	-3.08377	2.72486e-172	2.33215e-171	0.303816	0.28747	0.369536
	NGR_c37000		NGR_c37000	801	692	51	101	0.9963	0.9563	0.9638	113.242	71.8543	37.1864	-0.656258	0.0010515	0.00163084	-1.60656	1.31012e-32	4.11524e-32	0.950298	0.000189708	0.000542387
NGR_c36960	NGR_c36960		NGR_c36960	783	3574	180	744	0.9962	0.9872	0.9974	598.308	259.433	280.225	-1.20553	1.92771e-35	1.21078e-34	-1.0943	6.39354e-92	3.57391e-91	-0.111222	0.366694	0.451939
NGR_c36950	NGR_c36950		NGR_c36950	909	291	12	30	0.9945	0.681	0.9197	41.9625	14.8981	9.73314	-1.49397	5.9076e-05	0.000103467	-2.10812	4.26008e-20	1.09474e-19	0.614156	0.184121	0.25236
NGR_c36930	NGR_c36930		NGR_c36930	372	115	111	247	0.9758	0.9731	0.9839	40.5216	336.74	195.817	3.05487	7.13154e-49	5.75823e-48	2.27274	1.53166e-48	5.85779e-48	0.782132	4.1182e-06	1.58651e-05
NGR_c36920	NGR_c36920		NGR_c36920	1584	4013	86	282	0.9968	0.8699	0.9918	332.083	61.2714	52.5036	-2.43826	1.75506e-96	2.23643e-95	-2.66105	0	0	0.222797	0.199398	0.27072
NGR_c36910	NGR_c36910		NGR_c36910	477	343	8	21	0.9748	0.7966	0.9015	94.2558	18.9272	12.9836	-2.31612	7.0542e-09	1.6719e-08	-2.85989	3.32034e-32	1.03664e-31	0.543766	0.303116	0.386596
	NGR_c36890		NGR_c36890	912	143	15	29	0.9792	0.6513	0.9156	20.5529	18.5614	9.37775	-0.147036	0.810932	0.832577	-1.13203	3.84246e-05	6.32035e-05	0.984993	0.0306656	0.0532944
	NGR_c36880		NGR_c36880	306	146	5	5	0.9837	0.9281	0.8137	62.5408	18.4401	4.81886	-1.76195	0.00204434	0.00307669	-3.69804	1.2581e-17	3.053e-17	1.93608	0.027773	0.0487189
NGR_c36870	NGR_c36870		NGR_c36870	738	68	31	112	0.8117	0.8293	0.9797	12.0777	47.4046	44.7566	1.97268	7.61638e-09	1.80307e-08	1.88975	3.54662e-18	8.71238e-18	0.0829252	0.71883	0.780383
	NGR_c36860		NGR_c36860	633	112	13	21	0.9352	0.8215	0.7994	23.1924	23.1769	9.78388	-0.000970242	0.87968	0.894999	-1.24518	9.31824e-05	0.000149925	1.24421	0.0145672	0.0274359
	NGR_c36850		NGR_c36850	1101	1595	106	333	0.9855	0.9337	0.8692	189.892	108.651	89.1974	-0.805475	2.00572e-09	4.93894e-09	-1.0901	1.00531e-41	3.5186e-41	0.284626	0.074957	0.116522
NGR_c36820	NGR_c36820		NGR_c36820	921	24	88	541	0.6667	0.9891	0.9978	3.41573	107.83	173.234	4.98041	1.1136e-64	1.08778e-63	5.66438	1.2683e-239	1.36729e-238	-0.683969	1.59279e-05	5.57072e-05
NGR_c36810	NGR_c36810		NGR_c36810	1140	35	203	1350	0.8851	0.9965	0.9991	4.02435	200.958	349.24	5.642	1.81965e-160	3.51062e-159	6.43932	0	0	-0.797324	5.3171e-15	5.8955e-14
NGR_c36800	NGR_c36800		NGR_c36800	843	7	112	763	0.6287	0.9703	0.9953	1.08844	149.936	266.927	7.10594	4.99854e-101	6.62868e-100	7.93805	0	0	-0.832101	1.24287e-09	8.20663e-09
NGR_c36790	NGR_c36790		NGR_c36790	1041	21	417	2747	0.7474	0.9866	0.9952	2.64424	452.064	778.222	7.41753	0	0	8.20118	0	0	-0.783654	3.25542e-28	7.092e-27
NGR_c36780	NGR_c36780		NGR_c36780	1299	41	1969	7800	0.9369	0.9992	0.9992	4.1372	1710.61	1770.85	8.69164	0	0	8.74157	0	0	-0.0499272	0.171625	0.237336
	NGR_c36770		NGR_c36770	369	140	6	24	0.9675	0.7588	0.5664	49.7318	18.3502	19.1814	-1.43838	0.00901774	0.0126694	-1.37446	2.29832e-06	4.00169e-06	-0.0639162	0.937634	0.954606
NGR_c36760			NGR_c36760	948	683	33	162	0.9958	0.9557	0.9926	94.4375	39.2844	50.3967	-1.2654	2.65844e-08	6.01964e-08	-0.906031	2.76692e-14	6.22834e-14	-0.359372	0.20624	0.278604
	NGR_c36750		NGR_c36750	1119	3902	258	800	0.9946	0.9821	0.9946	457.077	260.198	210.841	-0.812826	2.13452e-21	9.23765e-21	-1.11628	2.54852e-103	1.54762e-102	0.303455	0.0036	0.00791233
	NGR_c36700		NGR_c36700	705	698	41	150	0.9929	0.7972	0.9716	129.777	65.6311	62.7477	-0.983586	3.71818e-06	7.23655e-06	-1.0484	4.59784e-18	1.12634e-17	0.0648171	0.74741	0.802956
NGR_c36680	NGR_c36680		NGR_c36680	981	2596	138	534	0.999	0.9878	0.999	346.871	158.754	160.534	-1.12761	8.8958e-24	4.1673e-23	-1.11152	6.97452e-69	3.30209e-68	-0.0160877	0.936556	0.954294
	NGR_c36660		NGR_c36660	807	863	69	172	0.9938	0.948	0.9727	140.175	96.4918	62.8565	-0.538747	0.00203464	0.00306359	-1.15709	2.01684e-25	5.69872e-25	0.618343	0.00306002	0.00681755
NGR_c36650	NGR_c36650		NGR_c36650	693	2770	116	475	0.9971	0.9798	0.9899	523.937	188.903	202.142	-1.47174	1.33521e-36	8.6135e-36	-1.37403	9.66638e-101	5.76258e-100	-0.0977189	0.536722	0.617345
NGR_c36640			NGR_c36640	1173	1043	50	267	0.9991	0.9591	0.9974	116.552	48.1046	67.1288	-1.27672	3.4991e-12	1.01403e-11	-0.795966	3.00606e-17	7.22669e-17	-0.480756	0.0290236	0.0506399
NGR_c36620		NGR_c36620	NGR_c36620	375	506	235	434	0.9973	0.9947	0.9973	176.869	707.215	341.314	1.99947	2.44526e-56	2.15412e-55	0.948419	4.57088e-23	1.24657e-22	1.05105	6.06746e-18	8.4169e-17
NGR_c36610	NGR_c36610		NGR_c36610	1290	2907	125	386	0.9984	0.9977	0.9845	295.384	109.354	88.2456	-1.43359	5.24438e-37	3.44782e-36	-1.743	4.04204e-147	3.10324e-146	0.309411	0.037149	0.0631431
NGR_c36600	NGR_c36600		NGR_c36600	1281	21493	552	1909	0.9992	0.9969	0.9992	2199.28	486.301	439.493	-2.17711	0	0	-2.32312	0	0	0.146007	0.0363318	0.0619242
NGR_c36590	NGR_c36590		NGR_c36590	1752	1035	55	116	0.9994	0.7745	0.9401	77.4352	35.4277	19.5263	-1.12811	2.79718e-10	7.27243e-10	-1.98757	3.87422e-63	1.72101e-62	0.859463	0.000384516	0.00103932
	NGR_c36580		NGR_c36580	1125	343	22	66	0.9911	0.728	0.8196	39.9644	22.0691	17.3016	-0.856688	0.00449122	0.00652148	-1.20781	1.32665e-11	2.76967e-11	0.351121	0.289092	0.371312
NGR_c36570	NGR_c36570		NGR_c36570	990	1266	30	58	0.999	0.6889	0.7263	167.622	34.198	17.2778	-2.29323	1.86797e-29	1.04126e-28	-3.27822	3.01096e-130	2.09818e-129	0.984993	0.00286082	0.00641998
	NGR_c36560		NGR_c36560	1305	557	40	92	0.9785	0.7923	0.9747	55.947	34.5911	20.7909	-0.69366	0.00214854	0.00322489	-1.42811	1.11352e-22	3.01552e-22	0.73445	0.00788182	0.0159623
NGR_c36520	NGR_c36520		NGR_c36520	1563	4321	174	605	0.9987	0.9968	0.9987	362.374	125.633	114.154	-1.52826	3.54206e-59	3.24497e-58	-1.6665	5.39842e-205	5.18718e-204	0.138236	0.255502	0.333711
NGR_c36480			NGR_c36480	468	32	16	33	0.9615	0.953	0.9423	8.96265	38.5824	20.7952	2.10594	9.52782e-06	1.78914e-05	1.21426	0.000705794	0.00107732	0.89169	0.0403546	0.0678646
NGR_c36470	NGR_c36470		NGR_c36470	1170	3004	53	355	0.9991	0.9496	0.9897	336.547	51.1216	89.4825	-2.7188	6.0757e-81	6.8537e-80	-1.91113	2.50328e-171	2.13071e-170	-0.807671	6.08156e-05	0.000192661
NGR_c36460	NGR_c36460		NGR_c36460	630	949	19	46	0.9873	0.9063	0.9825	197.45	34.0352	21.5334	-2.53639	8.95986e-25	4.37606e-24	-3.19684	6.37542e-96	3.68014e-95	0.660449	0.0856488	0.130327
NGR_c36450	NGR_c36450		NGR_c36450	351	424	17	64	0.9972	0.7493	0.9858	158.34	54.6584	53.7735	-1.53451	5.95722e-07	1.23471e-06	-1.55806	9.59578e-20	2.44962e-19	0.0235466	0.868706	0.898176
NGR_c36440	NGR_c36440		NGR_c36440	483	359	16	34	0.9979	0.7619	0.9193	97.427	37.3842	20.76	-1.3819	2.18152e-05	3.99118e-05	-2.23052	4.42054e-26	1.26173e-25	0.848621	0.049129	0.0802856
NGR_c36420	NGR_c36420		NGR_c36420	687	325	15	14	0.9942	0.7089	0.7875	62.0096	24.6405	6.00989	-1.33146	8.8952e-05	0.00015281	-3.36708	3.13736e-35	1.0122e-34	2.03562	0.000164197	0.000474934
	NGR_c36400	NGR_c36400	NGR_c36400	948	348	47	23	0.9357	0.9262	0.7257	48.1175	55.9505	7.15509	0.21759	0.300844	0.341795	-2.74952	1.85241e-31	5.71993e-31	2.96711	4.43166e-17	5.77235e-16
NGR_c36390	NGR_c36390		NGR_c36390	498	775	40	165	0.996	0.9739	0.998	203.988	90.6453	97.7125	-1.17018	2.19716e-08	5.02104e-08	-1.06187	2.84236e-20	7.34999e-20	-0.10831	0.718832	0.780248
	NGR_c36350		NGR_c36350	987	1092	209	988	0.999	0.9716	0.999	145.023	238.97	295.213	0.720547	3.23752e-10	8.38209e-10	1.02547	3.41098e-57	1.43002e-56	-0.304924	0.00496662	0.0105198
NGR_c36340	NGR_c36340		NGR_c36340	951	113	125	337	0.9905	0.9569	0.9905	15.5751	148.335	104.507	3.25155	4.36846e-59	3.99614e-58	2.74629	1.62232e-82	8.5365e-82	0.505263	0.0010041	0.00248097
NGR_c36330	NGR_c36330		NGR_c36330	630	94	28	87	0.9587	0.9381	0.9873	19.5578	50.1571	40.7262	1.35871	4.06682e-05	7.27493e-05	1.05822	1.06808e-06	1.8846e-06	0.300495	0.306262	0.389165
	NGR_c36320		NGR_c36320	771	24	25	92	0.7588	0.69	0.9585	4.08027	36.5932	35.1908	3.16484	5.45776e-13	1.64237e-12	3.10846	4.55966e-27	1.31539e-26	0.056378	0.795004	0.841233
NGR_c36310	NGR_c36310		NGR_c36310	561	36	213	452	0.7041	0.9447	0.9857	8.41147	428.481	237.613	5.67073	7.90208e-169	1.57863e-167	4.82012	2.29628e-183	2.06232e-182	0.850614	7.7866e-12	6.58138e-11
NGR_c36300	NGR_c36300		NGR_c36300	360	48	37	130	0.9389	0.95	0.9722	17.4772	115.988	106.497	2.73044	2.02256e-15	6.93945e-15	2.60727	4.80912e-31	1.47687e-30	0.123169	0.598734	0.673154
NGR_c36290	NGR_c36290		NGR_c36290	381	27	15	73	0.9843	0.8766	0.9869	9.28904	44.4305	56.5058	2.25795	6.30192e-06	1.20271e-05	2.6048	4.0116e-18	9.8351e-18	-0.34685	0.448436	0.533245
NGR_c36280	NGR_c36280		NGR_c36280	2427	6804	140	346	0.9996	0.9485	0.993	367.474	65.0988	42.0438	-2.49694	1.40773e-166	2.76764e-165	-3.12768	0	0	0.630739	2.06762e-05	7.10292e-05
NGR_c36270	NGR_c36270		NGR_c36270	1083	3865	93	201	0.9972	0.9474	0.9871	467.793	96.9102	54.7347	-2.27115	3.58442e-86	4.26891e-85	-3.09534	0	0	0.824191	9.7902e-06	3.54429e-05
NGR_c36260	NGR_c36260		NGR_c36260	405	9404	292	634	0.9975	0.9778	0.9926	3043.62	813.659	461.668	-1.90329	1.32847e-168	2.6454e-167	-2.72086	0	0	0.817569	1.09884e-14	1.18236e-13
NGR_c36250	NGR_c36250		NGR_c36250	204	4398	131	477	0.9951	0.9951	0.9951	2825.9	724.696	689.579	-1.96326	9.13642e-83	1.04781e-81	-2.03493	1.6807e-270	2.03128e-269	0.0716613	0.589602	0.665062
NGR_c36240	NGR_c36240		NGR_c36240	1368	260	152	364	0.9978	0.9708	0.9985	24.9126	125.393	78.4713	2.3315	3.01412e-46	2.33331e-45	1.65529	8.2028e-46	3.04128e-45	0.676217	2.3479e-06	9.39616e-06
NGR_c36230	NGR_c36230		NGR_c36230	666	238	83	296	0.994	0.8934	0.9955	46.8419	140.643	131.073	1.58617	3.41932e-15	1.15778e-14	1.4845	4.26944e-32	1.33095e-31	0.10167	0.5408	0.621227
NGR_c36220	NGR_c36220		NGR_c36220	477	347	171	720	0.9686	0.979	0.9958	95.355	404.569	445.153	2.08501	3.69756e-44	2.79597e-43	2.22292	6.20994e-134	4.43731e-133	-0.137917	0.270808	0.350888
	NGR_c36210	NGR_c36210	NGR_c36210	471	51	12	1	0.8344	0.8153	0.1911	14.1932	28.7525	0.626145	1.01848	0.0271538	0.0358711	-4.50256	1.68554e-07	3.0695e-07	5.52105	2.93064e-08	1.59331e-07
NGR_c36200	NGR_c36200		NGR_c36200	432	6530	223	853	0.9977	0.9884	0.9907	1981.35	582.554	582.319	-1.76602	4.15676e-107	5.79793e-106	-1.7666	0	0	0.000581752	0.972312	0.981673
	NGR_c36180		NGR_c36180	621	2085	312	2255	0.9968	0.9887	0.9984	440.095	566.993	1070.9	0.365516	4.55176e-05	8.09565e-05	1.28294	1.42747e-184	1.28576e-183	-0.917426	5.96246e-30	1.37137e-28
NGR_c36170	NGR_c36170		NGR_c36170	984	58	343	768	0.9695	0.997	0.999	7.72619	393.381	230.177	5.67003	1.93873e-270	5.45754e-269	4.89684	0	0	0.773186	1.63933e-15	1.88874e-14
NGR_c36160	NGR_c36160		NGR_c36160	1317	2112	65	243	0.9954	0.9446	0.9742	210.204	55.6984	54.4147	-1.91608	2.28572e-39	1.58162e-38	-1.94972	4.4418e-124	3.02375e-123	0.0336391	0.8252	0.866369
NGR_c36150	NGR_c36150		NGR_c36150	570	3459	139	393	0.9982	0.993	0.9947	795.441	275.204	203.336	-1.53125	8.37146e-48	6.61281e-47	-1.96789	1.94847e-204	1.86643e-203	0.436639	0.00246768	0.00561306
	NGR_c36140		NGR_c36140	1053	532	37	86	0.9943	0.9136	0.9468	66.224	39.6541	24.0861	-0.739884	0.00153668	0.00234343	-1.45916	2.29e-22	6.17183e-22	0.719272	0.0119243	0.0229117
NGR_c36130	NGR_c36130		NGR_c36130	1053	484	24	79	0.9981	0.8613	0.9905	60.2489	25.7216	22.1256	-1.22796	5.3859e-06	1.03202e-05	-1.44522	3.2338e-20	8.34825e-20	0.217266	0.467854	0.55188
NGR_c36120	NGR_c36120		NGR_c36120	666	6796	263	615	0.994	0.8529	0.8964	1337.55	445.652	272.331	-1.58561	8.08216e-97	1.03415e-95	-2.29617	0	0	0.71056	9.58782e-11	7.0872e-10
	NGR_c36110		NGR_c36110	639	420	33	77	0.9969	0.9358	0.9859	86.155	58.2811	35.5374	-0.563906	0.0281632	0.0371332	-1.2776	5.10798e-15	1.16981e-14	0.713691	0.0179637	0.0329796
	NGR_c36100	NGR_c36100	NGR_c36100	1026	378	33	34	0.9961	0.9376	0.848	48.2922	36.2979	9.77298	-0.411903	0.122598	0.147829	-2.30492	2.14252e-28	6.31931e-28	1.89302	1.61286e-07	7.78375e-07
	NGR_c36090		NGR_c36090	528	125	12	26	0.9943	0.8598	0.9015	31.0319	25.6485	14.5223	-0.274877	0.623452	0.658768	-1.09548	0.000182735	0.000290014	0.820607	0.0916894	0.138126
	NGR_c36080		NGR_c36080	594	169	14	22	0.9562	0.8586	0.8855	37.2934	26.5985	10.9227	-0.48758	0.257174	0.295872	-1.77159	4.71384e-10	9.36412e-10	1.28401	0.00958458	0.0189881
NGR_c36060	NGR_c36060		NGR_c36060	1836	8615	182	655	0.9902	0.9891	0.9815	615.056	111.87	105.212	-2.4589	3.96496e-207	8.86462e-206	-2.54742	0	0	0.0885273	0.446958	0.531896
	NGR_c36030		NGR_c36030	282	19	2	27	0.8759	0.4823	0.8688	8.83155	8.00379	28.2365	-0.141983	0.810484	0.832393	1.67682	8.34894e-05	0.00013468	-1.8188	0.072812	0.113817
NGR_c35980	NGR_c35980		NGR_c35980	441	897	32	58	0.9977	0.8549	0.8639	266.616	81.8891	38.7869	-1.70302	3.11228e-15	1.05613e-14	-2.78112	9.8337e-80	5.0415e-79	1.0781	0.00091051	0.0022715
	NGR_c35960		NGR_c35960	345	98	7	10	0.9826	0.7043	0.5797	37.234	22.8978	8.54823	-0.70141	0.25473	0.293333	-2.12292	1.28275e-07	2.34703e-07	1.42151	0.0400492	0.0674427
NGR_c35950	NGR_c35950		NGR_c35950	627	921	35	74	0.9984	0.9442	0.9952	192.541	62.9963	34.8064	-1.61183	1.31658e-14	4.33469e-14	-2.46774	2.5288e-72	1.23311e-71	0.855913	0.00440312	0.00941981
	NGR_c35900	NGR_c35900	NGR_c35900	429	82	19	222	0.972	0.9207	0.9744	25.0547	49.9817	152.613	0.99632	0.00797938	0.0113029	2.60673	8.97742e-52	3.57479e-51	-1.6104	7.67198e-08	3.90993e-07
NGR_c35890	NGR_c35890		NGR_c35890	330	11	18	91	0.9182	0.9	0.9909	4.36929	61.5564	81.3248	3.81644	7.4217e-12	2.11517e-11	4.21822	5.96174e-35	1.91742e-34	-0.401786	0.312262	0.395327
	NGR_c35880	NGR_c35880	NGR_c35880	1560	886	87	154	0.9929	0.9667	0.9923	74.446	62.9375	29.1133	-0.242274	0.14129	0.168953	-1.35452	1.11703e-32	3.51406e-32	1.11224	3.06412e-08	1.6615e-07
NGR_c35860	NGR_c35860		NGR_c35860	1707	80052	2060	7909	0.9994	0.9977	0.9977	6147.11	1361.91	1366.42	-2.17428	0	0	-2.16951	0	0	-0.00476717	0.901342	0.926038
NGR_c35850	NGR_c35850		NGR_c35850	633	459	25	75	0.9984	0.9558	0.97	95.0476	44.5709	34.9424	-1.09255	5.26824e-05	9.30317e-05	-1.44367	3.22252e-19	8.11267e-19	0.351121	0.263406	0.342877
NGR_c35830	NGR_c35830		NGR_c35830	1347	3032	143	457	0.9985	0.98	0.9644	295.049	119.807	100.056	-1.30024	1.07208e-33	6.51561e-33	-1.56014	6.70862e-132	4.73892e-131	0.259905	0.059216	0.0950375
NGR_c35820	NGR_c35820		NGR_c35820	390	2366	126	462	0.9974	0.9795	0.9872	795.211	364.603	349.36	-1.12501	1.00297e-21	4.4021e-21	-1.18662	1.68447e-69	8.0119e-69	0.0616147	0.643942	0.715144
NGR_c35800	NGR_c35800	NGR_c35800	NGR_c35800	786	422	24	29	0.9962	0.8244	0.958	70.3756	34.4591	10.8811	-1.03019	0.000222148	0.000368738	-2.69326	4.23452e-37	1.39379e-36	1.66307	4.53948e-05	0.000147509
	NGR_c35790	NGR_c35790	NGR_c35790	636	179	24	32	0.989	0.9764	0.9591	36.8917	42.5862	14.8384	0.207092	0.445116	0.486774	-1.31395	2.1873e-07	3.96572e-07	1.52105	0.000139005	0.000409146
NGR_c35770	NGR_c35770		NGR_c35770	516	2562	126	430	0.9981	0.9826	0.9864	650.821	275.572	245.762	-1.23983	7.3436e-27	3.83788e-26	-1.405	2.31664e-96	1.34101e-95	0.165171	0.2472	0.324443
	NGR_c35760		NGR_c35760	1221	5811	339	890	0.9992	0.9894	0.9959	623.832	313.328	214.966	-0.993484	1.81198e-42	1.32019e-41	-1.53705	7.34356e-246	8.00034e-245	0.543564	8.79188e-09	5.16575e-08
NGR_c35750	NGR_c35750		NGR_c35750	846	1814	73	188	0.9976	0.9905	0.9905	281.06	97.3794	65.5365	-1.52919	1.03674e-25	5.24552e-25	-2.10051	4.63284e-117	3.02087e-116	0.571319	0.00459944	0.00980253
NGR_c35740	NGR_c35740		NGR_c35740	1017	3986	39	164	0.9931	0.8859	0.9095	513.746	43.2771	47.5574	-3.56938	8.8071e-135	1.47412e-133	-3.43331	0	0	-0.136066	0.642348	0.713887
NGR_c35730	NGR_c35730		NGR_c35730	2154	42763	963	4892	0.9986	0.9986	0.9977	2602.28	504.54	669.786	-2.36674	0	0	-1.95801	0	0	-0.408733	1.26511e-16	1.60066e-15
NGR_c35720			NGR_c35720	270	15398	824	3817	0.9963	0.9889	0.9963	7475.37	3444.12	4169.21	-1.11801	1.36101e-131	2.23574e-130	-0.842371	4.1502e-255	4.70356e-254	-0.275639	4.18452e-07	1.89946e-06
NGR_c35700	NGR_c35700		NGR_c35700	936	3087	52	252	0.9979	0.9647	0.9979	432.308	62.6964	79.3999	-2.78561	4.47424e-85	5.2779e-84	-2.44485	4.7553e-236	5.05598e-235	-0.340756	0.125983	0.182757
NGR_c35690	NGR_c35690		NGR_c35690	408	1891	18	113	0.9975	0.9681	0.9902	607.524	49.7883	81.6796	-3.60906	3.76594e-65	3.69611e-64	-2.89489	5.62856e-173	4.83743e-172	-0.71417	0.0491942	0.0803285
NGR_c35680	NGR_c35680		NGR_c35680	2670	34917	997	4548	0.9996	0.9963	0.9974	1714.19	421.404	502.348	-2.02425	0	0	-1.77076	0	0	-0.253483	3.31774e-07	1.52616e-06
NGR_c35670	NGR_c35670		NGR_c35670	702	3433	98	279	0.9986	0.896	0.9915	641.016	157.545	117.209	-2.0246	2.40448e-67	2.41344e-66	-2.45127	4.6318e-263	5.46977e-262	0.426672	0.0123907	0.0236901
NGR_c35660	NGR_c35660		NGR_c35660	1611	12108	375	1094	0.9994	0.9957	0.9963	985.165	262.694	200.271	-1.90698	4.28364e-217	9.97315e-216	-2.29841	0	0	0.391434	8.44806e-06	3.08185e-05
NGR_c35650	NGR_c35650		NGR_c35650	618	3333	80	326	0.9984	0.9854	0.9968	706.934	146.089	155.57	-2.27473	1.201e-74	1.28681e-73	-2.18402	8.05024e-224	8.23387e-223	-0.0907163	0.646836	0.717457
	NGR_c35640	NGR_c35640	NGR_c35640	1629	1214	82	152	0.9963	0.8735	0.992	97.6854	56.8077	27.5181	-0.782056	3.56426e-07	7.51565e-07	-1.82776	2.1208e-66	9.80098e-66	1.04571	3.29304e-07	1.51593e-06
	NGR_c35610		NGR_c35610	1467	1107	67	137	0.9973	0.9059	0.9802	98.9122	51.5418	27.5414	-0.940405	1.55711e-08	3.61167e-08	-1.84455	2.10532e-61	9.20037e-61	0.904141	4.44284e-05	0.000144902
NGR_c35600	NGR_c35600		NGR_c35600	606	1574	56	232	0.9967	0.9241	0.9868	340.459	104.287	112.904	-1.70692	7.84588e-26	3.98275e-25	-1.59238	2.782e-71	1.34178e-70	-0.114542	0.631926	0.704582
NGR_c35590	NGR_c35590		NGR_c35590	324	782	223	746	0.9846	0.9784	0.9753	316.369	776.738	679.031	1.29582	1.69931e-27	9.03331e-27	1.10187	5.30394e-49	2.03856e-48	0.193952	0.0768584	0.118881
	NGR_c35540		NGR_c35540	369	33	3	37	0.8997	0.5447	0.9024	11.7225	9.17508	29.5713	-0.353487	0.907508	0.918633	1.33492	0.000112038	0.00017933	-1.68841	0.037902	0.0642641
NGR_c35530	NGR_c35530	NGR_c35530	NGR_c35530	138	722	27	4	0.9928	0.9783	0.7681	685.789	220.8	8.54823	-1.63502	6.50662e-12	1.86122e-11	-6.32599	7.13374e-108	4.441e-107	4.69097	2.12436e-15	2.42498e-14
NGR_c35520	NGR_c35520		NGR_c35520	855	1467	40	134	0.993	0.8655	0.9626	224.903	52.7969	46.2205	-2.09078	1.11986e-30	6.42159e-30	-2.2827	9.99902e-105	6.13829e-104	0.191923	0.424726	0.510645
NGR_c35510	NGR_c35510		NGR_c35510	792	1379	49	98	0.9975	0.904	0.9722	228.229	69.8209	36.4919	-1.70875	7.92788e-23	3.60215e-22	-2.64484	1.10449e-115	7.1342e-115	0.936084	0.00030168	0.000826614
NGR_c35490	NGR_c35490		NGR_c35490	1098	4769	232	638	0.9982	0.99	0.9973	569.321	238.452	171.362	-1.25555	1.35356e-49	1.10881e-48	-1.7322	3.64612e-238	3.91026e-237	0.476652	2.41212e-05	8.21794e-05
NGR_c35480		NGR_c35480	NGR_c35480	945	77	39	59	0.9788	0.8751	0.9757	10.6805	46.5744	18.4126	2.12456	8.89428e-12	2.52439e-11	0.785718	0.00177793	0.00262073	1.33884	1.32376e-05	4.68007e-05
	NGR_c35470		NGR_c35470	276	5	6	22	0.8551	0.7246	0.8949	2.37461	24.5334	23.5076	3.36898	0.00013008	0.000220709	3.30736	5.79638e-08	1.07454e-07	0.0616147	0.788948	0.836829
NGR_c35460	NGR_c35460		NGR_c35460	444	53	24	67	0.9865	0.982	0.973	15.6468	61.0019	44.5028	1.96299	3.56236e-07	7.5142e-07	1.50803	1.23023e-08	2.33876e-08	0.454957	0.167826	0.232654
	NGR_c35450		NGR_c35450	717	27	33	70	0.8061	0.7922	0.8577	4.93602	51.9409	28.7922	3.39545	6.90906e-18	2.62663e-17	2.54426	5.398e-17	1.29318e-16	0.851195	0.0058476	0.0122185
NGR_c35440	NGR_c35440		NGR_c35440	1623	2786	67	155	0.9982	0.8688	0.984	225.006	46.5877	28.1649	-2.27195	1.48641e-62	1.4162e-61	-2.99799	1.20856e-262	1.41908e-261	0.726049	0.0007527	0.00192516
		NGR_c35420	NGR_c35420	318	245	54	98	0.9843	0.9937	0.9843	100.988	191.638	90.8855	0.924195	5.062e-05	8.95941e-05	-0.152067	0.391694	0.435544	1.07626	2.00272e-05	6.88762e-05
NGR_c35410		NGR_c35410	NGR_c35410	651	481	220	403	0.9831	0.9846	0.9908	96.8493	381.379	182.566	1.97741	5.14222e-52	4.31514e-51	0.914604	2.48346e-20	6.43267e-20	1.06281	3.38002e-17	4.43995e-16
NGR_c35400	NGR_c35400		NGR_c35400	993	11907	656	2548	0.999	0.999	0.999	1571.76	745.537	756.738	-1.07603	2.07424e-96	2.63773e-95	-1.05451	1.15875e-284	1.44564e-283	-0.0215138	0.745952	0.802365
NGR_c35390	NGR_c35390		NGR_c35390	222	101	35	148	0.9595	0.9685	0.991	59.6349	177.922	196.609	1.57702	2.63872e-07	5.60411e-07	1.7211	1.02247e-20	2.66738e-20	-0.144087	0.643476	0.714755
NGR_c35380			NGR_c35380	747	351	99	289	0.996	0.9893	0.9946	61.5912	149.565	114.097	1.27997	6.13552e-13	1.84185e-12	0.88946	2.13712e-14	4.8247e-14	0.390515	0.0206026	0.0372932
		NGR_c35350	NGR_c35350	732	129	30	48	0.9863	0.9372	0.9754	23.0999	46.2514	19.3386	1.00161	0.00101404	0.0015755	-0.256404	0.30823	0.350097	1.25801	0.00026248	0.000729216
NGR_c35320			NGR_c35320	765	384	17	86	0.983	0.7412	0.9895	65.7964	25.0785	33.1537	-1.39155	9.81602e-06	1.84102e-05	-0.988837	9.77254e-10	1.92649e-09	-0.402718	0.327658	0.411201
NGR_c35310		NGR_c35310	NGR_c35310	885	1076	45	352	0.9977	0.9966	0.9977	159.368	57.3831	117.299	-1.47366	4.53094e-15	1.52501e-14	-0.44217	3.41954e-07	6.14049e-07	-1.03149	1.0461e-06	4.38202e-06
NGR_c35300	NGR_c35300	NGR_c35300	NGR_c35300	900	1123	31	40	0.99	0.8778	0.7467	163.557	38.8717	13.1073	-2.073	1.45245e-23	6.76826e-23	-3.64135	6.08226e-126	4.18654e-125	1.56835	1.01697e-05	3.67308e-05
	NGR_c35290	NGR_c35290	NGR_c35290	1260	2810	241	385	0.9992	0.9952	0.9929	292.326	215.855	90.1126	-0.43752	2.84894e-06	5.61001e-06	-1.69778	2.31214e-137	1.67535e-136	1.26026	2.43636e-24	4.6668e-23
NGR_c35280	NGR_c35280		NGR_c35280	984	205	8	22	0.9756	0.4563	0.9024	27.3081	9.17508	6.59361	-1.57354	0.000566052	0.000903961	-2.05019	4.2286e-14	9.45666e-14	0.476652	0.352934	0.437771
	NGR_c35270		NGR_c35270	840	218	14	23	0.9917	0.6988	0.75	34.0181	18.8089	8.07503	-0.854884	0.0269966	0.0357091	-2.07476	4.10466e-15	9.42822e-15	1.21988	0.0128441	0.0244512
	NGR_c35260	NGR_c35260	NGR_c35260	1065	391	34	51	0.9934	0.8751	0.9474	48.1237	36.0283	14.1226	-0.417617	0.110862	0.135071	-1.76874	1.63897e-21	4.34344e-21	1.35112	4.02952e-05	0.000132399
	NGR_c35250	NGR_c35250	NGR_c35250	1011	384	38	41	0.997	0.8566	0.8912	49.7866	42.4177	11.9599	-0.23109	0.381984	0.425167	-2.05755	2.30306e-25	6.49559e-25	1.82646	4.55416e-08	2.40415e-07
	NGR_c35220		NGR_c35220	1203	4505	284	981	0.9992	0.9925	0.9958	490.864	266.42	240.491	-0.881619	9.59822e-28	5.13758e-27	-1.02934	7.54934e-105	4.63906e-104	0.147722	0.125741	0.182492
NGR_c35210	NGR_c35210		NGR_c35210	3147	7643	438	866	0.999	0.9844	0.9975	318.346	157.07	81.1553	-1.01919	1.4833e-57	1.33325e-56	-1.97184	0	0	0.952648	3.04892e-27	6.3514e-26
	NGR_c35200	NGR_c35200	NGR_c35200	633	625	90	124	0.9889	0.9874	0.9874	129.422	160.455	57.7715	0.310086	0.0553674	0.07051	-1.16365	5.68916e-19	1.42528e-18	1.47374	1.35064e-12	1.23251e-11
	NGR_c35190		NGR_c35190	387	0	2	14	-	0.4005	0.845	0	5.83222	10.6687	-	0.0022538	0.00337716	-	4.19738e-08	7.83275e-08	-0.871271	0.569084	0.645922
NGR_c35160	NGR_c35160		NGR_c35160	1017	17	31	87	0.7119	0.8879	0.942	2.19109	34.3998	25.2286	3.97268	7.6331e-20	3.15145e-19	3.52534	6.22786e-29	1.84923e-28	0.447337	0.127992	0.184417
NGR_c35150	NGR_c35150		NGR_c35150	3123	7282	278	1024	0.9946	0.9869	0.9907	305.641	100.459	96.6993	-1.60523	2.47564e-105	3.39948e-104	-1.66026	0	0	0.0550249	0.556418	0.635627
	NGR_c35140	NGR_c35140	NGR_c35140	660	1194	152	1348	0.997	0.9894	0.9636	237.133	259.905	602.34	0.132285	0.272258	0.311605	1.34488	9.58502e-120	6.35714e-119	-1.21259	7.38318e-28	1.56437e-26
NGR_c35090	NGR_c35090		NGR_c35090	1164	2657	103	212	0.9863	0.9253	0.9253	299.206	99.8617	53.7129	-1.58314	1.02059e-38	6.98399e-38	-2.4778	1.97117e-206	1.90886e-205	0.894664	5.8928e-07	2.60048e-06
NGR_c35080	NGR_c35080		NGR_c35080	2322	7646	277	679	0.9983	0.9901	0.9974	431.623	134.627	86.2389	-1.6808	2.09258e-117	3.16082e-116	-2.32336	0	0	0.642558	1.31959e-09	8.68543e-09
	NGR_c35040		NGR_c35040	882	106	21	104	0.983	0.7846	0.9717	15.7532	26.8699	34.7745	0.770342	0.0256762	0.034028	1.14238	1.3545e-08	2.57185e-08	-0.372039	0.310832	0.39392
	NGR_c35030		NGR_c35030	636	276	54	381	0.9733	0.8679	0.9874	56.8832	95.819	176.67	0.752308	0.00072047	0.00113881	1.63498	5.0884e-47	1.91178e-46	-0.882676	7.50194e-06	2.77102e-05
NGR_c35020	NGR_c35020		NGR_c35020	1005	1672	13	19	0.999	0.6866	0.7214	218.073	14.598	5.57549	-3.90097	7.09482e-61	6.64723e-60	-5.28957	4.053e-233	4.27257e-232	1.3886	0.00780094	0.0158037
NGR_c35010	NGR_c35010	NGR_c35010	NGR_c35010	645	1356	33	31	0.9969	0.8946	0.8512	275.57	57.739	14.1742	-2.2548	6.73062e-31	3.86667e-30	-4.28108	1.21991e-169	1.02985e-168	2.02628	3.75582e-08	2.01188e-07
	NGR_c35000		NGR_c35000	1413	1174	73	213	0.9101	0.9115	0.9413	108.908	58.3036	44.4563	-0.901447	1.79749e-08	4.13515e-08	-1.29265	5.16914e-40	1.76235e-39	0.391199	0.0450088	0.0745567
NGR_c34950	NGR_c34950		NGR_c34950	993	2807	133	357	0.999	0.9879	0.995	370.532	151.153	106.027	-1.29359	4.40518e-31	2.53779e-30	-1.80517	7.66564e-149	5.92197e-148	0.511586	0.000604438	0.00157991
NGR_c34920	NGR_c34920		NGR_c34920	954	527	21	73	0.9822	0.7767	0.9811	72.4093	24.842	22.5668	-1.5434	1.98398e-08	4.55234e-08	-1.68197	9.92212e-27	2.85307e-26	0.138577	0.631708	0.704466
NGR_c34900	NGR_c34900		NGR_c34900	873	242	130	419	0.9977	0.9737	0.9977	36.3357	168.052	141.545	2.20945	5.7401e-37	3.76174e-36	1.9618	1.15335e-66	5.34203e-66	0.247645	0.0850846	0.129628
	NGR_c34880		NGR_c34880	819	879	59	164	0.9976	0.9829	0.9853	140.682	81.2986	59.0548	-0.791131	1.32729e-05	2.464e-05	-1.25231	5.26066e-29	1.56429e-28	0.461175	0.0351142	0.0601805
NGR_c34870	NGR_c34870		NGR_c34870	1806	1610	69	311	0.969	0.7957	0.9153	116.853	43.1168	50.7853	-1.43838	3.23054e-21	1.39226e-20	-1.20221	9.02556e-49	3.46036e-48	-0.236163	0.23065	0.305705
NGR_c34860	NGR_c34860		NGR_c34860	213	304	4	56	0.9718	0.8826	0.9671	187.079	21.1931	77.5361	-3.14198	2.73056e-10	7.11715e-10	-1.27071	3.6713e-11	7.57014e-11	-1.87127	0.00455158	0.00971056
NGR_c34850	NGR_c34850		NGR_c34850	1020	1400	28	63	0.999	0.8402	0.9745	179.912	30.9794	18.2153	-2.53791	5.606e-36	3.54989e-35	-3.30407	7.8401e-145	5.92363e-144	0.766159	0.0197828	0.0359461
NGR_c34840	NGR_c34840		NGR_c34840	381	402	6	26	0.9921	0.664	0.9318	138.304	17.7722	20.1254	-2.96014	1.06566e-12	3.16225e-12	-2.78075	1.58693e-36	5.19297e-36	-0.179393	0.918614	0.940193
	NGR_c34810		NGR_c34810	1083	1104	79	174	0.9982	0.9686	0.9889	133.62	82.3215	47.3823	-0.698799	1.05298e-05	1.9725e-05	-1.49572	2.38386e-46	8.88634e-46	0.796921	7.38114e-05	0.000229945
	NGR_c34800		NGR_c34800	1134	860	59	160	0.9974	0.9683	0.9956	99.4071	58.7156	41.6105	-0.759605	3.16782e-05	5.72463e-05	-1.2564	1.51872e-28	4.49012e-28	0.496799	0.0241618	0.0430184
	NGR_c34790		NGR_c34790	1629	1790	105	253	0.9982	0.9791	0.9773	144.034	72.7416	45.8031	-0.985553	6.48004e-14	2.04541e-13	-1.65289	4.96398e-85	2.65489e-84	0.667336	0.000100204	0.000304053
NGR_c34780	NGR_c34780		NGR_c34780	960	996	56	157	0.9958	0.9458	0.9812	135.994	65.8312	48.2307	-1.0467	5.3431e-09	1.27661e-08	-1.49552	5.79754e-42	2.03374e-41	0.448818	0.0449092	0.0744715
	NGR_c34760		NGR_c34760	345	94	9	10	0.9971	0.9594	0.8928	35.7142	29.44	8.54823	-0.278719	0.69753	0.729204	-2.0628	3.82136e-07	6.85408e-07	1.78408	0.00682962	0.0139963
NGR_c34750	NGR_c34750		NGR_c34750	1392	871	45	125	0.9978	0.8958	0.9777	82.0184	36.4828	26.4829	-1.16873	2.92622e-09	7.13187e-09	-1.63088	1.80785e-41	6.29543e-41	0.462153	0.0630424	0.100553
NGR_c34740	NGR_c34740		NGR_c34740	795	1502	41	150	0.9962	0.9396	0.9899	247.648	58.2011	55.6442	-2.08917	2.37674e-31	1.37691e-30	-2.15399	3.5207e-100	2.0928e-99	0.0648171	0.74741	0.803096
NGR_c34730	NGR_c34730		NGR_c34730	330	540	18	53	0.997	0.8788	0.9758	214.492	61.5564	47.365	-1.80095	2.9107e-10	7.56123e-10	-2.17903	1.6556e-37	5.47267e-37	0.378088	0.297924	0.381153
NGR_c34720	NGR_c34720		NGR_c34720	984	563	30	110	0.997	0.9502	0.9858	74.9973	34.4065	32.968	-1.12416	4.2324e-06	8.17059e-06	-1.18577	1.06897e-17	2.60117e-17	0.0616147	0.774752	0.826304
NGR_c34710	NGR_c34710		NGR_c34710	1011	812	32	91	0.997	0.6508	0.9733	105.278	35.7202	26.5452	-1.55939	1.63386e-12	4.80918e-12	-1.98768	7.05344e-50	2.74853e-49	0.428289	0.137478	0.195715
NGR_c34700	NGR_c34700		NGR_c34700	1398	1347	41	118	0.9979	0.872	0.902	126.297	33.0972	24.8926	-1.93204	7.55486e-26	3.83817e-25	-2.34303	3.482e-99	2.04816e-98	0.410993	0.109237	0.161919
NGR_c34690	NGR_c34690		NGR_c34690	1284	1594	35	84	0.9938	0.8808	0.9572	162.725	30.7622	19.2934	-2.40321	1.35532e-38	9.22361e-38	-3.07626	1.23924e-154	9.86928e-154	0.673049	0.0208374	0.0375753
NGR_c34680	NGR_c34680		NGR_c34680	705	738	28	69	0.9957	0.9631	0.9518	137.214	44.8212	28.8639	-1.61418	5.74892e-12	1.65058e-11	-2.24909	1.38158e-52	5.55864e-52	0.634914	0.0477534	0.0784104
NGR_c34670	NGR_c34670	NGR_c34670	NGR_c34670	1548	1716	42	79	0.9955	0.854	0.907	145.304	30.6192	15.0505	-2.24657	1.34653e-38	9.17387e-38	-3.27119	1.19287e-175	1.04258e-174	1.02462	0.00029209	0.000803897
NGR_c34660	NGR_c34660	NGR_c34660	NGR_c34660	816	1392	43	73	0.9988	0.9853	0.9154	223.605	59.4693	26.3832	-1.91073	2.51672e-26	1.29992e-25	-3.08326	1.59628e-135	1.14858e-134	1.17252	4.13266e-05	0.000135643
NGR_c34650	NGR_c34650		NGR_c34650	525	662	18	68	0.9924	0.9448	0.9924	165.284	38.6926	38.1984	-2.09482	1.50498e-14	4.9314e-14	-2.11336	4.7452e-44	1.71615e-43	0.0185459	0.879906	0.907784
NGR_c34640	NGR_c34640		NGR_c34640	183	5993	181	904	0.9945	0.9672	0.9945	4292.65	1116.2	1456.84	-1.94327	7.97188e-111	1.1562e-109	-1.55902	1.32892e-258	1.52285e-257	-0.384249	0.000853394	0.0021411
NGR_c34630	NGR_c34630		NGR_c34630	426	559	6	45	0.9883	0.5305	0.8803	172.002	15.8949	31.1529	-3.4358	2.34164e-19	9.49069e-19	-2.46499	1.9474e-44	7.07191e-44	-0.970807	0.130449	0.187259
NGR_c34620	NGR_c34620	NGR_c34620	NGR_c34620	606	624	2	62	0.9934	0.297	0.9719	134.972	3.72454	30.1727	-5.17946	6.51466e-27	3.41042e-26	-2.16134	1.04202e-42	3.68878e-42	-3.01811	8.94296e-05	0.000274455
NGR_c34610	NGR_c34610		NGR_c34610	567	743	23	65	0.9947	0.9224	0.8889	171.766	45.7783	33.8085	-1.90771	1.31293e-14	4.32499e-14	-2.34499	1.79859e-55	7.42472e-55	0.437278	0.190936	0.260375
NGR_c34600	NGR_c34600		NGR_c34600	1221	1200	55	213	0.9992	0.9206	0.9959	128.824	50.8349	51.4469	-1.34151	9.3652e-15	3.10153e-14	-1.32425	2.60744e-42	9.18318e-42	-0.0172661	0.983878	0.989315
	NGR_c34560		NGR_c34560	525	92	6	7	0.9924	0.6743	0.7086	22.97	12.8975	3.93219	-0.832654	0.198834	0.232423	-2.54635	1.40183e-08	2.66007e-08	1.71369	0.028217	0.0493578
NGR_c34500		NGR_c34500	NGR_c34500	1536	1990	111	870	0.9993	0.9727	0.9987	169.822	81.5542	167.041	-1.05819	5.8596e-17	2.15874e-16	-0.0238199	0.691976	0.727604	-1.03437	8.97362e-15	9.72326e-14
NGR_c34490	NGR_c34490		NGR_c34490	2244	1613	89	310	0.9955	0.9122	0.9911	94.2201	44.7592	40.7413	-1.07385	2.72744e-14	8.81578e-14	-1.20955	2.65824e-49	1.02679e-48	0.135693	0.411316	0.496549
NGR_c34470	NGR_c34470		NGR_c34470	759	66	73	539	0.9499	0.9275	0.996	11.3982	108.542	209.432	3.25138	2.24668e-35	1.40684e-34	4.19961	4.85558e-198	4.55938e-197	-0.948233	1.41575e-08	8.0066e-08
NGR_c34460	NGR_c34460		NGR_c34460	2754	119	101	523	0.9408	0.9078	0.9967	5.6639	41.3878	56.0058	2.86934	2.64532e-41	1.88738e-40	3.30571	3.08538e-155	2.4699e-154	-0.436372	0.00459212	0.0097903
	NGR_c34450		NGR_c34450	372	2	7	47	0.4059	0.7823	0.9489	0.704724	21.2359	37.2607	4.9133	1.01942e-06	2.07128e-06	5.72445	3.22008e-22	8.64087e-22	-0.81115	0.185321	0.253668
	NGR_c34440		NGR_c34440	1563	21	35	158	0.579	0.7652	0.9898	1.76113	25.2711	29.8122	3.84291	1.90462e-21	8.2658e-21	4.08132	5.14228e-58	2.17353e-57	-0.238414	0.40874	0.493728
	NGR_c34430		NGR_c34430	702	9	5	62	0.6068	0.3846	0.9929	1.6805	8.03799	26.0465	2.25795	0.00552434	0.00794894	3.95413	3.74666e-23	1.02224e-22	-1.69618	0.00489314	0.010382
	NGR_c34420	NGR_c34420	NGR_c34420	807	37	16	221	0.886	0.7993	0.9938	6.00981	22.3749	80.7633	1.89649	4.15184e-05	7.42488e-05	3.74831	5.88852e-75	2.93856e-74	-1.85182	3.93882e-09	2.43939e-08
	NGR_c34390		NGR_c34390	939	62	20	73	0.9862	0.5857	0.9521	8.65483	24.0369	22.9273	1.47368	0.000182848	0.000306049	1.40549	1.82663e-08	3.45135e-08	0.0681873	0.776578	0.827966
	NGR_c34370		NGR_c34370	744	61	15	64	0.9892	0.8185	0.9207	10.747	22.7527	25.369	1.0821	0.0105631	0.0147006	1.23912	1.83828e-06	3.21245e-06	-0.157026	0.786258	0.835551
	NGR_c34360		NGR_c34360	771	33	17	44	0.9442	0.7263	0.978	5.61037	24.8834	16.8304	2.14901	3.79256e-06	7.36742e-06	1.5849	1.57171e-06	2.75439e-06	0.564115	0.152444	0.214162
NGR_c34350		NGR_c34350	NGR_c34350	987	28	37	22	0.8835	0.9422	0.4843	3.71855	42.3057	6.57357	3.50804	1.55895e-20	6.59464e-20	0.821938	0.0436766	0.0563299	2.68611	2.1065e-12	1.88883e-11
	NGR_c34340		NGR_c34340	873	67	25	74	0.9794	0.7789	0.89	10.0599	32.3177	24.9984	1.68371	3.9205e-06	7.60641e-06	1.31323	7.86704e-08	1.45144e-07	0.370487	0.241072	0.317749
NGR_c34320	NGR_c34320	NGR_c34320	NGR_c34320	2142	59	71	773	0.7997	0.8968	0.9146	3.61048	37.4071	106.428	3.37305	5.91928e-36	3.74444e-35	4.88154	0	0	-1.50849	2.95504e-22	5.19399e-21
NGR_c34310		NGR_c34310	NGR_c34310	1764	60	53	47	0.8271	0.8651	0.7029	4.45846	33.9072	7.85769	2.92697	3.56534e-23	1.64043e-22	0.817559	0.0037999	0.00546451	2.10942	8.95408e-13	8.29325e-12
NGR_c34300	NGR_c34300		NGR_c34300	873	45	27	67	0.8763	0.8007	0.9668	6.75664	34.9031	22.6337	2.36898	6.47672e-10	1.64185e-09	1.7441	2.13552e-10	4.27104e-10	0.624882	0.054869	0.0886588
NGR_c34290	NGR_c34290		NGR_c34290	1833	110	56	332	0.9553	0.85	0.9885	7.86615	34.4779	53.416	2.13194	3.25876e-16	1.16052e-15	2.76354	6.61764e-82	3.44407e-81	-0.631601	0.00174242	0.00409589
	NGR_c34280		NGR_c34280	204	44	1	1	0.9804	0.4412	0.4412	28.2719	5.53203	1.44566	-2.35349	0.0809258	0.100476	-4.28957	1.93131e-06	3.37312e-06	1.93608	0.221976	0.296048
NGR_c34170	NGR_c34170		NGR_c34170	666	357	15	22	0.9625	0.7387	0.9384	70.2629	25.4174	9.74191	-1.46694	9.9153e-06	1.85908e-05	-2.85049	2.3127e-33	7.32394e-33	1.38354	0.00458668	0.00978207
	NGR_c34160		NGR_c34160	2463	863	58	127	0.9963	0.8445	0.8538	45.9281	26.5753	15.2067	-0.789291	1.66207e-05	3.06162e-05	-1.59467	6.86502e-40	2.33539e-39	0.80538	0.000576332	0.0015122
	NGR_c34140	NGR_c34140	NGR_c34140	582	1106	155	187	0.9966	0.988	0.9674	249.095	300.555	94.7576	0.270934	0.028948	0.0381274	-1.39438	4.2482e-42	1.49278e-41	1.66531	1.73113e-24	3.32624e-23
NGR_c34120	NGR_c34120		NGR_c34120	675	1996	17	43	0.9985	0.8326	0.9778	387.605	28.4223	18.7871	-3.76949	8.22012e-71	8.51291e-70	-4.36677	5.21338e-252	5.83371e-251	0.597282	0.132997	0.190079
	NGR_c34110		NGR_c34110	2175	2178	161	475	0.9977	0.9761	0.971	131.26	83.5375	64.4065	-0.651926	4.41914e-09	1.06159e-08	-1.02714	1.99396e-51	7.91445e-51	0.375217	0.00474982	0.0100917
NGR_c34100	NGR_c34100		NGR_c34100	2097	3116	113	513	0.9986	0.9495	0.9962	194.774	60.8128	72.1464	-1.67936	9.92648e-49	8.00452e-48	-1.4328	3.78676e-120	2.51691e-119	-0.246552	0.102439	0.152683
	NGR_c34090		NGR_c34090	1401	220	40	243	0.99	0.8344	0.9979	20.5834	32.2208	51.1521	0.646513	0.0102864	0.0143476	1.31331	2.92492e-22	7.85906e-22	-0.666801	0.00525122	0.0110658
NGR_c34080	NGR_c34080		NGR_c34080	951	2419	95	314	0.9979	0.9842	0.9832	333.417	112.735	97.3744	-1.56439	7.76026e-35	4.81556e-34	-1.77571	8.91092e-126	6.11995e-125	0.211319	0.200858	0.272345
NGR_c34070		NGR_c34070	NGR_c34070	1305	1462	494	842	0.9969	0.9862	0.9839	146.848	427.2	190.282	1.54058	1.78286e-77	1.96114e-76	0.37381	3.16594e-09	6.1298e-09	1.16677	2.00848e-42	5.80676e-41
NGR_c34040	NGR_c34040		NGR_c34040	609	2206	71	306	0.9984	0.9918	0.9901	474.811	131.57	148.183	-1.85152	2.10612e-39	1.4606e-38	-1.67997	1.05995e-106	6.56556e-106	-0.171557	0.388784	0.474065
NGR_c34030	NGR_c34030		NGR_c34030	477	416	10	18	0.9958	0.8491	0.9706	114.316	23.659	11.1288	-2.27257	2.34166e-10	6.13967e-10	-3.36065	1.16211e-44	4.23258e-44	1.08809	0.0505314	0.0822731
NGR_c34020	NGR_c34020	NGR_c34020	NGR_c34020	651	901	47	81	0.9985	0.9585	0.9616	181.416	81.4764	36.6944	-1.15485	2.16946e-09	5.32731e-09	-2.30567	1.1041e-65	5.06085e-65	1.15082	2.49494e-05	8.48143e-05
NGR_c34010	NGR_c34010		NGR_c34010	738	1114	31	99	0.9986	0.7927	0.9932	197.861	47.4046	39.5616	-2.06139	3.0616e-23	1.4097e-22	-2.32232	1.70834e-81	8.86848e-81	0.260923	0.34587	0.43013
NGR_c34000	NGR_c34000		NGR_c34000	777	1172	23	75	0.9949	0.8867	0.9099	197.715	33.4058	28.4666	-2.56525	1.21002e-30	6.93217e-30	-2.79608	3.00582e-104	1.83251e-103	0.230827	0.45199	0.535721
NGR_c33990	NGR_c33990		NGR_c33990	324	339	6	17	0.9877	0.9043	0.966	137.147	20.8988	15.4739	-2.71423	4.04154e-10	1.04158e-09	-3.14782	1.06274e-34	3.41091e-34	0.433583	0.429548	0.515841
	NGR_c33980		NGR_c33980	996	1541	117	253	0.998	0.9167	0.999	202.804	132.569	74.9129	-0.613341	3.06954e-06	6.01191e-06	-1.4368	1.55457e-60	6.74121e-60	0.823455	7.58666e-07	3.25737e-06
	NGR_c33970		NGR_c33970	612	194	17	42	0.9788	0.7925	0.9118	41.5511	31.3482	20.2392	-0.406505	0.303464	0.344267	-1.03773	7.057e-06	1.20233e-05	0.631229	0.115304	0.169612
NGR_c33960	NGR_c33960		NGR_c33960	474	56	30	186	0.9684	0.9473	0.9747	15.4861	71.4262	115.726	2.20548	6.59248e-10	1.66983e-09	2.90167	2.8289e-49	1.09135e-48	-0.696184	0.0118141	0.0227212
	NGR_c33950		NGR_c33950	435	184	31	169	0.9839	0.9448	0.9931	55.4448	80.4243	114.576	0.536579	0.052864	0.0674607	1.04718	1.76831e-11	3.68055e-11	-0.510599	0.0707474	0.11087
NGR_c33940	NGR_c33940		NGR_c33940	1611	605	12791	58972	0.9975	0.9994	0.9994	49.2257	8960.33	10795.6	7.508	0	0	7.77681	0	0	-0.268817	1.61719e-84	8.40805e-83
NGR_c33920	NGR_c33920		NGR_c33920	1788	3885	160	785	0.9989	0.9519	0.9916	284.81	100.987	129.479	-1.49583	7.50418e-52	6.26326e-51	-1.13729	7.10494e-106	4.38339e-105	-0.358537	0.00362772	0.00796194
	NGR_c33910		NGR_c33910	459	137	6	22	0.9804	0.7255	0.9281	39.1237	14.7521	14.1353	-1.40712	0.0111646	0.0154958	-1.46874	9.28836e-07	1.64124e-06	0.0616147	0.788948	0.836685
NGR_c33890			NGR_c33890	291	372	18	117	0.9966	0.7766	0.9897	167.565	69.8063	118.574	-1.26329	5.17058e-05	9.14114e-05	-0.498933	0.000878584	0.00133121	-0.764356	0.0332952	0.0575251
NGR_c33880			NGR_c33880	1452	19946	918	5615	0.9897	0.9931	0.9952	1800.62	713.495	1140.46	-1.33552	5.30442e-221	1.26347e-219	-0.65888	2.38456e-217	2.37994e-216	-0.676636	5.6902e-44	1.70074e-42
NGR_c33870	NGR_c33870		NGR_c33870	2484	5954	260	1149	0.998	0.9875	0.9996	314.188	118.124	136.416	-1.41133	1.38131e-72	1.44745e-71	-1.20362	6.5003e-176	5.69743e-175	-0.207711	0.035654	0.0610211
NGR_c33860	NGR_c33860		NGR_c33860	1506	1770	68	218	0.9954	0.9734	0.994	154.057	50.9564	42.6901	-1.59613	1.53389e-26	7.97599e-26	-1.85149	1.19076e-97	6.95135e-97	0.255362	0.191182	0.260596
NGR_c33850	NGR_c33850		NGR_c33850	732	1401	45	240	0.9973	0.9713	0.9863	250.876	69.3771	96.6931	-1.85444	1.42731e-25	7.18061e-25	-1.37549	7.07664e-52	2.81972e-51	-0.478954	0.0397718	0.0670485
NGR_c33840	NGR_c33840		NGR_c33840	3180	2744	146	525	0.9994	0.9777	0.9987	113.107	51.8132	48.6886	-1.1263	5.2158e-25	2.56564e-24	-1.21603	2.42898e-83	1.28576e-82	0.0897347	0.485752	0.568656
NGR_c33820	NGR_c33820		NGR_c33820	324	1554	374	1833	0.9969	0.9907	0.9938	628.692	1302.69	1668.45	1.05107	7.9237e-32	4.63376e-31	1.40808	3.54298e-174	3.05774e-173	-0.357013	8.29258e-06	3.03407e-05
NGR_c33810	NGR_c33810		NGR_c33810	1344	2929	125	522	0.9993	0.9955	0.9978	285.662	104.96	114.543	-1.44446	1.17081e-37	7.80499e-37	-1.31843	3.45e-100	2.05275e-99	-0.126038	0.397594	0.482809
NGR_c33790	NGR_c33790		NGR_c33790	840	3027	119	575	0.9952	0.9833	0.9917	472.352	159.876	201.876	-1.56291	3.59998e-43	2.67643e-42	-1.22639	6.2551e-93	3.51878e-92	-0.336517	0.0195428	0.0355727
NGR_c33780	NGR_c33780		NGR_c33780	1221	5479	210	1141	0.9934	0.9853	0.9918	588.19	194.097	275.591	-1.59951	2.75914e-79	3.0788e-78	-1.09375	8.05958e-140	5.92312e-139	-0.505754	1.38626e-06	5.71405e-06
NGR_c33770	NGR_c33770		NGR_c33770	675	1327	63	218	0.9822	0.9511	0.9911	257.691	105.33	95.2463	-1.29073	2.25452e-15	7.72248e-15	-1.43591	2.59324e-52	1.03797e-51	0.145179	0.452082	0.535625
NGR_c33760	NGR_c33760		NGR_c33760	756	640	198	1345	0.996	0.9815	0.9934	110.966	295.569	524.682	1.41337	3.31652e-28	1.79069e-27	2.24132	4.30252e-251	4.76279e-250	-0.82795	7.94828e-16	9.49344e-15
NGR_c33750	NGR_c33750		NGR_c33750	438	597	911	4184	0.9932	0.9954	0.9977	178.662	2347.25	2817.17	3.71567	0	0	3.97894	0	0	-0.263276	3.8933e-07	1.77247e-06
NGR_c33730	NGR_c33730		NGR_c33730	1275	5172	1598	5131	0.9992	0.9992	0.9992	531.717	1414.43	1186.83	1.41149	5.65044e-213	1.29126e-211	1.15838	0	0	0.253111	1.54263e-09	1.00678e-08
NGR_c33720			NGR_c33720	837	53	19	36	0.9211	0.8841	0.8447	8.30009	25.6179	12.6845	1.62595	7.89392e-05	0.000136366	0.611866	0.0482564	0.0619396	1.01409	0.0136521	0.0258462
NGR_c33700		NGR_c33700	NGR_c33700	978	85	39	67	0.9816	0.9315	0.9703	11.3923	45.0029	20.2037	1.98196	9.288e-11	2.49007e-10	0.826559	0.000509644	0.000785669	1.1554	0.000111827	0.000336841
NGR_c33690	NGR_c33690		NGR_c33690	1542	120	40	118	0.9715	0.9137	0.9812	10.2007	29.2746	22.568	1.52098	9.68016e-08	2.11985e-07	1.14561	1.35581e-09	2.65918e-09	0.375369	0.144504	0.204494
	NGR_c33650		NGR_c33650	879	253	16	23	0.9954	0.7315	0.8043	37.728	20.5422	7.71675	-0.877049	0.0140641	0.0192655	-2.28957	2.60854e-19	6.59112e-19	1.41252	0.0029914	0.00669602
NGR_c33640	NGR_c33640		NGR_c33640	801	1119	55	162	0.9988	0.9426	0.985	183.117	77.4899	59.6455	-1.24069	1.69128e-12	4.97581e-12	-1.61828	2.8099e-52	1.12323e-51	0.377593	0.0894242	0.135075
NGR_c33620	NGR_c33620		NGR_c33620	597	1312	66	248	0.9899	0.9899	0.9899	288.066	124.763	122.51	-1.20721	6.51722e-14	2.05609e-13	-1.23349	1.37614e-41	4.80289e-41	0.0262816	0.853112	0.886795
NGR_c33610	NGR_c33610		NGR_c33610	2436	13779	439	2255	0.9996	0.9934	0.9959	741.434	203.377	273.001	-1.86616	2.8421e-240	7.21358e-239	-1.44141	0	0	-0.424751	6.2637e-09	3.75883e-08
	NGR_c33600		NGR_c33600	378	100	12	15	0.9868	0.9418	0.9392	34.6769	35.8265	11.7029	0.0470513	0.789668	0.813984	-1.5671	1.258e-05	2.1142e-05	1.61416	0.004074	0.00877335
	NGR_c33590		NGR_c33590	618	367	22	58	0.9725	0.856	0.9175	77.8413	40.1744	27.678	-0.95426	0.00127002	0.0019507	-1.49179	2.48614e-16	5.88758e-16	0.537534	0.124643	0.181153
NGR_c33580			NGR_c33580	1107	878	44	251	0.9982	0.8826	0.9982	103.963	44.8559	66.8685	-1.2127	8.81038e-10	2.21439e-09	-0.636672	1.69146e-10	3.39608e-10	-0.576028	0.0127006	0.0242152
NGR_c33550	NGR_c33550	NGR_c33550	NGR_c33550	501	7107	174	312	0.998	0.98	0.986	1859.43	391.946	183.659	-2.24614	3.32034e-155	6.28834e-154	-3.33976	0	0	1.09363	1.46878e-14	1.56678e-13
NGR_c33540	NGR_c33540		NGR_c33540	699	1472	48	224	0.9971	0.9371	0.9828	276.034	77.4959	94.5075	-1.83265	1.99731e-26	1.03509e-25	-1.54635	3.83222e-64	1.71715e-63	-0.286309	0.225826	0.300212
	NGR_c33530		NGR_c33530	585	285	16	32	0.9897	0.7761	0.9744	63.8589	30.8659	16.1321	-1.04887	0.00238378	0.00355815	-1.98496	2.11556e-18	5.23016e-18	0.936084	0.0328288	0.0567986
NGR_c33520	NGR_c33520		NGR_c33520	861	639	27	69	0.9988	0.8757	0.9524	97.2814	35.3896	23.6342	-1.45884	2.5063e-09	6.1253e-09	-2.04129	7.32842e-41	2.52496e-40	0.582447	0.0710206	0.111185
NGR_c33510	NGR_c33510		NGR_c33510	600	559	23	54	0.9833	0.9683	0.9733	122.122	43.2605	26.5423	-1.4972	1.46185e-08	3.39582e-08	-2.20196	3.05106e-39	1.02832e-38	0.704758	0.0476462	0.0782551
NGR_c33500	NGR_c33500		NGR_c33500	822	435	13	94	0.9903	0.6509	0.9805	69.3665	17.8479	33.725	-1.95849	2.83394e-09	6.91785e-09	-1.04042	1.16995e-11	2.44832e-11	-0.918065	0.027176	0.04778
NGR_c33470	NGR_c33470		NGR_c33470	1266	13091	179	973	0.9992	0.9716	0.9889	1355.41	159.564	226.66	-3.08653	0	0	-2.58013	0	0	-0.506396	8.28184e-06	3.03194e-05
NGR_c33460	NGR_c33460		NGR_c33460	1320	2429	99	245	0.9992	0.9735	0.9833	241.205	84.6401	54.7378	-1.51085	2.05078e-33	1.23425e-32	-2.13965	1.16465e-159	9.48267e-159	0.628802	0.00033998	0.000925817
NGR_c33450	NGR_c33450		NGR_c33450	1884	4761	212	717	0.9989	0.9862	0.9979	331.245	126.99	112.236	-1.38318	9.2891e-57	8.22996e-56	-1.56136	2.84256e-206	2.7484e-205	0.178175	0.111401	0.164732
NGR_c33440	NGR_c33440		NGR_c33440	645	629	21	116	0.986	0.9411	0.969	127.827	36.743	53.0388	-1.79865	9.50102e-12	2.68798e-11	-1.26907	1.3966e-21	3.7075e-21	-0.52958	0.128788	0.185348
NGR_c33430	NGR_c33430		NGR_c33430	795	2653	66	360	0.995	0.9673	0.9937	437.424	93.6897	133.546	-2.22307	3.10328e-58	2.81385e-57	-1.71169	3.2357e-131	2.2727e-130	-0.511375	0.00689842	0.0141233
NGR_c33420	NGR_c33420		NGR_c33420	891	1220	57	262	0.9854	0.982	0.9933	179.479	72.1958	86.72	-1.31383	1.41703e-14	4.65305e-14	-1.04938	1.71711e-30	5.24457e-30	-0.264449	0.22219	0.295887
NGR_c33410	NGR_c33410		NGR_c33410	1032	1369	37	167	0.9981	0.8876	0.9196	173.883	40.461	47.7235	-2.10351	6.5437e-29	3.60544e-28	-1.86534	1.23134e-76	6.22003e-76	-0.238167	0.393938	0.479216
NGR_c33400	NGR_c33400		NGR_c33400	531	1704	78	265	0.9981	0.9586	0.9944	420.637	165.773	147.179	-1.34336	1.95789e-20	8.24283e-20	-1.515	6.46254e-72	3.13649e-71	0.171637	0.335606	0.419728
NGR_c33390	NGR_c33390		NGR_c33390	2631	9902	225	920	0.9996	0.9411	0.997	493.326	96.5109	103.125	-2.35378	5.57386e-227	1.35901e-225	-2.25815	0	0	-0.0956251	0.385434	0.470908
	NGR_c33380		NGR_c33380	660	1165	71	191	0.9939	0.9985	0.9924	231.374	121.403	85.3463	-0.930422	8.6832e-09	2.0517e-08	-1.43882	2.95422e-46	1.0986e-45	0.508402	0.0118958	0.0228641
	NGR_c33360		NGR_c33360	876	83	16	13	0.9486	0.766	0.7135	12.4196	20.6125	4.37658	0.730906	0.057958	0.0735219	-1.50474	0.000118542	0.000189495	2.23564	3.42558e-05	0.000113824
		NGR_c33350	NGR_c33350	387	21	9	2	0.9767	0.8941	0.3075	7.1128	26.245	1.5241	1.88355	0.00167349	0.00254017	-2.22246	0.0194475	0.0261043	4.10601	1.26779e-05	4.50793e-05
NGR_c33340	NGR_c33340		NGR_c33340	702	7038	190	837	0.9986	0.9815	0.9929	1314.15	305.444	351.628	-2.10515	8.60322e-143	1.53544e-141	-1.902	0	0	-0.203144	0.0807748	0.124348
NGR_c33330	NGR_c33330		NGR_c33330	1950	3101	139	498	0.9995	0.9779	0.9938	208.449	80.4442	75.3165	-1.37363	3.78498e-37	2.50164e-36	-1.46865	7.14698e-124	4.84929e-123	0.0950229	0.471872	0.55609
NGR_c33310	NGR_c33310		NGR_c33310	960	462	181	454	0.9969	0.9802	0.9969	63.0816	212.776	139.47	1.75404	4.15756e-36	2.64622e-35	1.14466	2.12728e-32	6.66512e-32	0.609381	2.83046e-06	1.11684e-05
	NGR_c33300		NGR_c33300	1422	2150	133	358	0.9986	0.9761	0.9923	198.185	105.552	74.247	-0.908894	1.28183e-14	4.22478e-14	-1.41644	4.26824e-82	2.23451e-81	0.50755	0.000662286	0.00171374
	NGR_c33290		NGR_c33290	1686	909	53	135	0.9994	0.8897	0.9739	70.6706	35.4759	23.6141	-0.994271	8.95954e-08	1.96621e-07	-1.58146	1.81954e-41	6.33258e-41	0.587189	0.0127312	0.0242587
	NGR_c33250		NGR_c33250	882	531	38	103	0.9932	0.9308	0.9751	78.9147	48.6217	34.4401	-0.698696	0.00260054	0.00386678	-1.19621	5.57176e-17	1.33429e-16	0.497511	0.0662922	0.10479
NGR_c33240			NGR_c33240	648	1796	94	414	0.9954	0.9861	0.9938	363.298	163.707	188.417	-1.15004	2.38804e-17	8.91449e-17	-0.947223	1.17851e-37	3.90189e-37	-0.202814	0.228856	0.303653
	NGR_c33230		NGR_c33230	822	2987	181	539	0.9988	0.9964	0.9891	476.316	248.497	193.38	-0.938691	9.64306e-21	4.10161e-20	-1.30048	4.27968e-100	2.53909e-99	0.361788	0.00386182	0.00836885
	NGR_c33220	NGR_c33220	NGR_c33220	1035	6979	537	925	0.999	0.9961	0.9981	883.863	585.529	263.571	-0.594081	2.1196e-22	9.5052e-22	-1.74563	0	0	1.15155	5.46374e-45	1.67347e-43
NGR_c33200	NGR_c33200	NGR_c33200	NGR_c33200	1893	111	30	292	0.9794	0.8019	0.9968	7.68607	17.8849	45.4912	1.21842	0.000106274	0.00018126	2.56527	3.00514e-66	1.38568e-65	-1.34685	5.09562e-08	2.66497e-07
NGR_c33190	NGR_c33190		NGR_c33190	699	138	54	139	0.9685	0.9785	0.99	25.8782	87.1829	58.6453	1.75231	5.0523e-12	1.45327e-11	1.18028	1.61032e-11	3.35511e-11	0.57203	0.0140822	0.0265711
	NGR_c33160		NGR_c33160	2064	2523	236	516	0.9995	0.999	0.9976	160.229	129.038	73.7285	-0.312336	0.00118673	0.00183049	-1.11984	9.17838e-68	4.29946e-67	0.8075	6.1429e-12	5.22062e-11
NGR_c33120	NGR_c33120		NGR_c33120	774	226	7	8	0.9858	0.5026	0.292	38.2736	10.2064	3.04821	-1.90688	3.61394e-05	6.48728e-05	-3.65032	1.98914e-26	5.70117e-26	1.74344	0.0174807	0.0322942
NGR_c33090	NGR_c33090		NGR_c33090	1113	721	19	41	0.9623	0.7098	0.7179	84.9126	19.2652	10.8639	-2.13998	4.20674e-16	1.49041e-15	-2.96644	1.77409e-68	8.37382e-68	0.826459	0.037577	0.0638005
NGR_c33080	NGR_c33080		NGR_c33080	882	388	9	9	0.9841	0.6542	0.6576	57.6628	11.5157	3.00933	-2.32404	6.1048e-10	1.55138e-09	-4.26013	2.4598e-49	9.51328e-49	1.93608	0.00418802	0.00899073
NGR_c33070	NGR_c33070		NGR_c33070	879	614	21	35	0.9943	0.9249	0.5916	91.5612	26.9616	11.7429	-1.76383	3.03162e-11	8.35923e-11	-2.96295	1.81138e-58	7.69307e-58	1.19912	0.00304644	0.00679464
NGR_c33060	NGR_c33060		NGR_c33060	1245	4074	36	174	0.9984	0.9518	0.9839	428.927	32.6323	41.2169	-3.71636	8.99634e-142	1.5964e-140	-3.37943	0	0	-0.336935	0.216748	0.289888
NGR_c33050	NGR_c33050	NGR_c33050	NGR_c33050	1068	1555	36	43	0.9991	0.8839	0.8202	190.85	38.0405	11.8739	-2.32683	1.94783e-36	1.25264e-35	-4.00657	3.56122e-186	3.23121e-185	1.67974	5.67832e-07	2.51121e-06
	NGR_c33040	NGR_c33040	NGR_c33040	1509	440	44	74	0.9947	0.8211	0.937	38.2204	32.9062	14.4623	-0.215983	0.376708	0.419747	-1.40205	9.00492e-18	2.19466e-17	1.18606	2.84708e-05	9.57851e-05
	NGR_c33030	NGR_c33030	NGR_c33030	780	155	26	24	0.9949	0.8897	0.9654	26.0477	37.6178	9.07428	0.53026	0.0762792	0.0951646	-1.5213	8.25232e-08	1.52116e-07	2.05156	7.78582e-07	3.33362e-06
	NGR_c33020		NGR_c33020	1620	424	29	86	0.9901	0.6383	0.8642	34.307	20.2022	15.6559	-0.763994	0.0038851	0.00567999	-1.13179	8.09036e-13	1.75291e-12	0.3678	0.214304	0.287489
NGR_c32960	NGR_c32960		NGR_c32960	1233	4180	39	244	0.9951	0.8897	0.9903	444.371	35.6957	58.3609	-3.63794	3.05956e-143	5.47626e-142	-2.92869	0	0	-0.709251	0.00315124	0.00700817
NGR_c32950		NGR_c32950	NGR_c32950	1533	6130	178	1446	0.9987	0.9883	0.9909	524.144	131.037	278.177	-1.99999	2.64058e-117	3.97886e-116	-0.913958	2.3048e-117	1.50762e-116	-1.08603	2.25958e-25	4.53897e-24
NGR_c32940	NGR_c32940	NGR_c32940	NGR_c32940	1422	3895	30	420	0.9993	0.7215	0.9993	359.038	23.8087	87.1054	-3.91457	1.86134e-140	3.2748e-139	-2.0433	5.31328e-241	5.748e-240	-1.87127	1.78902e-16	2.23609e-15
NGR_c32930	NGR_c32930	NGR_c32930	NGR_c32930	1401	4777	52	844	0.9993	0.9365	0.9979	446.94	41.8871	177.664	-3.4155	5.81354e-156	1.10439e-154	-1.33093	1.62823e-164	1.35241e-163	-2.08458	4.48944e-36	1.18702e-34
	NGR_c32900		NGR_c32900	1185	1307	242	1839	0.9992	0.9975	0.9983	144.574	230.469	457.677	0.672765	2.15022e-10	5.65449e-10	1.66252	4.91206e-225	5.04914e-224	-0.989759	1.00719e-27	2.12678e-26
NGR_c32880	NGR_c32880		NGR_c32880	1758	1194	351	1807	0.9869	0.9983	0.9989	89.0262	225.322	303.134	1.33969	1.58395e-44	1.20509e-43	1.76765	5.03774e-242	5.45946e-241	-0.42797	1.67709e-07	8.06854e-07
		NGR_c32850	NGR_c32850	762	283	44	83	0.9882	0.9331	0.9199	48.6815	65.1647	32.1232	0.420718	0.0683132	0.0857098	-0.599758	0.000637088	0.000974611	1.02048	0.00022261	0.000627752
	NGR_c32840		NGR_c32840	738	153	22	33	0.9783	0.8496	0.9648	27.1749	33.6419	13.1872	0.307989	0.30174	0.342625	-1.04313	6.51336e-05	0.000105759	1.35112	0.000862486	0.00215778
	NGR_c32830	NGR_c32830	NGR_c32830	930	619	42	72	0.9548	0.872	0.9032	87.2449	50.9661	22.8321	-0.775533	0.000356272	0.000580324	-1.93401	3.95248e-37	1.30234e-36	1.15848	5.9881e-05	0.000190089
	NGR_c32810		NGR_c32810	387	127	17	28	0.9948	0.9096	0.9612	43.0155	49.5739	21.3375	0.204723	0.498878	0.53966	-1.01147	0.000403428	0.000625667	1.21619	0.00663326	0.0136754
NGR_c32780	NGR_c32780		NGR_c32780	1056	1105	36	99	0.9953	0.7178	0.9631	137.161	38.4728	27.6482	-1.83396	3.52274e-20	1.47308e-19	-2.31061	2.17354e-80	1.12176e-79	0.476652	0.0847188	0.129261
NGR_c32770	NGR_c32770		NGR_c32770	1083	1131	52	137	0.9714	0.8532	0.9418	136.888	54.1863	37.3068	-1.337	6.41926e-14	2.02726e-13	-1.87549	4.88888e-64	2.18903e-63	0.538491	0.022377	0.0401178
	NGR_c32760	NGR_c32760	NGR_c32760	747	416	44	68	0.9987	0.9652	0.9357	72.997	66.4732	26.8463	-0.135063	0.606516	0.643508	-1.44312	1.53462e-17	3.71236e-17	1.30805	5.8002e-06	2.18284e-05
	NGR_c32750		NGR_c32750	648	535	36	105	0.9954	0.9722	0.9877	108.221	62.6964	47.787	-0.787525	0.00080437	0.00126369	-1.17929	9.29544e-17	2.21743e-16	0.391763	0.148184	0.208746
NGR_c32720	NGR_c32720		NGR_c32720	1182	4490	1689	5685	0.9983	0.9975	0.9992	497.922	1612.6	1418.43	1.6954	1.16608e-302	3.61075e-301	1.51031	0	0	0.185093	4.51552e-06	1.72241e-05
NGR_c32700	NGR_c32700		NGR_c32700	3027	13938	718	2162	0.9997	0.9993	0.998	603.56	267.687	210.639	-1.17295	3.43122e-128	5.51936e-127	-1.51872	0	0	0.345773	4.58646e-08	2.41913e-07
NGR_c32680		NGR_c32680	NGR_c32680	339	1042	41	319	0.9971	0.941	0.9971	402.903	136.489	277.515	-1.56164	9.80008e-16	3.41734e-15	-0.537866	2.05918e-09	4.01582e-09	-1.02378	3.94698e-06	1.5272e-05
	NGR_c32670		NGR_c32670	570	9102	1593	9054	0.9982	0.9947	0.9982	2093.12	3153.96	4684.48	0.591508	5.3464e-47	4.19117e-46	1.16223	0	0	-0.570725	2.39438e-52	8.46516e-51
NGR_c32660	NGR_c32660		NGR_c32660	867	91	296	854	0.9689	0.9988	0.9988	13.758	385.29	290.492	4.8076	3.75724e-206	8.37e-205	4.40016	0	0	0.407445	3.8892e-05	0.000128196
NGR_c32640	NGR_c32640		NGR_c32640	1512	3482	99	343	0.9987	0.9187	0.9954	301.863	73.8921	66.9018	-2.0304	1.63079e-68	1.65565e-67	-2.17377	1.93001e-232	2.03111e-231	0.143376	0.364434	0.45014
	NGR_c32620		NGR_c32620	1623	314	32	59	0.9938	0.8417	0.862	25.3597	22.2508	10.7208	-0.188676	0.534864	0.574573	-1.24212	3.83174e-11	7.88783e-11	1.05344	0.00113996	0.00277566
NGR_c32610		NGR_c32610	NGR_c32610	1029	1029	28	265	0.999	0.9086	0.9981	131.079	30.7084	75.9497	-2.09373	6.17174e-22	2.73402e-21	-0.787318	9.42928e-17	2.24849e-16	-1.30641	4.05214e-07	1.84343e-06
	NGR_c32580		NGR_c32580	651	352	24	77	0.98	0.8525	0.8925	70.8751	41.605	34.8823	-0.768524	0.00863178	0.012152	-1.02278	1.83557e-09	3.58426e-09	0.25426	0.406214	0.491252
NGR_c32570	NGR_c32570		NGR_c32570	1851	2014	99	201	0.9968	0.9773	0.9654	142.622	60.3592	32.0247	-1.24055	1.95834e-21	8.49299e-21	-2.15494	8.16358e-134	5.82656e-133	0.914389	5.97572e-07	2.63332e-06
	NGR_c32560	NGR_c32560	NGR_c32560	480	215	39	439	0.9938	0.9708	0.9938	58.7123	91.6934	269.724	0.643154	0.0115902	0.0160505	2.19975	2.58574e-81	1.3412e-80	-1.55659	9.644e-14	9.67057e-13
	NGR_c32550		NGR_c32550	1239	357	67	324	0.9976	0.9798	0.9952	37.7684	61.0265	77.1204	0.692254	0.000499926	0.00080146	1.02993	4.75388e-20	1.22012e-19	-0.337677	0.082712	0.126762
NGR_c32540	NGR_c32540		NGR_c32540	1578	6021	300	689	0.8061	0.8023	0.7617	500.143	214.55	128.768	-1.22102	9.716e-60	8.96739e-59	-1.95757	0	0	0.736542	9.56684e-13	8.82117e-12
NGR_c32520			NGR_c32520	1236	2984	101	726	0.9976	0.9927	0.9854	316.455	92.2184	173.226	-1.77888	3.0298e-50	2.49515e-49	-0.869345	1.41686e-53	5.75676e-53	-0.90953	1.81206e-10	1.30212e-09
NGR_c32510	NGR_c32510		NGR_c32510	504	2903	161	444	0.998	0.9762	0.996	755.003	360.504	259.805	-1.06647	2.2717e-24	1.09059e-23	-1.53905	5.4266e-124	3.69009e-123	0.472585	0.000464628	0.00123535
NGR_c32500			NGR_c32500	378	503	134	350	0.9947	0.9788	0.9921	174.425	400.062	273.069	1.19762	2.8316e-15	9.63522e-15	0.646658	2.24192e-10	4.48094e-10	0.550962	0.000229248	0.000643538
	NGR_c32490		NGR_c32490	318	102	22	128	0.9843	0.8836	0.9937	42.0441	78.0747	118.708	0.892951	0.0097639	0.0136681	1.49744	5.46488e-15	1.25015e-14	-0.604485	0.0698162	0.109856
NGR_c32470	NGR_c32470		NGR_c32470	588	823	256	957	0.9915	0.9915	0.9915	183.466	491.335	479.988	1.4212	3.13458e-36	1.99717e-35	1.38749	7.71104e-90	4.25655e-89	0.0337087	0.71983	0.781194
NGR_c32460	NGR_c32460		NGR_c32460	642	280	105	267	0.9984	0.9751	0.9798	57.1683	184.573	122.651	1.69091	1.32429e-20	5.61734e-20	1.10127	1.28605e-18	3.18962e-18	0.589633	0.0005039	0.00133346
		NGR_c32450	NGR_c32450	726	417	86	147	0.9835	0.9656	0.9807	75.289	133.683	59.714	0.828306	4.04156e-06	7.81436e-06	-0.33437	0.0149798	0.0203635	1.16268	1.09969e-08	6.35275e-08
NGR_c32440		NGR_c32440	NGR_c32440	2556	590	185	299	0.9914	0.9554	0.993	30.2568	81.6819	34.4989	1.43276	4.84152e-27	2.55396e-26	0.189292	0.0640622	0.0805562	1.24346	1.06967e-18	1.53908e-17
NGR_c32420	NGR_c32420		NGR_c32420	738	4228	1001	5130	0.9959	0.9959	0.9986	750.95	1530.71	2050.01	1.02741	7.84084e-79	8.70221e-78	1.44884	0	0	-0.421433	2.84582e-18	4.03832e-17
NGR_c32410	NGR_c32410		NGR_c32410	558	619	29	89	0.991	0.914	0.9964	145.408	58.6514	47.0383	-1.30987	5.81226e-08	1.2948e-07	-1.6282	7.5645e-30	2.28784e-29	0.318331	0.274548	0.355287
NGR_c32400	NGR_c32400		NGR_c32400	408	172	121	362	0.9779	0.9926	0.9975	55.2587	334.688	261.664	2.59854	3.9866e-43	2.96031e-42	2.24344	4.01942e-69	1.90738e-68	0.355101	0.0195795	0.0356185
NGR_c32390			NGR_c32390	774	577	175	349	0.9884	0.9897	0.9871	97.7163	255.16	132.978	1.38473	2.3352e-24	1.11848e-23	0.444517	6.99242e-06	1.19166e-05	0.940212	1.24492e-11	1.02835e-10
NGR_c32370			NGR_c32370	624	320	10	78	0.9904	0.7083	0.9888	67.2199	18.0855	36.8643	-1.89406	7.30694e-07	1.50289e-06	-0.866665	5.76184e-07	1.02573e-06	-1.02739	0.0287438	0.0501658
NGR_c32320	NGR_c32320		NGR_c32320	594	669	36	119	0.9899	0.9562	0.9916	147.629	68.396	59.0821	-1.10999	6.34642e-07	1.31186e-06	-1.32118	3.43664e-24	9.5022e-24	0.211191	0.405456	0.490911
	NGR_c32310		NGR_c32310	633	971	59	131	0.9953	0.9652	0.9874	201.07	105.187	61.0328	-0.934739	1.42181e-07	3.07877e-07	-1.72004	2.1047e-49	8.15522e-49	0.785304	0.000685716	0.00176625
	NGR_c32300		NGR_c32300	1599	1415	96	283	0.9987	0.8843	0.9706	115.995	67.7544	52.1956	-0.775679	4.5734e-08	1.02323e-07	-1.15207	2.02686e-40	6.94859e-40	0.376388	0.0274898	0.0482632
	NGR_c32290		NGR_c32290	1215	1293	79	261	0.9992	0.9761	0.9877	139.494	73.378	63.3519	-0.926781	1.45236e-09	3.61079e-09	-1.13874	1.95167e-36	6.3764e-36	0.211959	0.238802	0.31516
NGR_c32270		NGR_c32270	NGR_c32270	1008	246	58	108	0.9732	0.9554	0.9563	31.9895	64.9355	31.5979	1.02141	4.77084e-06	9.18427e-06	-0.0177658	0.938572	0.947143	1.03918	1.81051e-05	6.27541e-05
		NGR_c32260	NGR_c32260	480	235	53	63	0.9708	0.9688	0.9708	64.174	124.609	38.7075	0.957348	3.45072e-05	6.20328e-05	-0.729376	0.000225808	0.000356091	1.68672	1.32508e-09	8.71231e-09
NGR_c32250	NGR_c32250		NGR_c32250	1557	7365	227	538	0.9994	0.9872	0.9929	620.035	164.533	101.904	-1.91398	2.50732e-133	4.16296e-132	-2.60515	0	0	0.69117	4.35992e-09	2.67873e-08
NGR_c32240	NGR_c32240		NGR_c32240	336	5473	84	261	0.997	0.9851	0.9464	2135.1	282.134	229.085	-2.91985	2.30116e-156	4.38495e-155	-3.22035	0	0	0.300495	0.0934044	0.140538
NGR_c32230	NGR_c32230		NGR_c32230	375	10976	348	944	0.9947	0.976	0.9733	3836.59	1047.28	742.397	-1.87318	1.17543e-192	2.51885e-191	-2.36956	0	0	0.496384	8.39062e-08	4.24124e-07
NGR_c32220	NGR_c32220		NGR_c32220	564	1071	21	74	0.9982	0.8174	0.9823	248.91	42.0199	38.6944	-2.56648	4.01648e-28	2.16296e-27	-2.68543	1.27039e-91	7.0885e-91	0.118948	0.67024	0.737992
NGR_c32210	NGR_c32210		NGR_c32210	723	1353	15	84	0.9986	0.8271	0.9696	245.297	23.4136	34.2639	-3.38911	7.65004e-45	5.83457e-44	-2.83977	6.07642e-122	4.06496e-121	-0.549343	0.191285	0.260678
	NGR_c32200	NGR_c32200	NGR_c32200	747	405	41	65	0.9973	0.9036	0.9371	71.0668	61.941	25.6619	-0.198281	0.441922	0.483452	-1.46955	1.57611e-17	3.80827e-17	1.27127	1.86534e-05	6.45101e-05
NGR_c32170	NGR_c32170		NGR_c32170	531	9423	477	1886	0.9981	0.9962	0.9944	2326.09	1013.77	1047.47	-1.19818	5.09562e-90	6.2366e-89	-1.151	7.89194e-259	9.06036e-258	-0.0471847	0.535164	0.616011
NGR_c32160	NGR_c32160		NGR_c32160	690	545	22	47	0.9855	0.9058	0.9667	103.533	35.9823	20.0884	-1.52474	1.48043e-08	3.43767e-08	-2.36566	1.75246e-41	6.10943e-41	0.840927	0.0240334	0.0428021
NGR_c32150	NGR_c32150		NGR_c32150	432	1054	55	159	0.9977	0.9907	0.9931	319.808	143.679	108.545	-1.15435	9.05084e-11	2.42859e-10	-1.55892	6.61234e-47	2.48133e-46	0.404561	0.0704548	0.110776
NGR_c32140	NGR_c32140		NGR_c32140	294	749	26	90	0.9898	0.9762	0.983	333.939	99.8024	90.2798	-1.74244	2.86112e-13	8.75008e-13	-1.88711	2.83928e-43	1.0144e-42	0.14467	0.595034	0.669968
NGR_c32130	NGR_c32130		NGR_c32130	1002	1775	52	288	0.997	0.9261	0.999	232.2	58.5667	84.7657	-1.98722	9.30302e-35	5.76136e-34	-1.45382	1.2259e-70	5.87143e-70	-0.533402	0.0124656	0.0238113
NGR_c32120	NGR_c32120		NGR_c32120	1095	1588	79	199	0.9991	0.9799	0.9963	190.094	81.4194	53.5963	-1.22327	7.28746e-17	2.67365e-16	-1.82651	2.88742e-86	1.56183e-85	0.60324	0.0019858	0.004605
NGR_c32110	NGR_c32110		NGR_c32110	930	685	37	143	0.9989	0.9258	0.9946	96.5472	44.8987	45.347	-1.10456	5.1049e-07	1.06232e-06	-1.09023	8.52668e-19	2.12497e-18	-0.0143342	0.985676	0.99064
NGR_c32100			NGR_c32100	711	137	34	63	0.9634	0.9381	0.9972	25.2571	53.9665	26.1316	1.09538	0.000169259	0.000284225	0.049109	0.79368	0.819915	1.04627	0.000867878	0.00216952
NGR_c32090			NGR_c32090	1296	1587	418	1315	0.9992	0.9977	0.9985	160.511	363.987	299.238	1.18122	7.17078e-43	5.26169e-42	0.898622	1.31432e-60	5.70338e-60	0.282596	0.000560712	0.00147372
NGR_c32080			NGR_c32080	1626	1897	450	1629	0.9963	0.9945	0.9982	152.925	312.325	295.458	1.03022	1.12925e-36	7.29245e-36	0.950128	5.93682e-82	3.09756e-81	0.0800941	0.290226	0.372537
	NGR_c32050		NGR_c32050	1248	385	30	56	0.9984	0.8165	0.7564	40.4369	27.1282	13.2333	-0.575879	0.0328382	0.0429679	-1.6115	7.40548e-19	1.84779e-18	1.03562	0.00186938	0.00435953
	NGR_c32020	NGR_c32020	NGR_c32020	534	5057	547	713	0.9981	0.9925	0.9981	1241.32	1156.01	393.771	-0.102724	0.115607	0.140026	-1.65645	1.29292e-237	1.38418e-236	1.55372	1.60453e-73	8.07091e-72
NGR_c32000	NGR_c32000		NGR_c32000	1827	13292	362	1194	0.9989	0.9874	0.9885	953.639	223.607	192.735	-2.09248	2.9283e-266	7.98897e-265	-2.30682	0	0	0.214343	0.0136633	0.0258516
NGR_c31990	NGR_c31990		NGR_c31990	1560	32	262	1258	0.7378	0.9962	0.9987	2.68879	189.536	237.822	6.13937	1.5315e-217	3.59264e-216	6.46678	0	0	-0.327409	0.000680218	0.00175281
NGR_c31980			NGR_c31980	1290	90	0	10	0.3178	-	0.1651	9.14503	0	2.28616	-	9.08436e-05	0.000155757	-2.00006	1.12165e-06	1.97574e-06	-11.1587	0.155573	0.217717
	NGR_c31950		NGR_c31950	513	112	20	118	0.9864	0.9747	0.9766	28.6176	43.9974	67.836	0.620518	0.0696984	0.087377	1.24515	8.75462e-11	1.77386e-10	-0.624631	0.0741034	0.11534
NGR_c31930			NGR_c31930	543	1299	66	447	0.9963	0.954	0.9797	313.575	137.17	242.775	-1.19285	1.44378e-13	4.48863e-13	-0.369194	2.08148e-06	3.63027e-06	-0.823653	4.47446e-06	1.7078e-05
NGR_c31910			NGR_c31910	681	635	165	384	0.9941	0.9677	0.9956	122.225	273.433	166.295	1.16165	1.48201e-17	5.56922e-17	0.444211	2.48412e-06	4.3179e-06	0.717443	2.1694e-07	1.02772e-06
NGR_c31900	NGR_c31900		NGR_c31900	189	76	50	153	0.9788	0.9841	0.9841	52.7089	298.554	238.74	2.50187	4.4595e-18	1.71007e-17	2.17932	3.68018e-29	1.09855e-28	0.322552	0.159327	0.222468
NGR_c31880			NGR_c31880	954	45	18	23	0.9403	0.9308	0.7075	6.18296	21.2931	7.11009	1.78402	3.55446e-05	6.38236e-05	0.20157	0.547034	0.590759	1.58245	0.000619132	0.00161355
NGR_c31870		NGR_c31870	NGR_c31870	1428	44	36	9	0.8824	0.8683	0.4524	4.03884	28.4504	1.8587	2.81644	1.26846e-15	4.40087e-15	-1.11965	0.0287964	0.0379132	3.93608	1.47315e-17	1.9728e-16
NGR_c31850	NGR_c31850	NGR_c31850	NGR_c31850	369	3366	143	173	0.9051	0.9864	0.8835	1195.69	437.345	138.266	-1.451	2.56402e-43	1.91083e-42	-3.11233	0	0	1.66133	1.19286e-22	2.1392e-21
NGR_c31840			NGR_c31840	408	2220	614	1268	0.9975	0.9975	0.9975	713.222	1698.33	916.547	1.2517	2.59716e-68	2.62814e-67	0.361856	1.85734e-12	3.98241e-12	0.88984	1.84467e-33	4.6967e-32
	NGR_c31790		NGR_c31790	528	282	59	315	0.9943	0.9413	0.983	70.008	126.105	175.943	0.849037	8.62968e-05	0.000148496	1.32952	6.92064e-29	2.05395e-28	-0.480481	0.017301	0.03201
	NGR_c31750		NGR_c31750	483	729	124	798	0.9979	0.9731	0.9979	197.839	289.727	487.249	0.550366	0.000141974	0.000240099	1.30033	5.04784e-68	2.36816e-67	-0.749965	1.25302e-08	7.11886e-08
NGR_c31740	NGR_c31740		NGR_c31740	447	2446	1321	4142	0.9978	0.9933	0.9978	717.267	3335.11	2732.74	2.21715	0	0	1.92976	0	0	0.287387	5.42164e-10	3.72294e-09
NGR_c31730	NGR_c31730		NGR_c31730	609	699	23	149	0.9984	0.798	0.9803	150.45	42.6212	72.1547	-1.81964	4.2517e-13	1.28757e-12	-1.06012	2.20054e-18	5.4359e-18	-0.759523	0.0158128	0.0294857
NGR_c31720			NGR_c31720	1305	2555	138	733	0.9985	0.9946	0.9969	256.633	119.339	165.649	-1.10464	9.60906e-23	4.34689e-22	-0.631577	2.17006e-27	6.27785e-27	-0.473061	0.000284972	0.000787459
NGR_c31710			NGR_c31710	1182	3626	159	884	0.9958	0.9831	0.9898	402.108	151.808	220.562	-1.40534	1.46741e-44	1.11779e-43	-0.866399	2.25222e-64	1.01432e-63	-0.538936	7.11016e-06	2.63574e-05
NGR_c31670	NGR_c31670		NGR_c31670	270	4202	171	736	0.9963	0.9815	0.9889	2039.97	714.738	803.914	-1.51306	7.97968e-57	7.10031e-56	-1.34344	5.99458e-147	4.58522e-146	-0.169626	0.171214	0.236874
NGR_c31640	NGR_c31640		NGR_c31640	2829	626	165	930	0.9989	0.9339	0.9982	29.005	65.8212	96.9495	1.18225	4.81646e-18	1.84353e-17	1.74093	7.71372e-123	5.19396e-122	-0.558681	1.95571e-06	7.90332e-06
NGR_c31620	NGR_c31620	NGR_c31620	NGR_c31620	1185	860	47	82	0.9949	0.9679	0.9224	95.1289	44.7604	20.4076	-1.08766	2.4233e-08	5.51543e-08	-2.22078	3.81704e-60	1.64828e-59	1.13312	3.16368e-05	0.000105519
NGR_c31610	NGR_c31610		NGR_c31610	924	2266	53	120	0.9946	0.96	0.9729	321.455	64.732	38.3005	-2.31207	4.05594e-52	3.4082e-51	-3.06918	1.18027e-218	1.18372e-217	0.757114	0.00179554	0.0042016
NGR_c31580	NGR_c31580		NGR_c31580	858	1104	37	171	0.9918	0.9732	0.979	168.661	48.6664	58.7766	-1.79313	1.2366e-19	5.06835e-19	-1.52081	2.0108e-47	7.59636e-47	-0.272315	0.322102	0.405462
NGR_c31570	NGR_c31570		NGR_c31570	381	1083	27	141	0.9921	0.8871	0.9869	372.594	79.9749	109.141	-2.21999	1.58289e-24	7.6465e-24	-1.7714	4.59738e-57	1.92611e-56	-0.44858	0.147528	0.208107
NGR_c31500	NGR_c31500		NGR_c31500	339	15	197	415	0.9587	0.9941	0.9941	5.79994	655.815	361.031	6.82111	4.0133e-173	8.09588e-172	5.95994	1.85407e-188	1.6997e-187	0.861168	2.84548e-11	2.25416e-10
NGR_c31490	NGR_c31490	NGR_c31490	NGR_c31490	1428	163	1311	2426	0.9888	0.9965	0.9979	14.9621	1036.07	501.024	6.11367	0	0	5.0655	0	0	1.04817	1.67542e-91	9.42346e-90
NGR_c31480	NGR_c31480		NGR_c31480	2793	7273	245	597	0.9964	0.9731	0.9893	341.33	98.9942	63.0375	-1.78575	8.52236e-121	1.3261e-119	-2.43689	0	0	0.651135	7.64564e-09	4.52666e-08
		NGR_c31470	NGR_c31470	663	1888	228	427	0.9925	0.9894	0.9864	373.268	388.093	189.937	0.0561919	0.555328	0.594699	-0.97469	2.6481e-41	9.19038e-41	1.03088	6.11936e-17	7.83861e-16
NGR_c31460	NGR_c31460		NGR_c31460	807	1148	33	88	0.9988	0.9294	0.9802	186.466	46.1482	32.1592	-2.01457	2.64526e-23	1.21981e-22	-2.53561	2.08278e-92	1.16636e-91	0.521046	0.0729146	0.113949
		NGR_c31420	NGR_c31420	549	70	20	14	0.9417	0.9417	0.7741	16.7131	41.1124	7.52058	1.29859	0.000725788	0.00114634	-1.15207	0.00404972	0.00580757	2.45066	9.45238e-07	3.97565e-06
NGR_c31400	NGR_c31400		NGR_c31400	1410	5783	220	686	0.9993	0.9723	0.9922	537.609	176.083	143.483	-1.6103	2.43002e-84	2.84482e-83	-1.90568	0	0	0.295379	0.0086739	0.0173843
	NGR_c31390		NGR_c31390	117	42	3	4	0.9829	0.7949	0.8803	47.0539	28.9368	10.0825	-0.70141	0.562548	0.600148	-2.22246	0.000537422	0.000826228	1.52105	0.126219	0.183013
		NGR_c31360	NGR_c31360	381	719	104	174	0.9895	0.9948	0.9948	247.364	308.051	134.685	0.316537	0.0365442	0.0475558	-0.877043	2.95696e-14	6.6537e-14	1.19358	1.41149e-10	1.02619e-09
	NGR_c31340		NGR_c31340	780	2353	231	512	0.9987	0.9897	0.9962	395.421	334.22	193.585	-0.242592	0.0139028	0.0190614	-1.03042	1.06781e-55	4.42571e-55	0.787833	2.80446e-11	2.22451e-10
NGR_c31320			NGR_c31320	540	1431	371	805	0.9981	0.9944	0.9963	347.359	775.345	439.64	1.15841	4.60286e-37	3.0325e-36	0.339898	1.1961e-07	2.18978e-07	0.818514	2.95756e-18	4.18728e-17
NGR_c31300		NGR_c31300	NGR_c31300	966	5087	2039	2474	0.999	0.9948	0.9979	690.267	2382.07	755.298	1.78699	0	0	0.129892	0.000252424	0.00039695	1.6571	1.71113e-296	3.30836e-294
NGR_c31290		NGR_c31290	NGR_c31290	1194	5585	1511	2027	0.9992	0.9992	0.9992	613.128	1428.15	500.662	1.21989	4.99904e-158	9.58485e-157	-0.29235	2.23694e-15	5.17852e-15	1.51224	3.83936e-191	4.5681e-189
NGR_c31280		NGR_c31280	NGR_c31280	903	4595	1338	1780	0.9989	0.9989	0.9978	667.006	1672.18	581.337	1.32596	3.72722e-161	7.21334e-160	-0.198326	6.86382e-07	1.2191e-06	1.52428	1.25369e-171	1.33734e-169
		NGR_c31270	NGR_c31270	2997	10736	1998	3373	0.9993	0.997	0.9997	469.557	752.356	331.914	0.680117	4.45852e-75	4.81039e-74	-0.500491	4.53574e-73	2.22755e-72	1.18061	7.46966e-169	7.57619e-167
		NGR_c31260	NGR_c31260	1242	5480	793	1460	0.9992	0.9984	0.9976	578.351	720.554	346.678	0.317162	1.60438e-08	3.70883e-08	-0.738346	5.60944e-74	2.77912e-73	1.05551	8.96384e-57	3.4662e-55
	NGR_c31250		NGR_c31250	642	542	37	103	0.9984	0.9112	0.9844	110.661	65.0401	47.3149	-0.766751	0.00097288	0.00151383	-1.22579	6.60046e-18	1.6131e-17	0.459037	0.091441	0.137819
NGR_c31240	NGR_c31240		NGR_c31240	504	443	22	77	0.9901	0.9325	0.9722	115.214	49.2614	45.0563	-1.22579	1.44075e-05	2.66823e-05	-1.35452	4.52236e-17	1.08425e-16	0.128729	0.646396	0.717355
	NGR_c31230		NGR_c31230	753	342	26	53	0.9907	0.9535	0.9854	59.5338	38.9667	20.7576	-0.611468	0.0346792	0.0453098	-1.52007	1.09361e-15	2.55464e-15	0.908603	0.0092132	0.0183286
	NGR_c31220		NGR_c31220	1407	3394	355	699	0.9993	0.99	0.9964	316.191	284.74	146.514	-0.151151	0.0606818	0.0767727	-1.10976	2.69716e-89	1.48356e-88	0.95861	1.24253e-22	2.22183e-21
NGR_c31210	NGR_c31210		NGR_c31210	486	176	121	300	0.9691	0.965	0.9938	47.4688	280.973	182.046	2.56538	2.15084e-42	1.56524e-41	1.93925	1.66679e-47	6.31218e-47	0.626128	8.24786e-05	0.000254511
NGR_c31200			NGR_c31200	1077	585	25	170	0.9907	0.8997	0.9926	71.1988	26.1962	46.551	-1.44249	1.60361e-08	3.70841e-08	-0.613041	4.80046e-07	8.56553e-07	-0.829451	0.00522476	0.0110138
	NGR_c31190	NGR_c31190	NGR_c31190	933	294	38	33	0.9904	0.9014	0.8146	41.3046	45.9639	10.431	0.1542	0.482124	0.523181	-1.98542	6.04508e-19	1.512e-18	2.13962	8.9957e-10	6.04961e-09
NGR_c31180			NGR_c31180	915	657	183	540	0.9967	0.9956	0.9967	94.1188	225.707	174.048	1.2619	5.85696e-22	2.59643e-21	0.886927	2.1973e-25	6.20013e-25	0.374968	0.00266436	0.0060162
NGR_c31170	NGR_c31170		NGR_c31170	654	8773	449	888	0.9985	0.9954	0.9985	1758.34	774.789	400.434	-1.18234	2.68714e-82	3.07606e-81	-2.13458	0	0	0.95224	7.29968e-28	1.55735e-26
	NGR_c31160		NGR_c31160	2205	843	67	137	0.9887	0.9048	0.9819	50.1131	34.2911	18.3235	-0.547355	0.00199189	0.0030014	-1.4515	2.551e-34	8.1411e-34	0.904141	4.44284e-05	0.000144978
NGR_c31150	NGR_c31150		NGR_c31150	387	507	25	57	0.9974	0.9561	0.9948	171.723	72.9027	43.437	-1.23604	2.81602e-06	5.54872e-06	-1.98309	1.28144e-31	3.95884e-31	0.74705	0.0304996	0.0530506
NGR_c31140	NGR_c31140		NGR_c31140	567	4901	104	369	0.9982	0.9471	0.9877	1133.01	206.997	191.928	-2.45248	3.29878e-118	5.00719e-117	-2.56152	0	0	0.109046	0.472226	0.556295
NGR_c31130	NGR_c31130		NGR_c31130	1530	37021	1906	5605	0.9993	0.9987	0.9987	3171.68	1405.87	1080.39	-1.17378	0	0	-1.5537	0	0	0.379918	2.44542e-22	4.3228e-21
NGR_c31120	NGR_c31120		NGR_c31120	882	20061	476	1784	0.9977	0.9943	0.9966	2981.37	609.05	596.516	-2.29134	0	0	-2.32134	0	0	0.0300016	0.672748	0.7397
NGR_c31110	NGR_c31110		NGR_c31110	1518	45608	1841	5957	0.9993	0.998	0.9987	3938.23	1368.66	1157.31	-1.52478	0	0	-1.76677	0	0	0.241987	5.42032e-10	3.72617e-09
NGR_c31100	NGR_c31100		NGR_c31100	405	6772	204	740	0.9975	0.9852	0.9951	2191.77	568.447	538.855	-1.947	2.62972e-125	4.17586e-124	-2.02412	0	0	0.0771277	0.48189	0.565312
NGR_c31090	NGR_c31090	NGR_c31090	NGR_c31090	1104	25411	117	1321	0.9991	0.9891	0.9918	3017.07	119.6	352.882	-4.65686	0	0	-3.09589	0	0	-1.56097	9.73274e-39	2.71245e-37
NGR_c31080	NGR_c31080		NGR_c31080	432	185	4	11	0.9745	0.7384	0.4259	56.1333	10.4494	7.50939	-2.42544	1.98751e-05	3.64485e-05	-2.90209	3.46922e-18	8.52563e-18	0.476652	0.447568	0.532417
		NGR_c31050	NGR_c31050	852	380	83	118	0.9906	0.9941	0.9894	58.4623	109.939	40.8449	0.911129	8.30978e-07	1.70124e-06	-0.517351	0.000509986	0.000786001	1.42848	3.05198e-11	2.40237e-10
	NGR_c31040	NGR_c31040	NGR_c31040	861	615	72	119	0.993	0.9605	0.9292	93.6277	94.3722	40.7605	0.0114274	0.89717	0.909804	-1.19976	1.60086e-19	4.06656e-19	1.21119	6.05754e-08	3.14413e-07
NGR_c31030		NGR_c31030	NGR_c31030	930	1058	246	302	0.9978	0.9978	0.9968	149.12	298.516	95.7678	1.00134	6.2728e-20	2.59849e-19	-0.638858	1.97416e-12	4.22702e-12	1.64019	5.72088e-37	1.53225e-35
		NGR_c31020	NGR_c31020	906	1399	285	331	0.9956	0.9956	0.968	202.405	355.003	107.745	0.810583	3.61132e-16	1.28239e-15	-0.909632	7.02688e-28	2.05009e-27	1.72021	1.22943e-45	3.80323e-44
NGR_c31010	NGR_c31010		NGR_c31010	429	647	17	110	0.9674	0.9068	0.9674	197.687	44.7205	75.619	-2.14421	1.34016e-14	4.40998e-14	-1.3864	4.5874e-25	1.28797e-24	-0.757813	0.0411358	0.0689535
NGR_c31000	NGR_c31000	NGR_c31000	NGR_c31000	1725	15326	89	825	0.9994	0.938	0.9942	1164.59	58.2258	141.046	-4.32202	0	0	-3.04558	0	0	-1.27643	6.73712e-19	9.87738e-18
NGR_c30990	NGR_c30990		NGR_c30990	282	559	6	11	0.9965	0.9574	0.9468	259.833	24.0114	11.5037	-3.4358	2.34164e-19	9.49691e-19	-4.49741	8.5889e-73	4.20476e-72	1.06161	0.121176	0.17682
NGR_c30980	NGR_c30980		NGR_c30980	825	2189	21	63	0.9988	0.9236	0.9624	347.796	28.7263	22.5207	-3.59779	4.74354e-75	5.109e-74	-3.94892	7.4329e-259	8.54922e-258	0.351121	0.29834	0.381449
NGR_c30970	NGR_c30970		NGR_c30970	867	2195	17	66	0.9988	0.8466	0.9666	331.854	22.1281	22.4502	-3.9066	1.29832e-79	1.45398e-78	-3.88575	1.19317e-256	1.35723e-255	-0.0208475	0.958172	0.97136
NGR_c30960	NGR_c30960		NGR_c30960	1071	2969	21	75	0.9991	0.6471	0.9636	363.373	22.1281	20.6522	-4.0375	1.61879e-109	2.29936e-108	-4.13708	0	0	0.0995825	0.709342	0.771572
NGR_c30950	NGR_c30950		NGR_c30950	1071	3715	34	85	0.9935	0.8758	0.9935	454.676	35.8265	23.4059	-3.66574	3.71518e-128	5.96065e-127	-4.27989	0	0	0.614156	0.0354416	0.0606744
NGR_c30940	NGR_c30940		NGR_c30940	1518	2390	44	208	0.998	0.803	0.975	206.376	32.7111	40.4098	-2.65742	2.77944e-63	2.67699e-62	-2.35249	1.85363e-175	1.61099e-174	-0.304924	0.216128	0.289246
	NGR_c30930		NGR_c30930	765	703	43	97	0.9987	0.8157	0.9647	120.455	63.434	37.3943	-0.925171	9.91562e-06	1.85858e-05	-1.68761	2.58678e-35	8.35002e-35	0.762436	0.0044883	0.00959209
	NGR_c30910	NGR_c30910	NGR_c30910	897	279	30	43	0.9922	0.8729	0.9153	40.7703	37.7436	14.1375	-0.111286	0.760354	0.786385	-1.528	3.94752e-13	8.60721e-13	1.41671	5.99314e-05	0.000190152
NGR_c30900	NGR_c30900		NGR_c30900	480	337	11	67	0.9979	0.9792	0.9958	92.0282	25.8622	41.1651	-1.83123	6.28994e-07	1.30106e-06	-1.16065	7.95478e-11	1.61391e-10	-0.670574	0.167892	0.23259
	NGR_c30850	NGR_c30850	NGR_c30850	1782	297	33	55	0.9972	0.8187	0.8906	21.8465	20.8988	9.10229	-0.06398	0.883314	0.898253	-1.2631	7.5524e-11	1.53378e-10	1.19912	0.000238038	0.000666097
NGR_c30840	NGR_c30840		NGR_c30840	480	1319	19	57	0.9979	0.8479	0.9646	360.193	44.6712	35.021	-3.01136	9.14272e-40	6.36189e-39	-3.36248	1.43508e-138	1.04597e-137	0.351121	0.31799	0.401429
NGR_c30820	NGR_c30820		NGR_c30820	924	2649	143	372	0.9989	0.974	0.9946	375.787	174.654	118.732	-1.10542	1.49507e-23	6.95117e-23	-1.66221	5.9887e-126	4.12673e-125	0.556796	0.000122764	0.000366574
	NGR_c30810	NGR_c30810	NGR_c30810	435	170	17	183	0.9931	0.9655	0.9954	51.2262	44.1036	124.067	-0.215983	0.639446	0.673714	1.27617	1.83809e-16	4.36123e-16	-1.49215	4.0622e-06	1.56884e-05
NGR_c30800			NGR_c30800	477	107	27	62	0.9979	0.9392	0.9937	29.4034	63.8793	38.3326	1.11937	0.000588914	0.000939259	0.382591	0.0937302	0.115332	0.736775	0.0267378	0.0471167
NGR_c30780	NGR_c30780	NGR_c30780	NGR_c30780	1914	1710	95	154	0.9922	0.9817	0.9587	117.108	56.014	23.7287	-1.06398	7.0871e-15	2.36351e-14	-2.30313	4.84724e-123	3.27096e-122	1.23915	2.4903e-10	1.76691e-09
	NGR_c30760		NGR_c30760	1065	165	32	151	0.9812	0.7915	0.9709	20.308	33.909	41.8141	0.739623	0.00915952	0.012854	1.04194	2.43438e-10	4.85934e-10	-0.302321	0.305882	0.389161
NGR_c30750	NGR_c30750		NGR_c30750	573	74	55	124	0.9825	0.9721	0.9948	16.9281	108.324	63.8208	2.67785	1.76988e-21	7.69726e-21	1.9146	2.69624e-20	6.97797e-20	0.763247	0.00136972	0.00330646
NGR_c30740	NGR_c30740		NGR_c30740	870	138	115	284	0.9943	0.9805	0.9816	20.7918	149.174	96.2708	2.84291	3.41534e-46	2.63731e-45	2.21108	1.2803e-53	5.20531e-53	0.631827	0.000108048	0.000326094
	NGR_c30730		NGR_c30730	489	30	10	70	0.9264	0.8262	0.9816	8.04164	23.0784	42.2167	1.52098	0.0050289	0.00726475	2.39225	7.51602e-16	1.76438e-15	-0.871271	0.0736046	0.114766
NGR_c30720	NGR_c30720		NGR_c30720	2346	154	77	266	0.98	0.9723	0.9834	8.60449	37.0406	33.4387	2.10594	3.06582e-21	1.32311e-20	1.95836	6.85902e-43	2.43789e-42	0.147588	0.40496	0.490407
NGR_c30710	NGR_c30710		NGR_c30710	798	23	32	80	0.9123	0.9774	0.9875	3.77796	45.2545	29.5653	3.58238	2.04248e-18	7.93046e-18	2.96823	1.15011e-22	3.1119e-22	0.614156	0.040866	0.0685755
NGR_c30700	NGR_c30700		NGR_c30700	1221	5807	3864	11375	0.9984	0.9992	0.9992	623.402	3571.38	2747.46	2.51825	0	0	2.13986	0	0	0.378384	3.29588e-43	9.75675e-42
	NGR_c30680		NGR_c30680	1176	1102	65	154	0.9983	0.9515	0.9821	122.831	62.3765	38.6197	-0.977596	5.84726e-09	1.39063e-08	-1.66926	1.09688e-53	4.46838e-53	0.691665	0.00146968	0.00353123
	NGR_c30660		NGR_c30660	276	70	18	98	0.9746	0.9457	0.9819	33.2446	73.6001	104.716	1.14659	0.00362546	0.00531671	1.65529	1.54227e-13	3.3987e-13	-0.508701	0.184027	0.252568
NGR_c30650	NGR_c30650		NGR_c30650	354	7	20	97	0.7458	0.9548	0.952	2.59195	63.759	80.8098	4.62052	2.62892e-15	8.97514e-15	4.96242	2.45924e-41	8.54451e-41	-0.341901	0.37211	0.457794
NGR_c30640	NGR_c30640		NGR_c30640	264	33	25	83	0.8788	0.9735	0.9962	16.3848	106.869	92.7192	2.70541	6.90762e-11	1.85914e-10	2.50051	1.79818e-19	4.56029e-19	0.204901	0.483046	0.566346
NGR_c30620	NGR_c30620		NGR_c30620	324	10	16	22	0.7654	0.9784	0.9444	4.04564	55.7301	20.025	3.78402	1.18208e-10	3.14729e-10	2.30736	9.62772e-06	1.62644e-05	1.47665	0.00212742	0.00489489
	NGR_c30580	NGR_c30580	NGR_c30580	702	80	14	11	0.9957	0.8746	0.8419	14.9377	22.5064	4.62116	0.591372	0.133098	0.159682	-1.69264	4.10528e-05	6.74727e-05	2.28401	8.0996e-05	0.000250686
		NGR_c30570	NGR_c30570	888	84	19	17	0.9291	0.8694	0.5236	12.3993	24.1466	5.64588	0.961555	0.0100194	0.0140036	-1.13499	0.00176073	0.00259785	2.09655	1.64398e-05	5.74001e-05
NGR_c30560		NGR_c30560	NGR_c30560	990	83	24	24	0.9919	0.8242	0.7697	10.9894	27.3584	7.14943	1.31587	0.000200674	0.000334889	-0.620216	0.0631902	0.0796052	1.93608	5.09968e-06	1.92623e-05
NGR_c30550		NGR_c30550	NGR_c30550	864	33	19	18	0.963	0.8275	0.9167	5.00648	24.8173	6.14404	2.30948	2.9121e-07	6.1678e-07	0.295392	0.447782	0.493038	2.01409	2.79352e-05	9.42908e-05
NGR_c30520	NGR_c30520		NGR_c30520	1158	826	41	181	0.9974	0.9344	0.9896	93.4983	39.9567	46.0962	-1.2265	2.0768e-09	5.10787e-09	-1.02029	2.83514e-20	7.33438e-20	-0.20621	0.441058	0.526394
NGR_c30510			NGR_c30510	498	345	18	130	0.994	0.7289	0.9618	90.8076	40.7904	76.9856	-1.15458	0.000282652	0.000464437	-0.238224	0.11049	0.134562	-0.916359	0.00848664	0.0170588
NGR_c30500	NGR_c30500		NGR_c30500	897	1660	70	246	0.9967	0.9889	0.99	242.576	88.0685	80.8794	-1.46174	2.6705e-22	1.19584e-21	-1.58459	1.39162e-74	6.91118e-74	0.122852	0.499158	0.581599
	NGR_c30480		NGR_c30480	162	2	12	10	0.8889	0.784	0.9198	1.61826	83.5951	18.2046	5.69091	2.87616e-11	7.95536e-11	3.49179	0.000188451	0.000298703	2.19912	0.000355012	0.000962515
NGR_c30450	NGR_c30450		NGR_c30450	810	20	22	32	0.5444	0.8802	0.9185	3.23651	30.6516	11.6509	3.24345	5.89768e-12	1.69016e-11	1.84793	4.45726e-06	7.64243e-06	1.39552	0.000631224	0.00163748
NGR_c30440	NGR_c30440	NGR_c30440	NGR_c30440	711	41	31	46	0.8931	0.9648	0.8776	7.55869	49.2047	19.0802	2.70259	4.684e-13	1.41779e-12	1.33587	1.68747e-05	2.82066e-05	1.36672	7.41098e-05	0.000230759
NGR_c30420	NGR_c30420	NGR_c30420	NGR_c30420	984	15	52	34	0.7205	0.9797	0.8902	1.99815	59.638	10.1901	4.89949	1.45569e-38	9.87411e-38	2.35043	2.68734e-08	5.05295e-08	2.54906	8.70356e-16	1.02962e-14
	NGR_c30410		NGR_c30410	1176	75	22	72	0.8274	0.7143	0.9779	8.35961	21.112	18.056	1.33656	0.000299336	0.00049042	1.11097	3.73408e-06	6.42204e-06	0.22559	0.46823	0.552113
NGR_c30400	NGR_c30400		NGR_c30400	699	28	24	45	0.9499	0.8155	0.97	5.25065	38.748	18.9859	2.88355	2.57476e-11	7.15686e-11	1.85436	5.11332e-08	9.50472e-08	1.02919	0.00536848	0.0112975
NGR_c30390	NGR_c30390		NGR_c30390	195	5	29	79	0.9077	0.9795	0.9744	3.36099	167.833	119.478	5.642	1.26136e-24	6.11714e-24	5.15171	1.20447e-34	3.85779e-34	0.490284	0.109107	0.161882
NGR_c30380	NGR_c30380		NGR_c30380	237	4	18	43	0.8987	0.903	0.9789	2.2123	85.7115	53.5076	5.27587	2.48928e-15	8.51249e-15	4.59613	2.7947e-18	6.88988e-18	0.679744	0.0854604	0.130136
NGR_c30370	NGR_c30370	NGR_c30370	NGR_c30370	858	13	49	59	0.6597	0.9266	0.9942	1.98604	64.4501	20.2796	5.02022	3.78692e-37	2.50026e-36	3.35206	3.09952e-19	7.80938e-19	1.66815	7.21008e-09	4.29757e-08
NGR_c30300		NGR_c30300	NGR_c30300	1248	118	40	65	0.9615	0.9111	0.9062	12.3937	36.171	15.3601	1.54523	6.63232e-08	1.47008e-07	0.309586	0.158648	0.188827	1.23564	3.58518e-05	0.000118618
	NGR_c30260		NGR_c30260	477	131	11	23	0.9895	0.9287	0.979	35.9986	26.0249	14.2202	-0.468046	0.356568	0.398597	-1.34	7.44686e-06	1.26597e-05	0.871953	0.0878	0.132816
	NGR_c30230		NGR_c30230	834	115	9	12	0.9844	0.5719	0.6619	18.0744	12.1784	4.24337	-0.56962	0.301954	0.342805	-2.09067	1.31359e-08	2.49493e-08	1.52105	0.0159205	0.0296599
	NGR_c30220		NGR_c30220	780	57	14	6	0.9705	0.6897	0.2577	9.57883	20.2557	2.26857	1.08041	0.0132364	0.0182082	-2.07807	8.88226e-05	0.000143059	3.15848	1.65819e-06	6.74507e-06
NGR_c30210		NGR_c30210	NGR_c30210	663	31	14	9	0.9563	0.8115	0.6893	6.12887	23.8303	4.00336	1.9591	7.90394e-05	0.000136501	-0.61441	0.290198	0.332115	2.57351	2.10104e-05	7.21373e-05
	NGR_c30190		NGR_c30190	879	89	19	80	0.9954	0.7656	0.9681	13.2719	24.3938	26.8409	0.878139	0.0170468	0.023121	1.01606	6.07642e-06	1.03669e-05	-0.137917	0.780906	0.830862
	NGR_c30180		NGR_c30180	1035	249	41	291	0.9884	0.83	0.9729	31.5349	44.7052	82.9179	0.503495	0.0379372	0.0492857	1.39473	8.38778e-29	2.48699e-28	-0.89124	8.49702e-05	0.000261678
NGR_c30170			NGR_c30170	1251	104	32	70	0.964	0.8265	0.8026	10.897	28.8674	16.502	1.40551	6.9711e-06	1.32389e-05	0.598704	0.007547	0.010585	0.806801	0.00948392	0.0187947
NGR_c30160			NGR_c30160	1488	231	54	119	0.9852	0.922	0.9812	20.3489	40.9549	23.5852	1.00908	1.22239e-05	2.27676e-05	0.21293	0.185391	0.218764	0.796154	0.000993702	0.00245725
NGR_c30140		NGR_c30140	NGR_c30140	762	40	19	17	0.9318	0.9186	0.7362	6.88077	28.1393	6.57945	2.03194	2.92934e-06	5.74459e-06	-0.0646041	0.936054	0.946145	2.09655	1.64398e-05	5.74325e-05
NGR_c30130			NGR_c30130	756	74	22	35	0.9974	0.8624	0.9762	12.8305	32.8409	13.6534	1.35592	0.0002539	0.000419196	0.0896908	0.724142	0.757308	1.26623	0.00155439	0.00370454
NGR_c30110		NGR_c30110	NGR_c30110	1029	105	117	26	0.9291	0.9845	0.7609	13.3754	128.317	7.45167	3.26206	1.17739e-55	1.02843e-54	-0.843945	0.0058479	0.00826371	4.10601	3.18246e-55	1.17202e-53
	NGR_c30100		NGR_c30100	2010	839	50	123	0.9965	0.7756	0.9687	54.714	28.073	18.047	-0.962726	5.73458e-07	1.19135e-06	-1.60015	5.29924e-39	1.78313e-38	0.637425	0.00912404	0.0181746
NGR_c30090	NGR_c30090		NGR_c30090	1044	2094	65	213	0.9971	0.9665	0.9808	262.911	70.2632	60.1693	-1.90373	9.58418e-39	6.5658e-38	-2.12747	6.0259e-137	4.35611e-136	0.223742	0.25712	0.3354
		NGR_c30080	NGR_c30080	1245	326	25	240	0.9896	0.7775	0.9863	34.3226	22.6613	56.8509	-0.598927	0.0435082	0.0561229	0.728024	5.04048e-09	9.69552e-09	-1.32695	1.11549e-06	4.66006e-06
	NGR_c30070		NGR_c30070	1338	34	32	105	0.9178	0.7676	0.9709	3.33085	26.9904	23.1435	3.01848	2.85434e-15	9.70194e-15	2.79664	1.89718e-27	5.49615e-27	0.221838	0.40778	0.492953
NGR_c30060	NGR_c30060		NGR_c30060	2331	46	87	204	0.7456	0.9168	0.9489	2.58671	42.1203	25.8097	4.02533	8.81484e-53	7.48838e-52	3.31872	6.32104e-62	2.77605e-61	0.706602	0.000187812	0.000537461
	NGR_c30050		NGR_c30050	2004	58	37	143	0.8219	0.738	0.975	3.7937	20.8362	21.0443	2.45742	1.50872e-13	4.67878e-13	2.47175	6.35674e-32	1.97666e-31	-0.0143342	0.985676	0.990801
NGR_c30040	NGR_c30040	NGR_c30040	NGR_c30040	1698	134	98	1121	0.9782	0.9853	0.9988	10.3443	65.1333	194.699	2.65457	2.56094e-36	1.63673e-35	4.23434	0	0	-1.57978	1.26217e-33	3.25376e-32
NGR_c30020	NGR_c30020		NGR_c30020	777	180	70	504	0.9781	0.9846	0.9974	30.3657	101.67	191.296	1.74337	5.7969e-15	1.9437e-14	2.65529	1.02367e-117	6.70317e-117	-0.911913	1.10491e-07	5.48203e-07
	NGR_c30010	NGR_c30010	NGR_c30010	1119	3069	300	11887	0.9937	0.9929	0.9973	359.5	302.556	3132.84	-0.248789	0.00388188	0.00567662	3.12341	0	0	-3.37219	0	0
	NGR_c29980	NGR_c29980	NGR_c29980	1362	775	73	2104	0.9956	0.9442	0.9971	74.5859	60.4868	455.579	-0.302283	0.0894616	0.110432	2.61073	0	0	-2.91301	5.17306e-125	3.67882e-123
NGR_c29970	NGR_c29970	NGR_c29970	NGR_c29970	870	395	20	452	0.9966	0.7931	0.9931	59.5128	25.9433	153.22	-1.19784	6.00364e-05	0.000104941	1.36433	2.51898e-42	8.88174e-42	-2.56217	9.26756e-25	1.81451e-23
	NGR_c29960	NGR_c29960	NGR_c29960	1017	1189	80	1236	0.998	0.9617	0.999	153.247	88.7736	358.421	-0.78766	4.03412e-07	8.47466e-07	1.22579	5.88644e-95	3.37271e-94	-2.01345	4.5458e-50	1.52026e-48
	NGR_c29950	NGR_c29950	NGR_c29950	639	259	41	416	0.9984	0.9844	0.9922	53.1289	72.4099	191.994	0.446689	0.0623692	0.0787949	1.85349	3.37492e-61	1.47174e-60	-1.4068	1.57252e-11	1.28693e-10
NGR_c29940			NGR_c29940	885	572	29	179	0.9977	0.9209	0.9966	84.7198	36.9802	59.6493	-1.19595	1.15159e-06	2.32838e-06	-0.506194	2.75316e-05	4.55523e-05	-0.689751	0.0144165	0.027177
NGR_c29920	NGR_c29920		NGR_c29920	1395	7460	126	310	0.9978	0.99	0.9928	700.966	101.932	65.5365	-2.78174	3.56522e-203	7.85744e-202	-3.41897	0	0	0.637239	4.49532e-05	0.000146228
NGR_c29910	NGR_c29910		NGR_c29910	1281	8245	188	608	0.9977	0.9063	0.9969	843.672	165.624	139.975	-2.34877	7.5901e-189	1.60428e-187	-2.59152	0	0	0.242745	0.043608	0.0725276
NGR_c29900	NGR_c29900		NGR_c29900	1014	7692	78	484	0.999	0.9497	0.9901	994.337	86.8103	140.768	-3.5178	6.25494e-256	1.64139e-254	-2.82042	0	0	-0.697377	3.38538e-05	0.000112549
NGR_c29890	NGR_c29890		NGR_c29890	1233	8307	89	508	0.9992	0.9627	0.9976	883.107	81.4595	121.506	-3.43843	1.70165e-271	4.83408e-270	-2.86157	0	0	-0.576867	0.000321724	0.000878811
	NGR_c29850		NGR_c29850	702	269	59	258	0.9672	0.9786	0.9815	50.2282	94.8483	108.387	0.917126	2.6585e-05	4.82535e-05	1.10963	2.97824e-18	7.33069e-18	-0.1925	0.378616	0.464505
NGR_c29840	NGR_c29840		NGR_c29840	804	1716	654	2825	0.9963	0.9888	0.9938	279.765	917.987	1036.23	1.71426	1.1239e-120	1.74444e-119	1.88906	0	0	-0.174805	0.00495198	0.0104924
	NGR_c29830		NGR_c29830	777	276	33	59	0.9266	0.7915	0.9511	46.5608	47.93	22.3937	0.0418146	0.799562	0.822403	-1.05602	4.97256e-08	9.25141e-08	1.09783	0.000632806	0.00164089
NGR_c29820	NGR_c29820		NGR_c29820	840	567	16	48	0.9929	0.7952	0.8512	88.4781	21.4959	16.8522	-2.04126	2.76112e-12	8.04309e-12	-2.39238	1.25354e-43	4.49937e-43	0.351121	0.350686	0.435419
NGR_c29810	NGR_c29810		NGR_c29810	1368	339	341	1249	0.9956	0.9978	0.9985	32.4822	281.309	269.26	3.11443	3.756e-149	6.88193e-148	3.05128	0	0	0.063154	0.461018	0.545064
	NGR_c29720		NGR_c29720	282	170	12	27	0.9752	0.8404	0.9078	79.0191	48.0227	28.2365	-0.718483	0.100146	0.122643	-1.48464	3.31922e-08	6.22027e-08	0.766159	0.110901	0.16411
	NGR_c29710		NGR_c29710	486	103	14	14	0.965	0.8004	0.6975	27.7801	32.5092	8.49547	0.226799	0.489176	0.530276	-1.70928	2.46556e-06	4.28685e-06	1.93608	0.00042939	0.00115305
	NGR_c29700		NGR_c29700	1620	594	38	87	0.9975	0.7796	0.95	48.0622	26.4718	15.838	-0.860447	0.00013688	0.000231928	-1.60151	4.36434e-28	1.2769e-27	0.741068	0.00895874	0.0178857
	NGR_c29690		NGR_c29690	351	109	6	12	0.9801	0.7692	0.9801	40.7054	19.2912	10.0825	-1.07728	0.0726894	0.0909058	-2.01336	6.62792e-08	1.22538e-07	0.936084	0.158695	0.221736
	NGR_c29680		NGR_c29680	2913	1594	103	216	0.9997	0.8895	0.9715	71.7266	39.9036	21.868	-0.84599	4.23922e-10	1.09071e-09	-1.71369	1.17001e-79	5.98844e-79	0.867697	1.15478e-06	4.8112e-06
NGR_c29670	NGR_c29670		NGR_c29670	2667	1449	69	262	0.9951	0.8185	0.9524	71.216	29.1972	28.9717	-1.28637	1.3669e-16	4.95912e-16	-1.29756	2.8142e-49	1.08635e-48	0.0111852	0.912454	0.935435
	NGR_c29660		NGR_c29660	1614	45	19	93	0.8259	0.6344	0.9746	3.65461	13.2851	16.9932	1.86202	1.18354e-05	2.2064e-05	2.21717	9.30954e-19	2.31727e-18	-0.355148	0.36587	0.451463
NGR_c29640	NGR_c29640		NGR_c29640	954	1077	45	148	0.9979	0.9885	0.9769	147.979	53.2328	45.7519	-1.475	4.22678e-15	1.42573e-14	-1.69349	1.62563e-53	6.59633e-53	0.218484	0.346008	0.430215
NGR_c29630	NGR_c29630		NGR_c29630	1236	750	38	98	0.9976	0.9668	0.9798	79.5381	34.696	23.3832	-1.19687	2.17432e-08	4.97251e-08	-1.76618	7.5212e-40	2.5558e-39	0.569301	0.0383386	0.0649154
NGR_c29610	NGR_c29610		NGR_c29610	444	1063	3	8	0.9977	0.6081	0.8536	313.821	7.62523	5.31377	-5.36302	7.79834e-46	5.99195e-45	-5.88406	8.13086e-155	6.48373e-154	0.521046	0.449704	0.533932
NGR_c29600	NGR_c29600		NGR_c29600	657	1115	61	124	0.9985	0.965	0.9893	222.455	104.78	55.6611	-1.08615	1.96295e-10	5.1708e-10	-1.99877	2.30634e-68	1.08695e-67	0.912625	8.41186e-05	0.000259443
NGR_c29590	NGR_c29590		NGR_c29590	1497	3822	73	258	0.9987	0.9352	0.9893	334.658	55.0321	50.8269	-2.60434	2.33752e-98	3.03486e-97	-2.71902	0	0	0.114681	0.518096	0.600386
NGR_c29580	NGR_c29580		NGR_c29580	1458	4867	76	227	0.9986	0.9664	0.9897	437.558	58.8262	45.916	-2.89494	3.87588e-138	6.66759e-137	-3.25241	0	0	0.357463	0.0601136	0.0962782
NGR_c29550	NGR_c29550		NGR_c29550	378	16	10	42	0.8439	0.8413	0.9894	5.54831	29.8554	32.7682	2.42787	8.2069e-05	0.000141535	2.56218	7.0932e-11	1.44289e-10	-0.134306	0.896698	0.921726
	NGR_c29520	NGR_c29520	NGR_c29520	1590	526	69	67	0.9956	0.856	0.8931	43.3632	48.9741	12.4272	0.17555	0.315564	0.356622	-1.80297	3.85824e-29	1.15115e-28	1.97852	7.44406e-15	8.09427e-14
NGR_c29510		NGR_c29510	NGR_c29510	1119	99	37	48	0.9508	0.908	0.8892	11.5968	37.3153	12.6505	1.68604	2.48032e-08	5.63073e-08	0.125467	0.592484	0.634746	1.56057	1.65618e-06	6.74574e-06
	NGR_c29500		NGR_c29500	1038	332	20	34	0.9971	0.7678	0.975	41.925	21.7444	9.66	-0.947166	0.00239998	0.00357974	-2.11772	7.41816e-23	2.01774e-22	1.17055	0.0045113	0.00963127
	NGR_c29490	NGR_c29490	NGR_c29490	1455	419	60	61	0.9876	0.8969	0.9409	37.7471	46.5375	12.3641	0.302029	0.120913	0.145967	-1.61021	2.23182e-20	5.793e-20	1.91224	1.44268e-12	1.3107e-11
NGR_c29480	NGR_c29480	NGR_c29480	NGR_c29480	1311	1626	63	114	0.9962	0.9825	0.9718	162.574	54.2316	25.6447	-1.58389	2.96484e-24	1.41349e-23	-2.66436	3.82006e-137	2.76474e-136	1.08047	3.97118e-06	1.53465e-05
	NGR_c29470	NGR_c29470	NGR_c29470	1053	387	41	48	0.9953	0.944	0.9478	48.1742	43.941	13.4434	-0.132693	0.630508	0.665656	-1.84137	2.18524e-22	5.89205e-22	1.70867	6.68898e-08	3.44873e-07
NGR_c29450		NGR_c29450	NGR_c29450	1185	524	160	260	0.9949	0.9941	0.9932	57.9622	152.376	64.7069	1.39445	1.14101e-22	5.1466e-22	0.158806	0.144187	0.172913	1.23564	3.05864e-16	3.73988e-15
NGR_c29430	NGR_c29430		NGR_c29430	1080	398	18	45	0.9981	0.637	0.7759	48.3049	18.8089	12.2881	-1.36075	9.32162e-06	1.75095e-05	-1.97491	5.26518e-25	1.47692e-24	0.614156	0.114742	0.168986
	NGR_c29420		NGR_c29420	666	299	19	28	0.9955	0.9219	0.9219	58.8477	32.1954	12.3988	-0.870129	0.00751962	0.0106736	-2.24679	4.0059e-22	1.07217e-21	1.37666	0.00160752	0.00381209
	NGR_c29410	NGR_c29410	NGR_c29410	780	963	109	179	0.9949	0.9218	0.9782	161.832	157.705	67.679	-0.0372627	0.83895	0.857929	-1.25772	7.92982e-32	2.45471e-31	1.22045	2.26882e-11	1.82538e-10
	NGR_c29380		NGR_c29380	432	24	5	28	0.8657	0.7662	0.9375	7.28215	13.0617	19.1148	0.842911	0.170565	0.201779	1.39225	0.000498888	0.000770047	-0.549343	0.530158	0.611386
	NGR_c29370		NGR_c29370	945	1246	86	230	0.9958	0.9312	0.9852	172.83	102.703	71.778	-0.750879	6.20626e-07	1.28503e-06	-1.26774	3.44216e-41	1.19261e-40	0.516858	0.00510554	0.0107772
	NGR_c29360		NGR_c29360	909	124	24	123	0.8999	0.9648	0.9912	17.8809	29.7963	39.9059	0.736711	0.0226846	0.030238	1.15818	4.30204e-10	8.54882e-10	-0.421468	0.206562	0.278978
NGR_c29350	NGR_c29350		NGR_c29350	474	467	139	653	0.9726	0.9979	0.9979	129.143	330.942	406.285	1.35761	3.94924e-19	1.58302e-18	1.65352	1.42021e-80	7.34191e-80	-0.295914	0.0272986	0.0479819
NGR_c29340	NGR_c29340	NGR_c29340	NGR_c29340	639	2588	43	368	0.9984	0.9922	0.9953	530.879	75.9421	169.841	-2.80541	5.00646e-72	5.2285e-71	-1.6442	2.76876e-121	1.84823e-120	-1.16121	4.17792e-08	2.23027e-07
NGR_c29330			NGR_c29330	699	1408	519	1092	0.9986	0.98	0.9971	264.033	837.925	460.724	1.6661	5.10354e-92	6.32124e-91	0.803187	5.9098e-42	2.07195e-41	0.862917	3.83502e-27	7.93554e-26
NGR_c29300	NGR_c29300		NGR_c29300	1047	2633	129	391	0.999	0.9943	0.9971	329.637	139.046	110.135	-1.24532	9.77918e-28	5.22992e-27	-1.58161	5.68016e-117	3.69988e-116	0.336286	0.0221352	0.0397073
NGR_c29290	NGR_c29290		NGR_c29290	645	3579	146	708	0.9969	0.9845	0.9969	727.335	255.451	323.72	-1.50957	1.77072e-48	1.41681e-47	-1.16787	1.00156e-101	6.03472e-101	-0.341697	0.00836286	0.0168428
		NGR_c29280	NGR_c29280	894	169	39	54	0.9754	0.9329	0.8557	24.7789	49.2314	17.8136	0.990468	0.00022994	0.000381263	-0.476131	0.0336394	0.0440179	1.4666	2.82202e-06	1.11422e-05
NGR_c29260	NGR_c29260	NGR_c29260	NGR_c29260	1134	9894	383	673	0.9824	0.9444	0.9577	1143.64	381.154	175.024	-1.58519	3.95894e-140	6.92591e-139	-2.70801	0	0	1.12282	2.5395e-31	6.01988e-30
	NGR_c29250	NGR_c29250	NGR_c29250	591	1115	66	34	0.9949	0.9611	0.8799	247.297	126.029	16.9663	-0.972489	5.4932e-09	1.31045e-08	-3.8655	1.18867e-130	8.31132e-130	2.89302	1.1782e-22	2.11905e-21
NGR_c29240			NGR_c29240	636	189	56	112	0.9764	0.8852	0.9403	38.9526	99.3678	51.9346	1.35106	1.2132e-08	2.83203e-08	0.414974	0.016136	0.021868	0.936084	0.000115501	0.000346222
NGR_c29220	NGR_c29220		NGR_c29220	990	1828	74	322	0.998	0.9838	0.9899	242.032	84.3551	95.9216	-1.52065	1.03564e-25	5.24423e-25	-1.33527	2.32578e-64	1.04669e-63	-0.18538	0.337498	0.420988
	NGR_c29200	NGR_c29200	NGR_c29200	792	217	28	38	0.9735	0.9129	0.971	35.9142	39.8977	14.1499	0.151749	0.533242	0.573129	-1.34376	6.06476e-09	1.16368e-08	1.49551	5.12646e-05	0.000164509
NGR_c29180			NGR_c29180	1023	2828	158	824	0.999	0.9834	0.9971	362.356	174.3	237.546	-1.05584	1.9612e-23	9.07751e-23	-0.609205	2.15584e-28	6.35557e-28	-0.446636	0.000257498	0.000716662
	NGR_c29160	NGR_c29160	NGR_c29160	756	630	65	859	0.9934	0.8849	0.9934	109.232	97.0301	335.094	-0.170895	0.392068	0.435373	1.61717	5.7932e-102	3.49399e-101	-1.78806	1.5224e-30	3.55438e-29
	NGR_c29150		NGR_c29150	2310	624	62	120	0.9931	0.8649	0.9199	35.4083	30.2897	15.3202	-0.225261	0.25912	0.297724	-1.20865	5.38788e-20	1.38055e-19	0.983389	2.38002e-05	8.11752e-05
	NGR_c29140		NGR_c29140	777	305	21	8	0.9961	0.6924	0.7387	51.453	30.5009	3.03644	-0.754403	0.0168153	0.0228171	-4.0828	4.92842e-38	1.64051e-37	3.3284	1.82929e-09	1.18264e-08
NGR_c29120	NGR_c29120		NGR_c29120	1149	7114	330	1150	0.9991	0.9922	0.9974	811.57	324.122	295.171	-1.32418	5.42568e-79	6.03254e-78	-1.45917	4.1817e-279	5.1342e-278	0.134988	0.131213	0.188181
NGR_c29110	NGR_c29110		NGR_c29110	411	623	25	119	0.9927	0.91	0.9854	198.691	68.6456	85.3888	-1.53329	1.11042e-09	2.77741e-09	-1.21841	3.40526e-20	8.77624e-20	-0.314878	0.353306	0.438057
NGR_c29100	NGR_c29100		NGR_c29100	1401	4019	193	817	0.9979	0.8865	0.9921	376.021	155.465	171.981	-1.27422	6.25262e-43	4.61531e-42	-1.12857	3.56624e-108	2.23133e-107	-0.145651	0.213888	0.286993
	NGR_c29090		NGR_c29090	1221	510	31	83	0.9779	0.905	0.9558	54.7503	28.6524	20.0474	-0.934212	0.000164054	0.000275934	-1.44945	2.6119e-21	6.8923e-21	0.515241	0.08442	0.128901
NGR_c29080	NGR_c29080		NGR_c29080	474	679	34	72	0.9958	0.9831	0.9958	187.769	80.9497	44.7971	-1.21386	7.65122e-08	1.68746e-07	-2.06748	5.47688e-44	1.97845e-43	0.853622	0.00507336	0.0107239
	NGR_c29070		NGR_c29070	888	7174	491	1537	0.9989	0.9944	0.9989	1058.96	623.998	510.454	-0.763038	1.99624e-34	1.2289e-33	-1.0528	7.28986e-172	6.21345e-171	0.289762	0.000130194	0.000385043
NGR_c29040	NGR_c29040	NGR_c29040	NGR_c29040	1254	2077	89	151	0.9984	0.992	0.9952	217.106	80.0953	35.512	-1.43861	5.61306e-27	2.95341e-26	-2.61202	3.85642e-171	3.27346e-170	1.17341	4.72402e-09	2.88524e-08
NGR_c29030	NGR_c29030		NGR_c29030	342	424	11	30	0.9971	0.8684	0.9678	162.507	36.2979	25.8697	-2.16254	4.93562e-10	1.26307e-09	-2.65117	1.08677e-36	3.56382e-36	0.488625	0.287712	0.369693
NGR_c29020	NGR_c29020		NGR_c29020	2994	5529	161	450	0.9993	0.98	0.9983	242.062	60.6861	44.3258	-1.99594	1.04372e-105	1.44927e-104	-2.44916	0	0	0.453219	0.000759268	0.00193955
NGR_c29010	NGR_c29010		NGR_c29010	549	674	17	79	0.9964	0.9162	0.9854	160.924	34.9455	42.4375	-2.2032	1.35268e-15	4.68782e-15	-1.92296	5.17648e-40	1.76388e-39	-0.280234	0.524822	0.606363
	NGR_c29000		NGR_c29000	489	480	31	80	0.9918	0.9673	0.9877	128.666	71.5431	48.2477	-0.846749	0.00076522	0.00120616	-1.4151	1.67813e-19	4.25934e-19	0.568352	0.0598298	0.0959479
NGR_c28990	NGR_c28990	NGR_c28990	NGR_c28990	1965	1424	74	128	0.9903	0.9079	0.942	94.9904	42.4995	19.2107	-1.16034	3.34078e-14	1.07478e-13	-2.30587	6.96924e-103	4.22386e-102	1.14554	1.58721e-07	7.67794e-07
	NGR_c28980		NGR_c28980	1695	5845	347	1117	0.9994	0.9971	0.9971	452.009	231.033	194.348	-0.96825	4.59446e-41	3.26676e-40	-1.21771	8.20964e-176	7.18547e-175	0.249462	0.00521072	0.010988
NGR_c28970	NGR_c28970		NGR_c28970	1443	3982	147	574	0.9993	0.9889	0.9993	361.716	114.965	117.312	-1.65366	1.24687e-60	1.16293e-59	-1.62451	1.39139e-182	1.24782e-181	-0.0291508	0.854898	0.888204
NGR_c28960	NGR_c28960		NGR_c28960	1263	2639	120	454	0.9992	0.9913	0.9984	273.885	107.224	106.01	-1.35294	3.52352e-31	2.03366e-30	-1.36937	1.37087e-95	7.89109e-95	0.0164259	0.88015	0.907884
NGR_c28950	NGR_c28950		NGR_c28950	2211	5510	169	546	0.9995	0.9616	0.9941	326.659	86.2607	72.8282	-1.92101	1.30876e-100	1.73186e-99	-2.16522	0	0	0.244206	0.0539184	0.0873509
NGR_c28940	NGR_c28940		NGR_c28940	2466	13519	458	1123	0.9996	0.9992	0.9992	718.594	209.598	134.302	-1.77755	9.82444e-222	2.34914e-220	-2.4197	0	0	0.642145	7.18662e-15	7.8281e-14
NGR_c28930	NGR_c28930	NGR_c28930	NGR_c28930	1242	2259	85	157	0.9984	0.8277	0.9903	238.411	77.2346	37.2798	-1.62613	2.69324e-34	1.65469e-33	-2.67699	8.50156e-191	7.84019e-190	1.05085	1.80394e-07	8.6452e-07
	NGR_c28920		NGR_c28920	879	272	26	58	0.9772	0.7418	0.9499	40.5613	33.381	19.4596	-0.281078	0.385122	0.428351	-1.05962	5.73876e-08	1.06417e-07	0.778543	0.0224444	0.040227
	NGR_c28910		NGR_c28910	2409	1756	105	327	0.9992	0.929	0.9979	95.5476	49.1889	40.0319	-0.957887	3.92238e-13	1.19133e-12	-1.25507	1.55495e-56	6.4926e-56	0.297182	0.0649088	0.102787
NGR_c28890	NGR_c28890		NGR_c28890	1035	68	76	327	0.9478	0.9556	0.9952	8.61194	82.8682	93.1758	3.26641	6.0695e-37	3.96502e-36	3.43555	1.52913e-101	9.19558e-101	-0.169136	0.378032	0.46388
NGR_c28870	NGR_c28870		NGR_c28870	762	235	246	734	0.9961	0.9816	0.9987	40.4245	364.33	284.077	3.17194	1.00146e-110	1.44569e-109	2.81298	2.15648e-182	1.93116e-181	0.358962	0.000857128	0.00214698
NGR_c28860	NGR_c28860		NGR_c28860	471	198	117	406	0.9703	0.9873	0.9979	55.1032	280.337	254.215	2.34695	2.14382e-36	1.37582e-35	2.20584	1.28548e-75	6.44614e-75	0.141113	0.334992	0.419045
NGR_c28840	NGR_c28840		NGR_c28840	462	46	19	72	0.9459	0.8247	0.9004	13.0511	46.4116	45.9606	1.83031	1.53217e-05	2.83246e-05	1.81622	1.20687e-11	2.52301e-11	0.0140863	0.890416	0.916487
	NGR_c28830	NGR_c28830	NGR_c28830	405	155	25	32	0.9778	0.9136	0.9037	50.1659	69.6626	23.3019	0.473677	0.114367	0.138741	-1.10626	2.51304e-05	4.16909e-05	1.57994	6.32328e-05	0.000199705
NGR_c28820	NGR_c28820		NGR_c28820	1839	1957	527	1878	0.9995	0.9864	0.9978	139.489	323.403	301.168	1.21318	5.84704e-56	5.14357e-55	1.11041	5.46e-122	3.65655e-121	0.102762	0.145854	0.206168
	NGR_c28810		NGR_c28810	3270	94	61	362	0.7009	0.6985	0.9477	3.76801	21.0522	32.648	2.48209	2.0356e-21	8.81571e-21	3.11512	1.14325e-101	6.88173e-101	-0.633025	0.00103482	0.00254772
NGR_c28800	NGR_c28800		NGR_c28800	681	55	32	230	0.978	0.9178	0.9794	10.5864	53.0295	99.6039	2.32459	3.65024e-11	1.00026e-10	3.23399	8.0572e-68	3.77712e-67	-0.909406	0.00040498	0.00108987
NGR_c28780	NGR_c28780	NGR_c28780	NGR_c28780	474	11	238	6041	0.5928	0.9958	0.9979	3.04191	566.648	3758.6	7.54133	3.90108e-217	9.11675e-216	10.271	0	0	-2.72967	0	0
NGR_c28760	NGR_c28760		NGR_c28760	363	2319	98	359	0.9972	0.9559	0.9972	837.387	304.673	291.664	-1.45863	1.63581e-30	9.33691e-30	-1.52159	7.72212e-98	4.51649e-97	0.0629536	0.670496	0.738142
NGR_c28730			NGR_c28730	777	1389	58	350	0.9961	0.9395	0.9987	234.322	84.2407	132.844	-1.4759	4.09018e-19	1.63422e-18	-0.818759	1.71005e-23	4.69258e-23	-0.657146	0.00086197	0.00215737
NGR_c28710	NGR_c28710		NGR_c28710	462	1209	794	1743	0.9978	0.9978	0.9978	343.018	1939.52	1112.63	2.49934	1.80567e-256	4.75852e-255	1.69762	4.22116e-220	4.24724e-219	0.801722	7.71006e-36	2.02128e-34
NGR_c28700	NGR_c28700		NGR_c28700	1047	2110	78	314	0.9952	0.9608	0.9723	264.161	84.0742	88.4461	-1.65168	9.0216e-33	5.35161e-32	-1.57855	7.71212e-94	4.38627e-93	-0.0731347	0.723998	0.785029
NGR_c28680	NGR_c28680		NGR_c28680	1458	1436	61	273	0.9973	0.9815	0.9966	129.101	47.2158	55.2205	-1.45116	2.73436e-19	1.10319e-18	-1.22522	6.43934e-45	2.35779e-44	-0.225936	0.285526	0.36719
	NGR_c28670		NGR_c28670	1251	770	171	908	0.9952	0.9904	0.9968	80.68	154.26	214.054	0.935083	6.54826e-13	1.96289e-12	1.4077	2.88388e-87	1.5709e-86	-0.472612	5.27566e-05	0.000168772
NGR_c28630	NGR_c28630	NGR_c28630	NGR_c28630	1440	1087	51	91	0.9931	0.9125	0.9069	98.9462	39.9689	18.6369	-1.30777	4.78632e-13	1.44664e-12	-2.40848	7.55582e-83	3.98597e-82	1.10071	2.37434e-05	8.10709e-05
	NGR_c28620	NGR_c28620	NGR_c28620	606	132	15	206	0.9851	0.8416	0.8729	28.5518	27.934	100.251	-0.0315586	0.950304	0.956171	1.81197	2.94586e-30	8.95333e-30	-1.84353	1.51356e-08	8.51306e-08
NGR_c28590	NGR_c28590		NGR_c28590	1887	1667	52	131	0.9974	0.8892	0.9963	115.797	31.099	20.4736	-1.89665	5.45228e-31	3.1381e-30	-2.49975	2.0575e-131	1.44844e-130	0.6031	0.0114542	0.0220839
NGR_c28580	NGR_c28580		NGR_c28580	1437	118	154	569	0.9916	0.9339	0.9923	10.7636	120.942	116.775	3.49009	1.4682e-78	1.62367e-77	3.4395	1.84972e-175	1.60985e-174	0.0505855	0.674492	0.740696
NGR_c28570	NGR_c28570		NGR_c28570	3153	51	82	395	0.6422	0.8164	0.9899	2.12021	29.3498	36.9461	3.79107	7.0324e-47	5.48509e-46	4.12314	1.47144e-143	1.101e-142	-0.332073	0.0579568	0.0932584
NGR_c28560	NGR_c28560	NGR_c28560	NGR_c28560	1176	32	44	742	0.8384	0.9039	0.983	3.56677	42.2241	186.077	3.56538	1.78871e-24	8.62734e-24	5.70514	0	0	-2.13976	7.63986e-33	1.90596e-31
	NGR_c28550		NGR_c28550	480	9	12	81	0.8271	0.6667	0.9917	2.45773	28.2134	49.7668	3.52098	6.70386e-08	1.4854e-07	4.33979	6.39484e-32	1.98751e-31	-0.818804	0.0654582	0.103578
NGR_c28530	NGR_c28530	NGR_c28530	NGR_c28530	1434	68	61	94	0.9735	0.931	0.9861	6.21573	48.006	19.3319	2.94922	1.27189e-26	6.62473e-26	1.63699	7.39194e-13	1.6044e-12	1.31223	9.69708e-08	4.86979e-07
NGR_c28520	NGR_c28520	NGR_c28520	NGR_c28520	1257	42	64	116	0.8831	0.934	0.9912	4.37972	57.4592	27.2156	3.71363	3.01146e-36	1.9207e-35	2.63552	3.17492e-28	9.32435e-28	1.0781	3.48484e-06	1.35347e-05
NGR_c28510	NGR_c28510		NGR_c28510	288	15	16	34	0.8125	0.9306	0.941	6.82702	62.6964	34.8162	3.19905	4.73662e-09	1.13609e-08	2.35043	2.68734e-08	5.05142e-08	0.848621	0.049129	0.0802432
	NGR_c28480		NGR_c28480	366	1601	124	285	0.9863	0.9508	0.9809	573.38	382.345	229.646	-0.584616	5.08178e-06	9.75859e-06	-1.32008	1.20025e-55	4.9713e-55	0.735462	4.13584e-06	1.59231e-05
NGR_c28470	NGR_c28470		NGR_c28470	1452	10881	601	1994	0.9979	0.9945	0.9979	982.278	467.114	404.999	-1.07236	8.5315e-88	1.02196e-86	-1.27821	0	0	0.205855	0.00232992	0.00531927
	NGR_c28450		NGR_c28450	951	1050	188	1113	0.9979	0.9905	0.9958	144.724	223.096	345.152	0.62436	1.6332e-07	3.52419e-07	1.25393	7.46544e-89	4.09178e-88	-0.629565	7.00242e-09	4.17782e-08
NGR_c28440	NGR_c28440		NGR_c28440	627	162	4	27	0.9729	0.3604	0.8979	33.8672	7.19958	12.6996	-2.23391	0.000152082	0.000256773	-1.4151	1.95111e-07	3.54269e-07	-0.818804	0.355548	0.440307
NGR_c28410	NGR_c28410		NGR_c28410	1545	2061	82	200	0.9987	0.9456	0.9922	174.856	59.8963	38.1766	-1.54563	1.98677e-29	1.10648e-28	-2.19541	6.04956e-140	4.45651e-139	0.64978	0.000761064	0.00194253
NGR_c28390	NGR_c28390		NGR_c28390	267	956	26	95	0.9963	0.9663	0.985	469.331	109.895	104.932	-2.09448	1.77973e-20	7.51832e-20	-2.16115	1.31689e-64	5.95244e-64	0.0666679	0.769238	0.821698
	NGR_c28370		NGR_c28370	795	641	55	142	0.9975	0.9811	0.9711	105.687	78.0747	52.6765	-0.436876	0.0294708	0.0387336	-1.00457	1.06615e-15	2.49144e-15	0.567696	0.0138998	0.0262349
NGR_c28360	NGR_c28360		NGR_c28360	477	1257	26	162	0.9937	0.8952	0.9916	345.421	61.5134	100.16	-2.48938	8.06502e-32	4.71195e-31	-1.78606	1.1141e-66	5.16407e-66	-0.703327	0.0182826	0.0335154
NGR_c28350	NGR_c28350		NGR_c28350	1440	9221	328	1162	0.9986	0.9882	0.9972	839.359	257.055	237.979	-1.70721	3.93858e-144	7.07004e-143	-1.81845	0	0	0.111241	0.211864	0.285019
		NGR_c28340	NGR_c28340	1047	267	36	64	0.9819	0.8558	0.958	33.427	38.8035	18.0272	0.215174	0.358362	0.40053	-0.890835	3.0808e-06	5.32811e-06	1.10601	0.000337076	0.000918313
NGR_c28320	NGR_c28320		NGR_c28320	126	1893	80	278	0.9921	0.9921	0.9921	1969.3	716.53	650.683	-1.45859	3.64024e-25	1.80064e-24	-1.59766	9.03642e-86	4.87085e-85	0.139071	0.422666	0.508564
NGR_c28310	NGR_c28310		NGR_c28310	1050	1690	63	195	0.9933	0.9971	0.9905	210.974	67.7121	54.7698	-1.63958	2.78994e-26	1.43745e-25	-1.94562	2.2685e-99	1.3369e-98	0.306033	0.135831	0.193637
NGR_c28300		NGR_c28300	NGR_c28300	501	1178	54	416	0.998	0.9441	0.996	308.205	121.638	244.879	-1.34129	1.66575e-14	5.44954e-14	-0.331823	4.34064e-05	7.12653e-05	-1.00947	1.7172e-07	8.24869e-07
NGR_c28290	NGR_c28290		NGR_c28290	204	1641	55	328	0.9951	0.9755	0.9902	1054.41	304.262	474.176	-1.79305	1.52442e-28	8.33249e-28	-1.15295	1.14452e-46	4.28711e-46	-0.640109	0.00164216	0.0038853
NGR_c28280	NGR_c28280		NGR_c28280	174	529	681	2041	0.9885	0.9885	0.9943	398.509	4416.85	3459.31	3.47033	0	0	3.1178	0	0	0.352534	5.8436e-08	3.0433e-07
	NGR_c28260		NGR_c28260	780	401	30	80	0.9859	0.9026	0.9859	67.3879	43.4052	30.2476	-0.634623	0.0172444	0.0233584	-1.15567	1.48997e-12	3.20248e-12	0.521046	0.0859818	0.130417
NGR_c28250	NGR_c28250	NGR_c28250	NGR_c28250	654	790	38	66	0.9954	0.922	0.974	158.337	65.5723	29.762	-1.27184	1.77141e-09	4.38288e-09	-2.41145	1.01022e-60	4.38991e-60	1.13962	0.000161883	0.000469339
	NGR_c28240	NGR_c28240	NGR_c28240	1137	2132	130	224	0.9921	0.978	0.9701	245.787	129.032	58.1009	-0.929679	5.41724e-15	1.81837e-14	-2.08078	1.02381e-135	7.38383e-135	1.1511	3.66768e-12	3.20961e-11
	NGR_c28230	NGR_c28230	NGR_c28230	801	1237	78	128	0.9925	0.9625	0.985	202.427	109.895	47.1273	-0.881283	1.37427e-08	3.19597e-08	-2.10277	1.82916e-80	9.44809e-80	1.22149	1.39456e-08	7.89401e-08
	NGR_c28200		NGR_c28200	1650	856	69	165	0.9952	0.9867	0.9921	68.0021	47.1933	29.4914	-0.526998	0.00259888	0.00386524	-1.20528	9.07284e-27	2.61129e-26	0.678286	0.00129363	0.00313255
NGR_c28170	NGR_c28170		NGR_c28170	222	5282	157	535	0.9955	0.9324	0.9955	3118.73	798.108	710.716	-1.9663	2.88148e-99	3.76477e-98	-2.13361	0	0	0.167309	0.193968	0.264103
NGR_c28160	NGR_c28160		NGR_c28160	519	4403	150	847	0.9961	0.9942	0.9981	1112.02	326.166	481.295	-1.76951	6.31854e-73	6.66622e-72	-1.20819	2.4517e-131	1.72399e-130	-0.561316	5.19972e-06	1.96043e-05
	NGR_c28140	NGR_c28140	NGR_c28140	1302	1502	148	172	0.9992	0.9539	0.9616	151.214	128.282	38.9595	-0.237271	0.0564472	0.0717671	-1.95654	3.98116e-89	2.18593e-88	1.71927	1.48306e-24	2.85847e-23
	NGR_c28130		NGR_c28130	156	38	0	3	0.9872	-	0.8974	31.9294	0	5.67142	-	0.0275332	0.0363335	-2.4931	0.000469578	0.000726074	-12.4695	0.790174	0.836981
	NGR_c28120	NGR_c28120	NGR_c28120	1908	496	112	996	0.9937	0.9581	0.9937	34.075	66.2452	153.949	0.959104	2.39872e-09	5.86933e-09	2.17567	2.5966e-179	2.29868e-178	-1.21656	4.63658e-21	7.71143e-20
NGR_c28110			NGR_c28110	918	215	68	170	0.9826	0.9804	0.9989	30.6993	83.5951	54.6137	1.44521	3.56638e-11	9.77715e-11	0.831059	3.14224e-08	5.89933e-08	0.614156	0.00346732	0.00765061
NGR_c28100	NGR_c28100		NGR_c28100	1026	671	7000	21079	0.9981	0.999	0.999	85.725	7699.55	6058.96	6.48892	0	0	6.14321	0	0	0.345704	5.80208e-65	2.62025e-63
	NGR_c28090		NGR_c28090	1200	3359	269	660	0.9992	0.9975	0.9975	366.911	252.98	162.203	-0.536409	7.44236e-10	1.88048e-09	-1.17763	8.40648e-97	4.87529e-96	0.641224	2.42764e-09	1.54684e-08
NGR_c28080	NGR_c28080		NGR_c28080	591	1662	58	201	0.9983	0.9763	0.9966	368.617	110.753	100.301	-1.73478	9.49862e-28	5.08866e-27	-1.87779	1.81583e-93	1.02709e-92	0.143013	0.473834	0.557446
	NGR_c28070		NGR_c28070	1011	18218	1725	4047	0.999	0.998	0.999	2362.01	1925.54	1180.53	-0.294751	8.11322e-17	2.96957e-16	-1.00058	0	0	0.705827	1.3239e-60	5.49729e-59
NGR_c28060	NGR_c28060		NGR_c28060	1977	17548	998	2031	0.9995	0.9985	0.9995	1163.46	569.69	302.969	-1.03018	4.37616e-132	7.22708e-131	-1.94118	0	0	0.911005	2.09416e-55	7.80516e-54
NGR_c28050	NGR_c28050		NGR_c28050	270	704	30	114	0.9926	0.9704	0.9593	341.776	125.393	124.519	-1.4466	4.7112e-10	1.20714e-09	-1.45668	4.70926e-29	1.40235e-28	0.0100844	0.909418	0.933096
		NGR_c28020	NGR_c28020	972	189	32	53	0.965	0.927	0.822	25.4875	37.1534	16.0807	0.543703	0.0469414	0.0603004	-0.664461	0.00236226	0.00345735	1.20816	0.000269368	0.000747345
	NGR_c28000		NGR_c28000	582	233	12	51	0.9897	0.8024	0.9674	52.4765	23.2688	25.843	-1.17328	0.00292932	0.00433794	-1.0219	1.10687e-06	1.95081e-06	-0.151379	0.837554	0.875773
NGR_c27990	NGR_c27990		NGR_c27990	825	917	43	159	0.9952	0.9661	0.9842	145.696	58.8206	56.838	-1.30857	3.28604e-11	9.02059e-11	-1.35803	6.83932e-34	2.17146e-33	0.0494656	0.790662	0.837211
NGR_c27980	NGR_c27980	NGR_c27980	NGR_c27980	1158	144	95	736	0.975	0.9292	0.9991	16.2999	92.5827	187.441	2.50588	1.0962e-32	6.48401e-32	3.5235	1.1237e-231	1.17656e-230	-1.01762	2.03476e-12	1.83247e-11
NGR_c27970	NGR_c27970	NGR_c27970	NGR_c27970	3177	308	123	1248	0.994	0.9355	0.9997	12.7077	43.6921	115.849	1.78167	9.79908e-26	4.9661e-25	3.18848	0	0	-1.4068	6.99148e-32	1.71652e-30
NGR_c27960	NGR_c27960		NGR_c27960	840	17	35	122	0.769	0.9274	0.9929	2.65278	47.0223	42.8328	4.14777	4.41972e-23	2.026e-22	4.01314	1.4021e-44	5.10064e-44	0.134629	0.578132	0.654511
	NGR_c27950		NGR_c27950	747	2940	181	350	0.9987	0.9772	0.9946	515.892	273.447	138.179	-0.91581	1.05942e-19	4.35366e-19	-1.90053	1.56897e-166	1.31023e-165	0.984719	7.50154e-13	7.00031e-12
NGR_c27940		NGR_c27940	NGR_c27940	999	131	52	97	0.974	0.975	0.8468	17.1885	58.7425	28.6353	1.77296	7.89272e-12	2.24631e-11	0.736351	0.000163539	0.00026015	1.03661	4.9783e-05	0.000160337
NGR_c27930			NGR_c27930	513	744	25	190	0.9981	0.7992	0.9727	190.102	54.9968	109.227	-1.78936	1.33617e-13	4.16033e-13	-0.799442	8.48754e-13	1.83832e-12	-0.989916	0.000600512	0.00157032
NGR_c27920	NGR_c27920		NGR_c27920	618	388	19	79	0.9984	0.877	0.9628	82.2954	34.696	37.6994	-1.24604	4.20206e-05	7.50602e-05	-1.12627	9.14274e-12	1.92041e-11	-0.119769	0.820002	0.86135
NGR_c27910	NGR_c27910		NGR_c27910	1050	1071	42	126	0.9971	0.8067	0.961	133.7	45.1414	35.3897	-1.56648	3.36084e-16	1.1955e-15	-1.9176	1.91799e-62	8.48963e-62	0.351121	0.160196	0.22353
NGR_c27900	NGR_c27900		NGR_c27900	903	1161	31	151	0.9978	0.8317	0.9878	168.53	38.7426	49.3156	-2.12101	6.10732e-25	2.99467e-24	-1.77289	4.01004e-61	1.74502e-60	-0.348125	0.238926	0.315256
NGR_c27880			NGR_c27880	864	234	70	172	0.9988	0.963	0.9988	35.5005	91.4322	58.7097	1.36486	1.48918e-10	3.9463e-10	0.725761	7.78248e-07	1.37949e-06	0.639102	0.0021263	0.00489413
NGR_c27850	NGR_c27850	NGR_c27850	NGR_c27850	2598	85	112	203	0.8838	0.8657	0.96	4.28856	48.6512	23.0437	3.50391	5.45624e-58	4.92573e-57	2.42581	1.37479e-43	4.92884e-43	1.0781	1.00112e-09	6.71795e-09
	NGR_c27840		NGR_c27840	855	17	23	76	0.8994	0.7883	0.986	2.60624	30.3582	26.2146	3.54204	1.32105e-13	4.11533e-13	3.33033	3.4619e-24	9.56777e-24	0.211718	0.484556	0.567471
		NGR_c27830	NGR_c27830	720	4772	632	1093	0.9986	0.9681	0.9889	868.761	990.602	447.696	0.189347	0.00212988	0.00320232	-0.956439	9.95472e-99	5.84438e-98	1.14579	3.46574e-52	1.21144e-50
	NGR_c27820		NGR_c27820	453	1645	136	320	0.9978	0.9536	0.9868	475.992	338.809	208.328	-0.490464	7.7041e-05	0.000133161	-1.19208	3.58438e-49	1.38108e-48	0.701619	3.84062e-06	1.48698e-05
NGR_c27810	NGR_c27810		NGR_c27810	1071	6940	316	1142	0.9991	0.9935	0.9981	849.38	332.976	314.465	-1.35099	2.53644e-79	2.83541e-78	-1.43351	1.86467e-265	2.21896e-264	0.0825176	0.357784	0.44281
	NGR_c27800		NGR_c27800	1374	10606	617	1741	0.9964	0.9942	0.9927	1011.81	506.773	373.687	-0.997521	1.23242e-76	1.34373e-75	-1.43703	0	0	0.43951	2.05488e-10	1.46301e-09
NGR_c27790	NGR_c27790		NGR_c27790	531	5850	308	664	0.9981	0.9925	0.9925	1444.09	654.592	368.781	-1.14149	1.22878e-52	1.03818e-51	-1.96932	0	0	0.827831	1.03308e-15	1.20825e-14
NGR_c27770	NGR_c27770		NGR_c27770	1338	1349	47	120	0.9978	0.8999	0.9948	132.156	39.6421	26.4497	-1.73714	8.1905e-23	3.71875e-22	-2.32092	2.8362e-98	1.66197e-97	0.583782	0.0192435	0.0351311
NGR_c27750	NGR_c27750		NGR_c27750	1431	5142	237	887	0.9993	0.9993	0.9993	471.004	186.906	182.801	-1.33343	4.09514e-58	3.70778e-57	-1.36546	9.85036e-184	8.8596e-183	0.0320367	0.740274	0.799455
NGR_c27740	NGR_c27740	NGR_c27740	NGR_c27740	765	3155	79	141	0.9922	0.9203	0.966	540.593	116.541	54.3567	-2.2137	1.18005e-68	1.20396e-67	-3.31401	0	0	1.10031	1.66296e-07	8.01303e-07
	NGR_c27730	NGR_c27730	NGR_c27730	819	362	38	56	0.9853	0.956	0.9585	57.9371	52.3618	20.1651	-0.145973	0.608428	0.645094	-1.52263	1.46289e-16	3.479e-16	1.37666	1.09015e-05	3.92138e-05
	NGR_c27690		NGR_c27690	891	336	25	57	0.9742	0.8631	0.9394	49.4304	31.6648	18.8666	-0.642516	0.0287324	0.0378595	-1.38957	9.83816e-14	2.18203e-13	0.74705	0.0304996	0.0530357
NGR_c27670			NGR_c27670	2364	9292	526	2325	0.9987	0.9898	0.9975	515.221	251.104	290.049	-1.03691	1.78902e-71	1.85584e-70	-0.828897	1.15663e-150	9.01415e-150	-0.208012	0.0025934	0.00587312
NGR_c27660	NGR_c27660		NGR_c27660	906	2350	1755	5086	0.9989	0.9989	0.9989	339.994	2186.07	1655.56	2.68476	0	0	2.28373	0	0	0.401023	9.39846e-23	1.70024e-21
NGR_c27650	NGR_c27650		NGR_c27650	1059	1319	56	240	0.9943	0.9707	0.9811	163.26	59.677	66.8361	-1.45193	7.73912e-18	2.93319e-17	-1.28848	1.51196e-44	5.49708e-44	-0.163452	0.475338	0.55911
NGR_c27640	NGR_c27640		NGR_c27640	384	255	8	46	0.987	0.8698	0.9245	87.0445	23.5111	35.3283	-1.88841	1.1807e-05	2.20244e-05	-1.30093	7.2372e-10	1.43308e-09	-0.587478	0.33615	0.420154
	NGR_c27630	NGR_c27630	NGR_c27630	831	595	43	62	0.9976	0.8929	0.9856	93.853	58.3959	22.0032	-0.684536	0.00168451	0.00255566	-2.09269	2.74112e-39	9.24866e-39	1.40815	1.97349e-06	7.96997e-06
NGR_c27600	NGR_c27600		NGR_c27600	648	1671	48	111	0.9954	0.9398	0.9938	338.013	83.5951	50.5177	-2.01559	2.42994e-33	1.45961e-32	-2.74222	4.3318e-145	3.28093e-144	0.72663	0.00408674	0.00879772
NGR_c27590	NGR_c27590		NGR_c27590	363	1283	59	212	0.9945	0.9394	0.9862	463.289	183.426	172.236	-1.33672	1.30066e-15	4.51009e-15	-1.42752	3.2321e-50	1.26825e-49	0.0908064	0.62984	0.70289
NGR_c27580	NGR_c27580		NGR_c27580	702	11573	464	1099	0.9986	0.9972	0.9972	2160.93	745.926	461.696	-1.53455	1.37357e-156	2.62548e-155	-2.22664	0	0	0.692089	5.21578e-17	6.73696e-16
NGR_c27570	NGR_c27570		NGR_c27570	351	934	51	174	0.9972	0.9516	0.9943	348.796	163.975	146.197	-1.08891	5.71194e-09	1.36054e-08	-1.25447	8.42812e-31	2.58056e-30	0.165566	0.438832	0.524344
	NGR_c27560		NGR_c27560	282	309	21	55	0.9929	0.9645	0.9929	143.629	84.0398	57.5187	-0.773201	0.0138997	0.0190656	-1.32024	6.545e-12	1.37897e-11	0.547041	0.126635	0.183145
NGR_c27550	NGR_c27550		NGR_c27550	276	1239	46	117	0.9964	0.9746	0.9746	588.43	188.089	125.018	-1.64545	1.03873e-19	4.27148e-19	-2.23473	1.43023e-86	7.7566e-86	0.589281	0.0194615	0.035435
NGR_c27510	NGR_c27510	NGR_c27510	NGR_c27510	990	15	111	158	0.5394	0.9929	0.9949	1.98604	126.533	47.0671	5.99347	3.9443e-92	4.8952e-91	4.56675	5.73562e-63	2.54423e-62	1.42672	1.80974e-14	1.90422e-13
NGR_c27500	NGR_c27500	NGR_c27500	NGR_c27500	1023	49	70	108	0.9501	0.9736	0.9726	6.27845	77.2213	31.1346	3.62052	2.17702e-38	1.46866e-37	2.31004	1.26164e-22	3.41216e-22	1.31048	1.20503e-08	6.87142e-08
NGR_c27490		NGR_c27490	NGR_c27490	237	81	65	31	0.9536	0.9958	0.9662	44.7991	309.514	38.5753	2.78846	2.4025e-26	1.24196e-25	-0.215793	0.509922	0.555234	3.00426	2.77064e-23	5.07158e-22
NGR_c27480	NGR_c27480		NGR_c27480	579	42	30	69	0.9793	0.9724	0.9741	9.5083	58.4733	35.1452	2.62052	3.10142e-12	9.02165e-12	1.88607	9.16918e-12	1.92466e-11	0.73445	0.0203256	0.0368457
NGR_c27470			NGR_c27470	396	2	8	5	0.4545	0.8712	0.6237	0.662014	22.7987	3.72366	5.10594	1.29324e-07	2.80921e-07	2.49179	0.0258336	0.0341724	2.61416	0.00100911	0.00248939
	NGR_c27460	NGR_c27460	NGR_c27460	189	2	2	66	0.5079	0.7407	0.9788	1.38708	11.9422	102.986	3.10594	0.0191664	0.0258094	6.21426	1.15432e-31	3.57147e-31	-3.10831	3.95738e-05	0.000130166
NGR_c27450	NGR_c27450		NGR_c27450	249	2	6	58	0.502	0.8876	0.9799	1.05284	27.1936	68.6948	4.69091	7.86216e-06	1.48491e-05	6.02784	1.12245e-27	3.2609e-27	-1.33693	0.0226156	0.0405221
	NGR_c27440		NGR_c27440	573	301	24	48	0.993	0.8133	0.9668	68.8564	47.2685	24.7048	-0.542712	0.0777742	0.0968931	-1.4788	1.74523e-13	3.83914e-13	0.936084	0.0101099	0.0198697
NGR_c27430	NGR_c27430		NGR_c27430	1533	1005	56	144	0.9941	0.8963	0.9811	85.9322	41.225	27.7023	-1.05968	3.21706e-09	7.80386e-09	-1.63319	1.07116e-47	4.06396e-47	0.573514	0.0122824	0.0235048
NGR_c27420	NGR_c27420		NGR_c27420	828	1002	27	42	0.9964	0.8333	0.9638	158.624	36.8	14.9594	-2.10783	1.4987e-21	6.53164e-21	-3.40649	8.9531e-107	5.55128e-106	1.29865	0.000371012	0.00100457
NGR_c27410	NGR_c27410		NGR_c27410	858	614	21	26	0.9988	0.6713	0.9417	93.8023	27.6215	8.93679	-1.76383	3.03162e-11	8.35551e-11	-3.39179	9.2345e-66	4.2391e-65	1.62796	0.000167321	0.000482842
NGR_c27400	NGR_c27400		NGR_c27400	1035	1972	32	146	0.9971	0.9053	0.9865	249.746	34.8919	41.6014	-2.8395	7.99162e-56	7.01021e-55	-2.58576	7.40834e-161	6.06386e-160	-0.253741	0.400562	0.485937
NGR_c27390		NGR_c27390	NGR_c27390	1374	2610	60	623	0.9985	0.9643	0.9964	248.992	49.281	133.72	-2.337	1.66406e-60	1.54506e-59	-0.896885	1.75819e-49	6.82539e-49	-1.44011	3.87064e-17	5.05225e-16
NGR_c27380	NGR_c27380		NGR_c27380	858	861	44	122	0.9103	0.9382	0.9021	131.537	57.8736	41.9342	-1.18449	2.5035e-09	6.12087e-09	-1.64927	1.2625e-41	4.40878e-41	0.464778	0.0644598	0.102181
NGR_c27370	NGR_c27370		NGR_c27370	2928	1894	97	261	0.9962	0.9416	0.9962	84.7893	37.3866	26.2884	-1.18136	6.45844e-19	2.55084e-18	-1.68945	1.49208e-92	8.37082e-92	0.508091	0.0034745	0.00766099
NGR_c27360			NGR_c27360	942	325	95	194	0.9936	0.9756	0.9947	45.2236	113.812	60.736	1.3315	3.1018e-13	9.45812e-13	0.425478	0.00125673	0.00188297	0.906027	1.21597e-06	5.05251e-06
NGR_c27350	NGR_c27350		NGR_c27350	1047	750	184	1362	0.9952	0.9876	0.9943	93.8959	198.329	383.642	1.07876	3.03498e-17	1.12887e-16	2.03063	1.32143e-222	1.34711e-221	-0.951865	9.7354e-20	1.5096e-18
	NGR_c27320		NGR_c27320	1119	2085	183	387	0.9991	0.9616	0.9973	244.235	184.559	101.994	-0.404187	0.000183988	0.000307874	-1.25978	3.5173e-67	1.63647e-66	0.855594	1.77934e-10	1.28158e-09
NGR_c27310	NGR_c27310		NGR_c27310	1131	1143	66	143	0.9991	0.985	0.9735	132.469	65.8561	37.288	-1.00827	1.21168e-09	3.02334e-09	-1.82888	1.16295e-62	5.15496e-62	0.820607	0.000194752	0.000556035
NGR_c27260	NGR_c27260		NGR_c27260	954	2668	126	391	0.9969	0.9895	0.9958	366.581	149.052	120.871	-1.29832	9.13158e-30	5.11782e-29	-1.60066	1.78778e-120	1.19083e-119	0.302339	0.0406412	0.0682538
	NGR_c27230		NGR_c27230	588	428	31	55	0.9983	0.9847	0.9864	95.411	59.4976	27.5855	-0.681326	0.0086226	0.0121418	-1.79025	9.0622e-24	2.49452e-23	1.10892	0.000825576	0.00207636
NGR_c27220	NGR_c27220		NGR_c27220	1131	1112	46	151	0.9956	0.9496	0.9885	128.877	45.8997	39.374	-1.48943	9.63332e-16	3.36108e-15	-1.71068	6.09362e-56	2.5273e-55	0.221241	0.335948	0.419986
NGR_c27210	NGR_c27210		NGR_c27210	1308	1345	59	117	0.9962	0.831	0.9717	134.787	50.9048	26.3799	-1.4048	2.11104e-17	7.89473e-17	-2.35316	1.60619e-99	9.48388e-99	0.948362	6.36124e-05	0.000200596
NGR_c27200	NGR_c27200		NGR_c27200	282	243	5	39	0.9823	0.7943	0.9787	112.951	20.0095	40.786	-2.49694	5.10272e-07	1.06222e-06	-1.46955	4.74224e-11	9.72332e-11	-1.02739	0.146142	0.206482
	NGR_c27190		NGR_c27190	639	2004	189	397	0.9937	0.9812	0.9937	411.083	333.792	183.225	-0.300479	0.00547428	0.00788057	-1.16581	1.41092e-57	5.9272e-57	0.865331	5.88154e-11	4.46492e-10
	NGR_c27180		NGR_c27180	996	3875	253	487	0.997	0.9829	0.9809	509.97	286.666	144.2	-0.831042	5.39092e-22	2.39498e-21	-1.82234	2.53856e-207	2.46991e-206	0.991299	1.66074e-17	2.21443e-16
NGR_c27170	NGR_c27170		NGR_c27170	1893	5374	159	536	0.9989	0.9746	0.9905	372.117	94.7897	83.5045	-1.97295	2.2339e-101	2.96879e-100	-2.15583	0	0	0.182878	0.155	0.217063
NGR_c27160	NGR_c27160		NGR_c27160	1005	1182	44	200	0.999	0.9284	0.993	154.164	49.4085	58.6894	-1.64164	8.26822e-19	3.25112e-18	-1.3933	7.85024e-45	2.8693e-44	-0.248341	0.323804	0.407439
NGR_c27150	NGR_c27150		NGR_c27150	639	1507	54	137	0.9969	0.9828	0.9499	309.132	95.3691	63.2288	-1.69663	1.32109e-24	6.39678e-24	-2.28957	6.60976e-108	4.11895e-107	0.592939	0.0112266	0.0216789
NGR_c27130	NGR_c27130		NGR_c27130	777	1108	63	229	0.9936	0.9678	0.9743	186.918	91.5028	86.9181	-1.03052	1.14776e-09	2.86962e-09	-1.10468	4.63176e-30	1.40359e-29	0.0741599	0.678416	0.744477
	NGR_c27120		NGR_c27120	891	448	33	97	0.9933	0.8429	0.9607	65.9071	41.7976	32.1062	-0.657016	0.0091404	0.0128301	-1.03758	6.40076e-12	1.3495e-11	0.380565	0.175396	0.242172
NGR_c27090	NGR_c27090		NGR_c27090	765	184	48	172	0.9686	0.9686	0.9817	31.5274	70.81	66.3075	1.16735	2.87318e-06	5.65595e-06	1.07256	4.49972e-12	9.53244e-12	0.0947815	0.64337	0.714766
NGR_c27080	NGR_c27080		NGR_c27080	1107	2007	54	162	0.9991	0.888	0.9955	237.647	55.0505	43.1582	-2.10999	6.70254e-42	4.86052e-41	-2.46111	3.25954e-155	2.60595e-154	0.351121	0.115102	0.169436
NGR_c27070	NGR_c27070		NGR_c27070	927	1064	32	122	0.9968	0.9008	0.986	150.451	38.957	38.8129	-1.94934	6.70698e-21	2.86853e-20	-1.95468	1.53027e-63	6.80757e-63	0.00534645	0.923618	0.943597
NGR_c27040			NGR_c27040	783	841	48	204	0.9949	0.9745	0.9885	140.788	69.1822	76.8359	-1.02505	1.41183e-07	3.05823e-07	-0.873675	2.45536e-16	5.81691e-16	-0.151379	0.549892	0.630034
	NGR_c26990		NGR_c26990	546	742	54	160	0.9945	0.8059	0.9652	178.133	111.613	86.4217	-0.674443	0.000501736	0.000804154	-1.04349	5.58778e-19	1.40102e-18	0.369043	0.0991276	0.14832
NGR_c26980	NGR_c26980		NGR_c26980	360	960	17	60	0.9972	0.9722	0.9694	349.543	53.2919	49.1523	-2.71348	1.06823e-26	5.56862e-26	-2.83014	1.07031e-86	5.80974e-86	0.116656	0.691042	0.754984
NGR_c26970			NGR_c26970	2616	2627	744	2260	0.9935	0.9977	0.9985	131.63	320.959	254.781	1.2859	4.2174e-86	5.01312e-85	0.952768	1.83983e-113	1.17612e-112	0.333136	7.84192e-08	3.98669e-07
NGR_c26960	NGR_c26960		NGR_c26960	1269	3137	81	300	0.9992	0.9716	0.9882	324.03	72.0341	69.7196	-2.16937	9.53128e-67	9.50519e-66	-2.21649	1.79303e-214	1.77808e-213	0.0471151	0.75762	0.811951
NGR_c26950	NGR_c26950		NGR_c26950	195	547	20	56	0.9949	0.9179	0.9487	367.693	115.747	84.6933	-1.66752	1.61444e-09	4.00892e-09	-2.11818	9.39322e-37	3.08193e-36	0.450657	0.206042	0.278458
NGR_c26940	NGR_c26940		NGR_c26940	1404	3581	147	315	0.9979	0.9758	0.9936	334.325	118.159	66.1666	-1.50053	4.07802e-48	3.242e-47	-2.33708	4.8828e-260	5.66881e-259	0.836548	1.99797e-08	1.10766e-07
		NGR_c26890	NGR_c26890	855	315	45	79	0.9918	0.8924	0.9731	48.2922	59.3965	27.2494	0.29859	0.176922	0.208502	-0.825566	1.92914e-06	3.37027e-06	1.12416	5.17468e-05	0.000165971
NGR_c26860	NGR_c26860		NGR_c26860	834	548	23	42	0.9892	0.7674	0.9772	86.1285	31.1227	14.8518	-1.46853	3.16444e-08	7.12891e-08	-2.53585	6.54362e-45	2.39455e-44	1.06733	0.00491898	0.0104261
NGR_c26820	NGR_c26820		NGR_c26820	558	487	282	1386	0.9928	0.9857	0.9946	114.4	570.335	732.529	2.31772	2.76104e-83	3.1961e-82	2.67879	0	0	-0.361076	9.20178e-05	0.000281143
	NGR_c26810		NGR_c26810	624	639	70	140	0.8942	0.9631	0.9952	134.23	126.598	66.1666	-0.0844441	0.687362	0.719181	-1.02053	5.10912e-16	1.20256e-15	0.936084	1.72185e-05	5.98153e-05
NGR_c26790	NGR_c26790		NGR_c26790	2349	167	94	348	0.9693	0.8702	0.9979	9.31892	45.1606	43.691	2.27683	1.99034e-28	1.08696e-27	2.2291	5.6536e-66	2.59721e-65	0.0477291	0.742274	0.801055
NGR_c26780	NGR_c26780		NGR_c26780	3873	101	153	452	0.8138	0.9267	0.9902	3.41827	44.5819	34.4181	3.70512	1.73596e-83	2.02083e-82	3.33183	1.72271e-135	1.23811e-134	0.373293	0.00612526	0.0127171
NGR_c26770	NGR_c26770		NGR_c26770	1029	31	44	260	0.8542	0.9524	0.9854	3.94892	48.2561	74.5167	3.61118	8.27446e-25	4.04449e-24	4.23803	3.7177e-97	2.16621e-96	-0.626852	0.00617938	0.0128123
NGR_c26760	NGR_c26760		NGR_c26760	672	64	62	273	0.9211	0.994	0.994	12.4837	104.121	119.809	3.06014	2.93816e-28	1.59335e-27	3.26262	7.11534e-81	3.68142e-80	-0.202477	0.338766	0.422229
NGR_c26750	NGR_c26750		NGR_c26750	1650	1638	75	239	0.9988	0.9358	0.9982	130.125	51.297	42.7179	-1.34296	1.0932e-19	4.48953e-19	-1.60699	4.85516e-75	2.4268e-74	0.264036	0.158348	0.221351
NGR_c26740	NGR_c26740		NGR_c26740	1275	1068	30	103	0.9969	0.7851	0.9937	109.798	26.5538	23.8244	-2.04786	3.59744e-22	1.60859e-21	-2.20433	1.13611e-73	5.61521e-73	0.156474	0.550482	0.630243
NGR_c26730	NGR_c26730		NGR_c26730	1422	743	24	104	0.9965	0.7419	0.9768	68.4891	19.047	21.569	-1.84631	4.44008e-14	1.41666e-13	-1.66692	1.21862e-36	3.99407e-36	-0.179393	0.640502	0.712219
NGR_c26720	NGR_c26720		NGR_c26720	2706	15812	790	2017	1	0.9941	0.997	765.934	329.469	219.823	-1.21708	2.27098e-153	4.27483e-152	-1.80088	0	0	0.583797	8.22002e-21	1.35259e-19
NGR_c26710	NGR_c26710		NGR_c26710	855	10060	446	1084	0.9988	0.9965	0.993	1542.28	588.686	373.903	-1.3895	7.49602e-119	1.14342e-117	-2.04433	0	0	0.654835	5.41788e-15	5.9965e-14
NGR_c26700	NGR_c26700		NGR_c26700	1242	5561	107	301	0.9992	0.9646	0.9919	586.899	97.2248	71.4727	-2.59372	7.8983e-142	1.40558e-140	-3.03765	0	0	0.443931	0.00679406	0.013928
NGR_c26690	NGR_c26690		NGR_c26690	756	1221	19	56	0.9947	0.8241	0.8995	211.703	28.3626	21.8455	-2.89998	1.02598e-35	6.46375e-35	-3.27663	1.27219e-125	8.71793e-125	0.376656	0.288912	0.371158
NGR_c26680	NGR_c26680		NGR_c26680	414	347	7	21	0.9952	0.814	0.9831	109.866	19.0815	14.9594	-2.52549	1.04183e-09	2.609e-09	-2.87661	9.63384e-33	3.03226e-32	0.351121	0.479452	0.563306
NGR_c26670	NGR_c26670		NGR_c26670	321	850	24	113	0.9907	0.9315	0.9688	347.093	84.3764	103.817	-2.04041	7.95098e-18	3.00981e-17	-1.74128	3.85356e-44	1.39531e-43	-0.299133	0.393088	0.478747
NGR_c26650			NGR_c26650	846	88	24	47	0.9515	0.961	0.8522	13.6347	32.0152	16.3841	1.23148	0.000429204	0.000692564	0.265018	0.294048	0.335528	0.966457	0.00824538	0.016617
NGR_c26590	NGR_c26590		NGR_c26590	1275	3849	171	376	0.9937	0.9906	0.9937	395.704	151.356	86.9707	-1.38647	2.45674e-46	1.90659e-45	-2.18582	1.95685e-258	2.23826e-257	0.799347	6.25834e-09	3.75926e-08
NGR_c26580			NGR_c26580	2268	3909	208	926	0.9978	0.9608	0.9938	225.92	103.499	120.41	-1.1262	5.38642e-35	3.35933e-34	-0.907854	1.07681e-74	5.36064e-74	-0.218345	0.0484488	0.0792368
NGR_c26570	NGR_c26570		NGR_c26570	1059	2022	75	367	0.9972	0.9717	0.9868	250.275	79.9245	102.203	-1.6468	2.40334e-31	1.39102e-30	-1.29207	1.11812e-67	5.22973e-67	-0.354734	0.0521058	0.0847027
NGR_c26560	NGR_c26560	NGR_c26560	NGR_c26560	897	1676	467	5595	0.9978	0.9877	0.9967	244.914	587.542	1839.51	1.26242	3.5605e-53	3.03721e-52	2.90898	0	0	-1.64656	1.00255e-170	1.0338e-168
NGR_c26550		NGR_c26550	NGR_c26550	639	9993	508	4890	0.9969	0.9875	0.9937	2049.87	897.176	2256.85	-1.19207	1.20913e-94	1.52199e-93	0.138778	4.131e-08	7.71586e-08	-1.33085	4.89716e-111	3.15612e-109
NGR_c26540			NGR_c26540	2607	2487	748	1805	0.9992	0.9969	0.9988	125.045	323.799	204.189	1.37265	2.27074e-96	2.8817e-95	0.707454	8.67914e-55	3.5638e-54	0.665195	1.09268e-24	2.11925e-23
NGR_c26530	NGR_c26530		NGR_c26530	1956	5112	88	403	0.998	0.9591	0.9888	342.574	50.7725	60.762	-2.7543	2.05998e-138	3.56354e-137	-2.49517	0	0	-0.259121	0.13131	0.188277
		NGR_c26460	NGR_c26460	1026	590	36	307	0.9932	0.8977	0.9971	75.3767	39.5977	88.2443	-0.928701	5.18152e-05	9.15525e-05	0.227385	0.0252814	0.033492	-1.15609	6.38028e-07	2.79567e-06
	NGR_c26430		NGR_c26430	1506	225	27	34	0.99	0.7304	0.8181	19.5835	20.2327	6.65809	0.0470513	0.789596	0.814045	-1.55646	4.33938e-11	8.90912e-11	1.60351	2.68254e-05	9.07925e-05
	NGR_c26420		NGR_c26420	1743	144	15	25	0.9793	0.428	0.646	10.8292	9.712	4.22998	-0.157089	0.790314	0.814378	-1.35621	2.06714e-06	3.60628e-06	1.19912	0.0112974	0.0217951
	NGR_c26400	NGR_c26400	NGR_c26400	1737	463	48	87	0.9971	0.814	0.9021	34.9392	31.1858	14.7712	-0.163961	0.49534	0.536395	-1.24206	8.6842e-16	2.0363e-15	1.0781	5.5073e-05	0.000175728
NGR_c26320	NGR_c26320	NGR_c26320	NGR_c26320	1248	3107	21	371	0.9992	0.7019	0.9904	326.331	18.9898	87.6708	-4.10304	1.0839e-115	1.62139e-114	-1.89617	2.27046e-175	1.97049e-174	-2.20687	1.19761e-17	1.62491e-16
NGR_c26310	NGR_c26310		NGR_c26310	1107	1189	12	112	0.9955	0.6233	0.9955	140.788	12.2334	29.8377	-3.52463	1.02949e-40	7.26155e-40	-2.23832	2.68652e-83	1.42087e-82	-1.28631	0.0014411	0.00346659
NGR_c26300	NGR_c26300	NGR_c26300	NGR_c26300	1188	1303	27	289	0.9975	0.8375	0.9941	143.767	25.6485	71.7426	-2.48679	6.65256e-33	3.9691e-32	-1.00283	2.7089e-30	8.23719e-30	-1.48395	6.0961e-09	3.66536e-08
NGR_c26290		NGR_c26290	NGR_c26290	1032	56	20	15	0.9932	0.9564	0.6967	7.1128	21.8708	4.28654	1.62052	5.51424e-05	9.71542e-05	-0.730603	0.0822558	0.101902	2.35112	1.82358e-06	7.38382e-06
NGR_c26280			NGR_c26280	1149	137	39	121	0.9678	0.926	0.9748	15.6291	38.3053	31.0571	1.29332	3.944e-06	7.64243e-06	0.990692	5.4639e-08	1.01472e-07	0.302623	0.2349	0.310606
	NGR_c26270	NGR_c26270	NGR_c26270	2970	441	72	97	0.9909	0.8744	0.8498	19.4632	27.3584	9.63187	0.491235	0.0083153	0.0117331	-1.01486	2.1485e-11	4.4554e-11	1.5061	1.05066e-10	7.7386e-10
NGR_c26200	NGR_c26200	NGR_c26200	NGR_c26200	417	261	88	2621	0.9928	0.9448	0.9976	82.0421	238.156	1853.64	1.53747	2.72862e-15	9.29502e-15	4.49786	0	0	-2.96039	1.10734e-157	1.02255e-155
NGR_c26190	NGR_c26190	NGR_c26190	NGR_c26190	1005	561	140	3727	0.99	0.99	0.999	73.1693	157.209	1093.68	1.10337	5.33038e-14	1.69374e-13	3.9018	0	0	-2.79843	6.13894e-212	8.83294e-210
	NGR_c26180	NGR_c26180	NGR_c26180	285	111	27	1155	0.9719	0.793	0.9965	51.0517	106.914	1195.18	1.06642	0.000968352	0.00150716	4.54912	0	0	-3.48271	1.35166e-80	6.91136e-79
NGR_c26170	NGR_c26170	NGR_c26170	NGR_c26170	786	176	53	1500	0.9835	0.9796	0.9975	29.351	76.0971	562.813	1.37443	1.83785e-08	4.22644e-08	4.26118	0	0	-2.88674	8.23716e-89	4.51003e-87
	NGR_c26160	NGR_c26160	NGR_c26160	522	94	16	715	0.9655	0.7931	0.9962	23.6042	34.5911	403.953	0.551356	0.135152	0.161894	4.09707	5.4645e-257	6.22732e-256	-3.54572	4.4563e-51	1.52327e-49
	NGR_c26150	NGR_c26150	NGR_c26150	1077	118	26	925	0.9545	0.8617	0.9972	14.3615	27.2441	253.292	0.923742	0.00409922	0.00597751	4.14053	0	0	-3.21679	7.92266e-61	3.35736e-59
NGR_c26140	NGR_c26140	NGR_c26140	NGR_c26140	792	68	26	606	0.9912	0.9381	0.9937	11.2542	37.0478	225.654	1.71892	1.7637e-06	3.5314e-06	4.32557	1.734e-227	1.80033e-226	-2.60665	2.5472e-33	6.40631e-32
NGR_c26130	NGR_c26130	NGR_c26130	NGR_c26130	2058	324	114	3274	0.9879	0.93	0.9981	20.6363	62.5136	469.168	1.59898	1.89829e-20	8.00826e-20	4.50685	0	0	-2.90786	2.55272e-193	3.0968e-191
	NGR_c26120		NGR_c26120	597	139	24	157	0.9933	0.9648	0.9866	30.5192	45.3682	77.557	0.571966	0.0673984	0.0846135	1.34554	1.76024e-15	4.08873e-15	-0.773574	0.0116836	0.0224981
NGR_c26110	NGR_c26110	NGR_c26110	NGR_c26110	1311	68	49	657	0.91	0.8314	0.9962	6.7989	42.1802	147.794	2.63319	6.11486e-19	2.41822e-18	4.44215	2.47206e-251	2.74634e-250	-1.80896	5.01326e-24	9.48533e-23
	NGR_c26100	NGR_c26100	NGR_c26100	471	31	5	209	0.9682	0.5902	0.9979	8.62726	11.9802	130.864	0.473677	0.364132	0.406465	3.92302	8.6784e-74	4.29616e-73	-3.44935	2.05234e-15	2.3471e-14
NGR_c26090	NGR_c26090	NGR_c26090	NGR_c26090	792	108	48	1241	0.9848	0.9621	0.9987	17.8744	68.396	462.107	1.93602	1.91273e-12	5.61399e-12	4.69226	0	0	-2.75624	1.43878e-70	7.00923e-69
NGR_c26080	NGR_c26080	NGR_c26080	NGR_c26080	2133	78	61	681	0.8673	0.8509	0.9878	4.79331	32.2741	94.1568	2.75128	1.97363e-24	9.50443e-24	4.29597	4.39586e-254	4.97287e-253	-1.54469	2.18322e-20	3.48134e-19
NGR_c26060			NGR_c26060	927	94	32	79	0.9849	0.8652	0.9892	13.2917	38.957	25.1329	1.55136	1.13359e-06	2.29347e-06	0.919053	3.63766e-05	5.98666e-05	0.632303	0.0359102	0.0614256
NGR_c26030		NGR_c26030	NGR_c26030	828	26	19	7	0.7572	0.9094	0.5217	4.116	25.8963	2.49324	2.65343	1.66509e-08	3.84057e-08	-0.723224	0.26816	0.308549	3.37666	8.1215e-09	4.7855e-08
NGR_c26020		NGR_c26020	NGR_c26020	906	43	19	19	0.8079	0.8355	0.7097	6.22118	23.6668	6.18473	1.92761	6.9204e-06	1.31587e-05	-0.00847606	0.960992	0.965203	1.93608	4.61626e-05	0.00014969
NGR_c26000		NGR_c26000	NGR_c26000	1173	110	36	45	0.9932	0.815	0.8278	12.2921	34.6353	11.3138	1.49451	5.8022e-07	1.20419e-06	-0.119645	0.671096	0.707331	1.61416	1.22007e-06	5.06617e-06
NGR_c25990		NGR_c25990	NGR_c25990	942	59	28	26	0.949	0.8832	0.6699	8.20981	33.5445	8.13988	2.03066	1.89484e-08	4.35105e-08	-0.0123422	0.98097	0.983035	2.043	3.26904e-07	1.50712e-06
NGR_c25960		NGR_c25960	NGR_c25960	1065	17	22	4	0.616	0.8235	0.2319	2.09234	23.3124	1.10766	3.47791	7.45718e-13	2.23211e-12	-0.917602	0.292476	0.333981	4.39552	2.73672e-12	2.4258e-11
NGR_c25940			NGR_c25940	915	138	35	122	0.9716	0.9257	0.965	19.7693	43.168	39.3219	1.1267	9.42794e-05	0.000161514	0.992074	4.65014e-08	8.65676e-08	0.134629	0.578132	0.654391
NGR_c25930			NGR_c25930	417	3	5	1	0.6067	0.8034	0.2158	0.943012	13.5316	0.707228	3.84291	0.000161293	0.000271732	-0.415101	0.97514	0.978302	4.25801	0.000910628	0.00226905
NGR_c25920		NGR_c25920	NGR_c25920	738	6	29	4	0.4837	0.8537	0.3726	1.06568	44.3462	1.59845	5.37896	6.80644e-24	3.20794e-23	0.584899	0.455128	0.499615	4.79406	1.17323e-16	1.48745e-15
	NGR_c25820		NGR_c25820	801	75	14	109	0.985	0.8839	0.9813	12.2733	19.7247	40.1319	0.684481	0.0896606	0.110545	1.70923	1.55001e-15	3.60854e-15	-1.02475	0.00867566	0.0173822
NGR_c25810	NGR_c25810		NGR_c25810	1692	34	67	201	0.805	0.9214	0.9858	2.63397	44.6878	35.0341	4.08457	9.96232e-42	7.15738e-41	3.73345	4.27152e-68	2.007e-67	0.351121	0.081438	0.125151
NGR_c25800	NGR_c25800		NGR_c25800	810	33	47	155	0.942	0.9074	0.9975	5.34024	65.4829	56.4342	3.61614	2.09986e-26	1.08733e-25	3.40159	1.3076e-48	5.00397e-48	0.214548	0.344864	0.429138
	NGR_c25790		NGR_c25790	171	4	4	24	0.9298	0.7544	0.9649	3.06617	26.3985	41.3915	3.10594	0.00214276	0.00321856	3.75482	1.86755e-09	3.64556e-09	-0.648879	0.505774	0.588311
NGR_c25780	NGR_c25780		NGR_c25780	882	38	63	215	0.805	0.9138	0.9853	5.64738	80.6096	71.8895	3.8353	6.10794e-37	3.98173e-36	3.67013	1.26632e-71	6.13625e-71	0.165171	0.397722	0.48287
	NGR_c25770		NGR_c25770	189	1	3	23	0.4762	0.8571	0.873	0.693538	17.9132	35.889	4.69091	0.00107506	0.00166529	5.69342	1.82825e-11	3.80276e-11	-1.00252	0.319262	0.40287
NGR_c25760	NGR_c25760		NGR_c25760	807	9	42	104	0.7708	0.9232	0.9566	1.46184	58.7341	38.0063	5.32834	1.55368e-33	9.37813e-33	4.70038	8.82336e-43	3.1253e-42	0.627961	0.0178583	0.0328154
NGR_c25750	NGR_c25750		NGR_c25750	2319	24	87	267	0.527	0.9004	0.9927	1.35657	42.3383	33.9552	4.96393	8.43144e-64	8.18431e-63	4.64559	1.81526e-106	1.12328e-105	0.318331	0.0718824	0.112421
NGR_c25740	NGR_c25740		NGR_c25740	231	3	16	33	0.6234	0.9524	0.8961	1.70232	78.1669	42.1306	5.52098	3.29012e-14	1.05903e-13	4.62929	2.11536e-14	4.77732e-14	0.89169	0.0403546	0.0678831
NGR_c25730	NGR_c25730		NGR_c25730	333	0	9	42	-	0.8258	0.952	0	30.5009	37.1964	-	2.97838e-10	7.7338e-10	-	1.95262e-22	5.26943e-22	-0.286309	0.683778	0.7489
	NGR_c25690		NGR_c25690	1116	97	22	121	0.9884	0.8593	0.9866	11.393	22.2471	31.9755	0.965464	0.00576536	0.00827459	1.48881	3.84678e-14	8.61835e-14	-0.523348	0.124015	0.180367
NGR_c25660	NGR_c25660		NGR_c25660	2562	3075	175	523	0.998	0.9742	0.9973	157.325	77.0857	60.203	-1.02921	2.01452e-24	9.68628e-24	-1.38584	4.96318e-113	3.16947e-112	0.356628	0.00504826	0.0106781
NGR_c25650	NGR_c25650	NGR_c25650	NGR_c25650	963	78	198	344	0.9512	0.9979	0.9927	10.617	232.035	105.348	4.4499	1.89857e-129	3.07796e-128	3.31072	6.37016e-103	3.86456e-102	1.13918	2.12228e-17	2.81168e-16
NGR_c25640	NGR_c25640	NGR_c25640	NGR_c25640	1170	65	302	544	0.9573	0.9846	0.9957	7.28215	291.297	137.122	5.32198	5.03472e-228	1.24223e-226	4.23496	3.7033e-201	3.50934e-200	1.08703	8.10946e-24	1.5204e-22
NGR_c25630	NGR_c25630	NGR_c25630	NGR_c25630	837	17	126	210	0.6631	0.9928	0.9952	2.66229	169.887	73.9928	5.99576	2.55422e-104	3.46133e-103	4.79664	7.3357e-86	3.95757e-85	1.19912	1.43899e-12	1.30927e-11
NGR_c25620	NGR_c25620		NGR_c25620	864	14	217	449	0.5833	0.9676	0.9884	2.12396	283.44	153.26	7.06014	2.5653e-193	5.53551e-192	6.17308	1.0826e-206	1.05002e-205	0.887063	7.79148e-13	7.24901e-12
NGR_c25610	NGR_c25610		NGR_c25610	1461	162	1173	2472	0.9692	0.9979	0.9986	14.5344	906.072	498.992	5.96208	0	0	5.10147	0	0	0.860608	8.50582e-59	3.4622e-57
NGR_c25600	NGR_c25600		NGR_c25600	549	66	74	151	0.9945	0.98	0.9945	15.7581	152.116	81.1148	3.271	4.38882e-36	2.79055e-35	2.36387	7.4178e-32	2.29852e-31	0.907132	1.72049e-05	5.98016e-05
NGR_c25590	NGR_c25590		NGR_c25590	183	100	104	625	0.9727	0.9617	0.9945	71.6277	641.353	1007.22	3.16253	6.6892e-48	5.30425e-47	3.81372	8.8874e-212	8.74328e-211	-0.651189	8.5605e-06	3.11919e-05
NGR_c25580	NGR_c25580		NGR_c25580	984	258	273	2049	0.9512	0.9868	0.9959	34.3682	313.099	614.105	3.18747	2.29076e-123	3.60068e-122	4.15934	0	0	-0.971863	7.11244e-30	1.62379e-28
NGR_c25570	NGR_c25570		NGR_c25570	456	470	290	1013	0.989	0.9956	0.9934	135.103	717.708	655.149	2.40934	2.1011e-90	2.58177e-89	2.27776	1.12073e-193	1.03818e-192	0.131574	0.166526	0.231111
NGR_c25560	NGR_c25560		NGR_c25560	357	11	18	60	0.9776	0.8011	0.9888	4.03884	56.9009	49.5654	3.81644	7.4217e-12	2.11614e-11	3.61732	6.8527e-21	1.79224e-20	0.199118	0.542296	0.622599
	NGR_c25550		NGR_c25550	723	7	17	128	0.4578	0.686	0.9945	1.26909	26.5354	52.2116	4.38605	9.52782e-13	2.83137e-12	5.36251	2.12086e-56	8.83168e-56	-0.976453	0.00593242	0.0123749
NGR_c25540	NGR_c25540		NGR_c25540	699	19	32	213	0.8026	0.9256	0.9886	3.56294	51.664	89.8665	3.85802	7.53164e-20	3.11164e-19	4.65664	2.04606e-85	1.10192e-84	-0.798626	0.00231972	0.00530381
NGR_c25530	NGR_c25530		NGR_c25530	1782	37	126	660	0.7834	0.9719	0.9989	2.72161	79.7954	109.227	4.87377	4.42308e-90	5.42419e-89	5.32673	5.23358e-283	6.47708e-282	-0.452959	0.000948308	0.00235535
NGR_c25520	NGR_c25520	NGR_c25520	NGR_c25520	843	98	123	961	0.9205	0.9015	0.9964	15.2381	164.662	336.195	3.43375	5.09786e-62	4.82738e-61	4.46354	0	0	-1.02979	4.52062e-16	5.46271e-15
NGR_c25510	NGR_c25510		NGR_c25510	387	54	140	302	0.9871	0.9974	0.9922	18.2901	408.255	230.14	4.48034	8.99886e-93	1.12359e-91	3.65338	1.82682e-99	1.07763e-98	0.826962	5.8499e-08	3.04401e-07
	NGR_c25500		NGR_c25500	1068	139	15	19	0.9775	0.661	0.7425	17.0599	15.8502	5.2466	-0.106106	0.895524	0.90873	-1.70115	4.20778e-08	7.84979e-08	1.59505	0.00158038	0.00375781
	NGR_c25490	NGR_c25490	NGR_c25490	834	153	22	16	0.9736	0.8058	0.7002	24.0468	29.7695	5.65782	0.307989	0.30174	0.342688	-2.08753	4.77212e-11	9.78134e-11	2.39552	4.18528e-07	1.89424e-06
	NGR_c25480	NGR_c25480	NGR_c25480	936	141	21	6	0.9925	0.8248	0.5182	19.7458	25.3197	1.89047	0.358711	0.248048	0.28601	-3.38473	5.1689e-16	1.2157e-15	3.74344	1.82854e-10	1.31091e-09
	NGR_c25470		NGR_c25470	1263	724	45	107	0.996	0.9731	0.9929	75.1393	40.2091	24.9848	-0.902048	1.10854e-05	2.07408e-05	-1.58852	1.53684e-33	4.87441e-33	0.68647	0.00809374	0.0163433
NGR_c25460	NGR_c25460		NGR_c25460	1173	535	29	80	0.9923	0.9156	0.9744	59.7844	27.9007	20.1135	-1.09947	1.07107e-05	2.00517e-05	-1.57161	8.0475e-25	2.24923e-24	0.472137	0.121234	0.17678
NGR_c25450		NGR_c25450	NGR_c25450	717	521	24	191	0.9958	0.8326	0.9735	95.2469	37.7752	78.5615	-1.33423	4.93366e-07	1.02945e-06	-0.27785	0.0222236	0.0296634	-1.05638	0.000287728	0.00079472
NGR_c25430	NGR_c25430		NGR_c25430	915	42	28	110	0.9399	0.9224	0.9541	6.01673	34.5344	35.4542	2.52098	5.12732e-11	1.38783e-10	2.5589	5.7928e-26	1.64884e-25	-0.037921	0.966548	0.977769
	NGR_c25410		NGR_c25410	1434	958	217	1194	0.9937	0.9909	0.9993	87.5686	170.775	245.556	0.963614	1.00528e-16	3.66219e-16	1.48757	3.06988e-124	2.09212e-123	-0.523952	3.42024e-07	1.57097e-06
NGR_c25400	NGR_c25400		NGR_c25400	846	278	7	29	0.9728	0.4468	0.818	43.0732	9.33776	10.1093	-2.20564	4.66114e-07	9.75877e-07	-2.0911	4.3933e-19	1.10377e-18	-0.114542	0.978604	0.986577
	NGR_c25380	NGR_c25380	NGR_c25380	1263	410	45	71	0.9501	0.9596	0.9042	42.5513	40.2091	16.5787	-0.081682	0.77884	0.803759	-1.35987	5.47992e-16	1.28787e-15	1.27819	6.84544e-06	2.5483e-05
	NGR_c25370		NGR_c25370	1056	195	20	37	0.9896	0.5597	0.8627	24.2049	21.3738	10.3332	-0.179457	0.67709	0.709392	-1.22802	2.70788e-07	4.88524e-07	1.04856	0.00942782	0.0186895
NGR_c25310			NGR_c25310	855	165	40	95	0.9953	0.9567	0.9801	25.2959	52.7969	32.7682	1.06155	7.62234e-05	0.000131858	0.373395	0.0440898	0.0568391	0.688156	0.0120896	0.0231573
NGR_c25280	NGR_c25280		NGR_c25280	954	156	59	142	0.9937	0.8931	0.9769	21.4343	69.7941	43.8971	1.70319	1.78965e-12	5.26271e-12	1.03421	1.0454e-09	2.05886e-09	0.66898	0.00321212	0.00712563
NGR_c25270	NGR_c25270	NGR_c25270	NGR_c25270	564	38	29	46	0.9291	0.9433	0.9291	8.83155	58.0275	24.0533	2.716	2.11228e-12	6.17919e-12	1.4455	4.74074e-06	8.12173e-06	1.2705	0.00029505	0.000811322
NGR_c25260	NGR_c25260		NGR_c25260	3771	2057	85	311	0.996	0.6805	0.778	71.5006	25.4377	24.322	-1.49099	5.0292e-28	2.70598e-27	-1.55569	1.05539e-89	5.81543e-89	0.0647039	0.68011	0.746071
NGR_c25240			NGR_c25240	861	540	129	279	0.9791	0.9547	0.9791	82.2097	169.084	95.5645	1.04036	6.5213e-12	1.86456e-11	0.217167	0.0411248	0.0533055	0.82319	2.1269e-07	1.00836e-06
	NGR_c25230		NGR_c25230	840	192	41	294	0.9738	0.7893	0.9369	29.9609	55.0832	103.22	0.878534	0.000672618	0.00106808	1.78457	1.53432e-41	5.35196e-41	-0.906037	6.19998e-05	0.000196111
NGR_c25200	NGR_c25200	NGR_c25200	NGR_c25200	903	8997	166	1416	0.9989	0.979	0.9989	1306	207.46	462.457	-2.65424	8.70612e-234	2.19175e-232	-1.49776	0	0	-1.15648	2.91126e-27	6.08512e-26
NGR_c25190	NGR_c25190		NGR_c25190	1386	10166	130	890	0.9978	0.9683	0.9856	961.433	105.851	189.375	-3.18315	0	0	-2.34394	0	0	-0.83921	3.74608e-11	2.92639e-10
NGR_c25180	NGR_c25180		NGR_c25180	888	7911	83	582	0.9977	0.9831	0.9955	1167.75	105.482	193.288	-3.46866	2.24118e-260	5.9826e-259	-2.59491	0	0	-0.873752	3.50548e-08	1.88267e-07
NGR_c25170	NGR_c25170		NGR_c25170	726	9569	125	901	0.9986	0.9821	0.9986	1727.68	194.307	366.002	-3.15242	3.21046e-291	9.69872e-290	-2.23891	0	0	-0.913515	9.44806e-13	8.72465e-12
NGR_c25160	NGR_c25160		NGR_c25160	345	2152	20	127	0.9971	0.9623	0.9913	817.627	65.4223	108.563	-3.64359	1.79333e-74	1.91815e-73	-2.91292	8.55782e-198	8.0236e-197	-0.730673	0.032377	0.056064
NGR_c25150	NGR_c25150		NGR_c25150	1119	37158	1220	4916	0.9991	0.9964	0.9991	4352.66	1230.39	1295.62	-1.82277	0	0	-1.74825	0	0	-0.07452	0.107249	0.159316
NGR_c25140	NGR_c25140	NGR_c25140	NGR_c25140	1020	175	67	24	0.9745	0.9373	0.8275	22.489	74.1292	6.93916	1.72082	3.90106e-14	1.25048e-13	-1.69639	7.41062e-10	1.46695e-09	3.41721	2.1978e-27	4.60942e-26
NGR_c25130	NGR_c25130	NGR_c25130	NGR_c25130	1143	68	42	10	0.9956	0.9685	0.4628	7.79821	41.4685	2.58018	2.4108	9.02432e-15	2.99344e-14	-1.59567	0.000302062	0.000471653	4.00647	1.6307e-20	2.62056e-19
NGR_c25120		NGR_c25120	NGR_c25120	642	43	36	15	0.8567	0.9922	0.5794	8.77942	63.2823	6.89052	2.84961	7.664e-16	2.67851e-15	-0.349513	0.459166	0.50378	3.19912	1.55562e-14	1.65371e-13
NGR_c25110		NGR_c25110	NGR_c25110	1269	33	35	4	0.9149	0.8968	0.2797	3.40867	31.1259	0.929595	3.19083	1.31849e-17	4.96075e-17	-1.87453	0.00644838	0.00909564	5.06537	1.81846e-20	2.91472e-19
NGR_c25100		NGR_c25100	NGR_c25100	990	32	31	4	0.7838	0.8747	0.298	4.23689	35.3379	1.19157	3.06014	4.38446e-15	1.47811e-14	-1.83014	0.0084036	0.0117279	4.89028	6.38336e-18	8.83531e-17
NGR_c25070	NGR_c25070		NGR_c25070	618	191	70	206	0.9757	0.9579	0.9854	40.5114	127.828	98.3047	1.6578	6.22274e-14	1.9672e-13	1.27893	2.1778e-18	5.38188e-18	0.378866	0.0563994	0.0908706
NGR_c25020			NGR_c25020	420	356	17	124	0.9929	0.9262	0.9833	111.105	45.6788	87.0699	-1.28233	6.35e-05	0.000110745	-0.351676	0.0186214	0.0250227	-0.93065	0.0093423	0.0185556
	NGR_c25010		NGR_c25010	651	425	39	93	0.9908	0.937	0.9846	85.5737	67.6081	42.1306	-0.339972	0.171044	0.202229	-1.0223	3.8294e-11	7.88563e-11	0.682327	0.013849	0.0261471
NGR_c24980	NGR_c24980		NGR_c24980	1080	475	18	42	0.9722	0.8139	0.9694	57.6504	18.8089	11.4689	-1.61591	4.04022e-08	9.05577e-08	-2.32961	9.76104e-36	3.16237e-35	0.713691	0.073038	0.114084
NGR_c24970		NGR_c24970	NGR_c24970	540	2591	624	1189	0.9963	0.987	0.9926	628.935	1304.08	649.357	1.05205	6.37932e-52	5.3388e-51	0.0461009	0.35794	0.402203	1.00595	1.20827e-41	3.42916e-40
NGR_c24960	NGR_c24960		NGR_c24960	297	402	23	82	0.9832	0.8855	0.9933	177.42	87.3949	81.4241	-1.02154	0.000350716	0.000571725	-1.12364	4.21082e-12	8.92653e-12	0.102094	0.697492	0.760822
	NGR_c24950		NGR_c24950	480	548	37	105	0.9979	0.9792	0.9729	149.648	86.9912	64.5125	-0.782634	0.000735764	0.00116151	-1.21393	7.62874e-18	1.86073e-17	0.431292	0.110482	0.163608
NGR_c24940	NGR_c24940		NGR_c24940	696	658	18	71	0.9928	0.8362	0.9713	123.922	29.1862	30.0846	-2.08607	2.1016e-14	6.85011e-14	-2.04234	4.66678e-42	1.63893e-41	-0.0437383	0.990038	0.993732
	NGR_c24930	NGR_c24930	NGR_c24930	612	455	42	66	0.9918	0.9575	0.9673	97.4523	77.4484	31.8045	-0.33146	0.165313	0.195864	-1.61547	4.23012e-22	1.13169e-21	1.28401	1.26533e-05	4.50436e-05
NGR_c24920	NGR_c24920		NGR_c24920	681	220	1508	4295	0.9677	0.9971	0.9971	42.3456	2499.02	1859.99	5.88301	0	0	5.45694	0	0	0.426062	5.57704e-22	9.66531e-21
	NGR_c24910		NGR_c24910	3318	5113	1158	4686	0.9994	0.9976	0.9994	201.991	393.865	416.506	0.96341	2.3143e-81	2.62019e-80	1.04405	7.10472e-272	8.63733e-271	-0.0806379	0.0891566	0.134704
NGR_c24850			NGR_c24850	543	76	25	46	0.919	0.989	0.9061	18.3462	51.9583	24.9835	1.50187	2.4724e-05	4.50738e-05	0.445496	0.0948178	0.116485	1.05638	0.00373004	0.00812883
NGR_c24840	NGR_c24840		NGR_c24840	1455	430	304	1439	0.9883	0.989	0.9973	38.738	235.79	291.671	2.60568	1.68271e-105	2.32613e-104	2.91252	0	0	-0.30684	0.000621898	0.00161803
	NGR_c24830		NGR_c24830	1251	2007	340	2508	0.996	0.9944	0.9976	210.292	306.716	591.243	0.544511	6.25582e-10	1.5891e-09	1.49136	1.15997e-259	1.34166e-258	-0.946847	8.58144e-35	2.23081e-33
	NGR_c24820	NGR_c24820	NGR_c24820	642	487	103	882	0.9907	0.9907	0.9922	99.432	181.058	405.162	0.864668	1.70946e-07	3.68488e-07	2.02672	1.63724e-144	1.23401e-143	-1.16205	1.21314e-17	1.64238e-16
	NGR_c24800		NGR_c24800	1677	673	63	137	0.9982	0.9123	0.9624	52.6034	42.3957	24.0926	-0.311238	0.105492	0.128833	-1.12657	2.16606e-19	5.48428e-19	0.815332	0.000292344	0.000804238
NGR_c24770	NGR_c24770		NGR_c24770	1314	1846	709	2654	0.9924	0.9833	0.9977	184.149	608.928	595.664	1.7254	5.68842e-132	9.36925e-131	1.69363	0	0	0.0317729	0.591754	0.667003
	NGR_c24750		NGR_c24750	954	447	30	79	0.9916	0.8952	0.978	61.4174	35.4885	24.4216	-0.791295	0.00221138	0.0033168	-1.33049	8.45006e-17	2.01732e-16	0.539194	0.0767694	0.118802
NGR_c24740		NGR_c24740	NGR_c24740	1311	631	34	286	0.9947	0.8337	0.9992	63.0898	29.2679	64.3367	-1.10809	1.39617e-06	2.81186e-06	0.0282363	0.77002	0.797737	-1.13632	2.16846e-06	8.71186e-06
		NGR_c24710	NGR_c24710	1002	91	18	20	0.9721	0.8144	0.7834	11.9044	20.2731	5.88651	0.768075	0.037539	0.0488094	-1.01601	0.00284258	0.0041349	1.78408	0.000182175	0.000522296
	NGR_c24700		NGR_c24700	774	98	22	7	0.9625	0.7429	0.4031	16.5965	32.0772	2.66718	0.950667	0.00642954	0.0091768	-2.63749	2.32332e-09	4.52098e-09	3.58816	1.63696e-10	1.18455e-09
	NGR_c24690		NGR_c24690	1485	124	16	20	0.9953	0.5758	0.6902	10.9453	12.1593	3.97191	0.151749	0.595474	0.632768	-1.46241	3.38838e-06	5.84699e-06	1.61416	0.00101546	0.00250305
	NGR_c24680		NGR_c24680	669	269	14	16	0.988	0.5426	0.7638	52.7058	23.6166	7.05325	-1.15816	0.00144915	0.00221376	-2.9016	7.0333e-26	1.99918e-25	1.74344	0.0010888	0.00266472
	NGR_c24670		NGR_c24670	1584	549	42	105	0.9937	0.8567	0.9451	45.4307	29.9233	19.5492	-0.6024	0.00716442	0.0101905	-1.21656	6.2813e-18	1.5357e-17	0.614156	0.0202194	0.0366855
NGR_c24660	NGR_c24660		NGR_c24660	795	53	193	453	0.9245	0.9761	0.9962	8.73858	273.971	168.045	4.97048	5.09786e-139	8.84343e-138	4.26531	9.58824e-169	8.06142e-168	0.705174	3.4751e-08	1.86798e-07
NGR_c24650	NGR_c24650		NGR_c24650	195	9	31	95	0.7744	0.9385	0.9744	6.04979	179.408	143.676	4.89022	9.62454e-24	4.49847e-23	4.56979	1.66031e-38	5.54153e-38	0.320424	0.258084	0.336445
NGR_c24640	NGR_c24640		NGR_c24640	552	53	150	571	0.9529	0.9891	0.9928	12.5855	306.667	305.065	4.60684	9.05724e-102	1.21148e-100	4.59929	4.26874e-224	4.37334e-223	0.00755554	0.926046	0.945453
NGR_c24630			NGR_c24630	1500	266	66	236	0.992	0.9687	0.9953	23.2446	49.6555	46.3998	1.09506	2.33424e-07	4.9711e-07	0.997222	2.55454e-14	5.75446e-14	0.0978349	0.590792	0.666162
NGR_c24620	NGR_c24620		NGR_c24620	432	59	71	280	0.8912	0.8981	0.9861	17.902	185.477	191.148	3.37305	5.91928e-36	3.74062e-35	3.4165	9.49428e-87	5.15809e-86	-0.0434521	0.860794	0.891933
NGR_c24610	NGR_c24610		NGR_c24610	363	16	138	569	0.8788	0.9835	0.9917	5.77757	429.03	462.276	6.21447	2.10832e-116	3.16146e-115	6.32215	7.26506e-264	8.6123e-263	-0.107677	0.45014	0.534244
NGR_c24590	NGR_c24590		NGR_c24590	1122	1083	21	24	0.9982	0.68	0.6872	126.523	21.1223	6.30832	-2.58256	1.35123e-28	7.40544e-28	-4.32599	1.21183e-136	8.75003e-136	1.74344	7.44474e-05	0.00023146
NGR_c24580	NGR_c24580	NGR_c24580	NGR_c24580	948	2273	36	64	0.9979	0.9167	0.9895	314.285	42.8557	19.9098	-2.87451	7.35726e-65	7.20942e-64	-3.98052	3.32096e-270	3.99807e-269	1.10601	0.000337076	0.000918718
NGR_c24570	NGR_c24570		NGR_c24570	1302	6638	94	257	0.9985	0.9447	0.9931	668.28	81.4764	58.2127	-3.036	4.8557e-196	1.05885e-194	-3.52105	0	0	0.485048	0.00581088	0.0121665
NGR_c24560	NGR_c24560		NGR_c24560	441	586	8	7	0.9977	0.7619	0.6757	174.177	20.4723	4.68118	-3.08881	1.12105e-18	4.38852e-18	-5.21754	4.79162e-82	2.50427e-81	2.12873	0.00384046	0.00832548
NGR_c24550	NGR_c24550		NGR_c24550	921	2144	33	84	0.9978	0.8925	0.9609	305.139	40.4361	26.8977	-2.91575	4.7869e-62	4.54682e-61	-3.50391	6.3967e-232	6.70895e-231	0.58816	0.0458674	0.0758166
NGR_c24540	NGR_c24540		NGR_c24540	411	747	21	152	0.9878	0.9392	0.9708	238.238	57.6623	109.068	-2.0467	7.28204e-16	2.55511e-15	-1.12718	2.22944e-21	5.89311e-21	-0.919526	0.00410412	0.00883207
NGR_c24530	NGR_c24530		NGR_c24530	273	446	15	61	0.9963	0.967	0.989	214.143	62.0074	65.8966	-1.78806	1.33378e-08	3.10531e-08	-1.7003	3.68948e-23	1.00708e-22	-0.087763	0.920414	0.941412
		NGR_c24490	NGR_c24490	561	2203	148	1691	0.9893	0.9679	0.9786	514.735	297.724	888.948	-0.789855	3.65348e-12	1.05828e-11	0.788268	6.02232e-62	2.64674e-61	-1.57812	6.99276e-50	2.32603e-48
		NGR_c24480	NGR_c24480	330	591	51	464	0.9848	0.9939	0.9848	234.75	174.41	414.667	-0.428644	0.0405752	0.0525255	0.820828	1.82246e-19	4.61999e-19	-1.24947	6.70104e-11	5.04986e-10
NGR_c24460	NGR_c24460		NGR_c24460	1056	2248	76	156	0.9972	0.9924	0.9858	279.039	81.2203	43.5669	-1.78055	2.95524e-38	1.99149e-37	-2.67916	4.91006e-190	4.52135e-189	0.898609	1.56496e-05	5.47647e-05
NGR_c24450	NGR_c24450		NGR_c24450	1641	4630	157	530	0.9988	0.9854	0.997	369.832	107.971	95.2495	-1.77623	5.69178e-77	6.21679e-76	-1.95709	4.09858e-271	4.97294e-270	0.180856	0.161903	0.225506
	NGR_c24440	NGR_c24440	NGR_c24440	1062	702	41	74	0.9972	0.8992	0.967	86.6453	43.5687	20.5496	-0.99183	2.99114e-06	5.86021e-06	-2.07601	1.1948e-45	4.41663e-45	1.08418	0.000173912	0.000500696
NGR_c24430	NGR_c24430		NGR_c24430	933	473	21	76	0.9893	0.7738	0.9786	66.4526	25.4011	24.023	-1.38743	8.6301e-07	1.76332e-06	-1.46791	3.31668e-20	8.55151e-20	0.0804737	0.74891	0.804149
NGR_c24420	NGR_c24420		NGR_c24420	834	640	20	74	0.9916	0.9041	0.9844	100.588	27.0632	26.1674	-1.89406	1.20636e-12	3.56781e-12	-1.94261	1.51149e-38	5.04753e-38	0.0485585	0.81769	0.859213
NGR_c24410	NGR_c24410		NGR_c24410	756	546	17	67	0.9802	0.7487	0.9405	94.668	25.3771	26.1366	-1.89935	5.46368e-11	1.47693e-10	-1.85681	2.55e-31	7.87002e-31	-0.0425426	0.99743	0.998721
NGR_c24380	NGR_c24380		NGR_c24380	831	415	23	58	0.9952	0.7617	0.9278	65.4605	31.235	20.5837	-1.06746	0.000166558	0.000279918	-1.66913	3.80218e-21	1.00034e-20	0.601665	0.0840994	0.128538
	NGR_c24370		NGR_c24370	777	1059	62	160	0.9987	0.9743	0.9923	178.652	90.0504	60.7288	-0.988346	8.7144e-09	2.05829e-08	-1.5567	4.97234e-47	1.86931e-46	0.568352	0.0091205	0.0181734
NGR_c24360	NGR_c24360		NGR_c24360	1233	1344	61	188	0.9911	0.8524	0.9513	142.879	55.8318	44.9666	-1.35564	1.34696e-16	4.89249e-16	-1.66787	4.8104e-65	2.18391e-64	0.312232	0.13445	0.191979
	NGR_c24350		NGR_c24350	1071	946	60	135	0.9972	0.9225	0.9981	115.78	63.2232	37.174	-0.872861	9.12582e-07	1.86154e-06	-1.63902	3.3345e-45	1.22529e-44	0.766159	0.000809412	0.00204151
	NGR_c24340		NGR_c24340	768	782	56	120	0.9948	0.9414	0.9336	133.468	82.289	46.0803	-0.697725	0.00023054	0.000382156	-1.53427	1.85888e-34	5.94457e-34	0.836548	0.000467876	0.00124345
NGR_c24330	NGR_c24330		NGR_c24330	1440	28	72	364	0.6458	0.9778	0.9938	2.54875	56.4267	74.5477	4.46852	1.2209e-48	9.80679e-48	4.8703	5.52976e-149	4.27727e-148	-0.401786	0.0296492	0.0517023
NGR_c24320	NGR_c24320	NGR_c24320	NGR_c24320	1449	10	47	76	0.3899	0.8654	0.9869	0.904615	36.6053	15.4682	5.33861	2.4091e-37	1.59738e-36	4.09586	8.2683e-29	2.45274e-28	1.24275	7.10204e-06	2.63431e-05
NGR_c24310	NGR_c24310		NGR_c24310	414	10	20	123	0.9058	0.9203	0.9807	3.16615	54.5186	87.6194	4.10594	7.19928e-14	2.26551e-13	4.79045	6.45062e-51	2.55057e-50	-0.684503	0.04721	0.0776211
NGR_c24300	NGR_c24300		NGR_c24300	360	38	17	52	0.9694	0.9194	0.9722	13.8361	53.2919	42.5987	1.94548	1.72963e-05	3.18514e-05	1.62237	1.10613e-07	2.02746e-07	0.323107	0.37305	0.458768
NGR_c24290	NGR_c24290		NGR_c24290	744	64	20	100	0.8253	0.9113	0.9866	11.2756	30.3369	39.639	1.42787	0.000263776	0.000434806	1.81372	1.50628e-15	3.50803e-15	-0.385844	0.304516	0.388222
NGR_c24280	NGR_c24280		NGR_c24280	297	79	27	125	0.9865	0.8687	0.9731	34.8661	102.594	124.122	1.55705	6.75194e-06	1.28463e-05	1.83186	2.72516e-19	6.87736e-19	-0.274813	0.405518	0.49089
NGR_c24240	NGR_c24240		NGR_c24240	786	4360	14	40	0.9987	0.57	0.9542	727.103	20.1011	15.0084	-5.17681	2.89914e-182	6.00481e-181	-5.59832	0	0	0.421511	0.301748	0.385487
NGR_c24230	NGR_c24230	NGR_c24230	NGR_c24230	1317	4790	33	29	0.997	0.9499	0.8322	476.74	28.2776	6.49393	-4.07547	6.70614e-177	1.37066e-175	-6.19797	0	0	2.1225	1.31118e-08	7.42881e-08
NGR_c24220	NGR_c24220		NGR_c24220	1041	17474	18	52	0.9971	0.8396	0.9712	2200.26	19.5136	14.7315	-6.81705	0	0	-7.22262	0	0	0.405569	0.269062	0.349064
NGR_c24210	NGR_c24210	NGR_c24210	NGR_c24210	1536	1354	45	56	0.9336	0.929	0.6523	115.547	33.0625	10.7521	-1.80521	5.59244e-24	2.64786e-23	-3.4258	2.076e-144	1.56091e-143	1.62058	5.70568e-08	2.97397e-07
NGR_c24200	NGR_c24200	NGR_c24200	NGR_c24200	2355	225	54	47	0.9975	0.8701	0.8798	12.5234	25.8772	5.88576	1.04705	6.3369e-06	1.20901e-05	-1.08933	4.72504e-07	8.43582e-07	2.13638	3.4234e-13	3.29402e-12
NGR_c24190	NGR_c24190		NGR_c24190	993	2209	114	247	0.999	0.9849	0.9909	291.594	129.56	73.3573	-1.17034	1.51471e-21	6.59675e-21	-1.99095	3.91304e-133	2.78641e-132	0.820607	1.12712e-06	4.70548e-06
	NGR_c24180		NGR_c24180	237	163	14	31	0.9916	0.8819	0.865	90.1512	66.6645	38.5753	-0.435428	0.32305	0.363887	-1.22467	2.84126e-06	4.92209e-06	0.789242	0.0808072	0.124305
NGR_c24160	NGR_c24160	NGR_c24160	NGR_c24160	984	221	62	571	0.997	0.9848	0.997	29.4394	71.1068	171.134	1.27224	1.23404e-08	2.87849e-08	2.53931	3.79842e-126	2.62036e-125	-1.26707	2.30486e-13	2.24924e-12
	NGR_c24140		NGR_c24140	1536	1557	121	280	0.9993	0.8822	0.998	132.871	88.9015	53.7604	-0.579745	8.05098e-06	1.5178e-05	-1.30541	2.71684e-53	1.10025e-52	0.725664	6.94908e-06	2.58377e-05
	NGR_c24120	NGR_c24120	NGR_c24120	1032	531	64	102	0.9971	0.9545	0.9874	67.4446	69.9866	29.1485	0.0533769	0.727708	0.756284	-1.21028	2.91586e-17	7.01257e-17	1.26366	1.1958e-07	5.88111e-07
NGR_c24110		NGR_c24110	NGR_c24110	1434	1730	415	583	0.9958	0.9951	0.9972	158.135	326.598	119.899	1.04636	7.47082e-35	4.64993e-34	-0.399343	3.7598e-09	7.25691e-09	1.4457	2.32002e-50	7.80107e-49
	NGR_c24100	NGR_c24100	NGR_c24100	1827	1867	175	321	0.9995	0.9496	0.9978	133.949	108.097	51.8158	-0.30935	0.0059033	0.00846276	-1.37022	3.3874e-68	1.5928e-67	1.06087	5.6684e-14	5.74924e-13
	NGR_c24080		NGR_c24080	942	952	59	136	0.9894	0.8609	0.9692	132.47	70.6832	42.5778	-0.90623	3.78208e-07	7.96139e-07	-1.63749	2.0077e-45	7.39503e-45	0.731264	0.00142903	0.00344157
NGR_c24070	NGR_c24070		NGR_c24070	1560	2817	154	332	0.9744	0.9513	0.9532	236.698	111.407	62.7638	-1.08721	2.31284e-24	1.10862e-23	-1.91504	3.39746e-161	2.79568e-160	0.827831	1.27099e-08	7.21434e-08
NGR_c24050	NGR_c24050		NGR_c24050	924	230	7	39	0.9935	0.4892	0.8907	32.6278	8.5495	12.4477	-1.93219	2.61164e-05	4.74586e-05	-1.39023	8.09718e-10	1.60183e-09	-0.541964	0.42808	0.514378
NGR_c24030	NGR_c24030		NGR_c24030	1563	27808	415	3128	0.9994	0.993	0.9981	2332.08	299.643	590.206	-2.9603	0	0	-1.98233	0	0	-0.977973	3.28956e-45	1.01256e-43
NGR_c24020	NGR_c24020		NGR_c24020	453	106	112	436	0.9868	0.9934	0.9978	30.6718	279.02	283.847	3.18538	7.15708e-52	5.98162e-51	3.21013	6.20588e-126	4.26689e-125	-0.0247456	0.903862	0.928165
	NGR_c24010		NGR_c24010	747	174	6	30	0.9946	0.5047	0.8072	30.5324	9.06453	11.8439	-1.75204	0.000701332	0.0011114	-1.36619	1.44556e-07	2.6379e-07	-0.385844	0.659932	0.729237
	NGR_c24000		NGR_c24000	1131	353	32	48	0.9859	0.7834	0.9717	40.9114	31.9302	12.5162	-0.357579	0.195507	0.229054	-1.7087	9.77188e-19	2.43138e-18	1.35112	6.68462e-05	0.000209619
NGR_c23990	NGR_c23990		NGR_c23990	978	81	31	136	0.9642	0.9407	0.9591	10.8562	35.7715	41.0105	1.72029	1.98237e-07	4.24656e-07	1.91747	3.81368e-22	1.0216e-21	-0.197183	0.53659	0.617308
NGR_c23970		NGR_c23970	NGR_c23970	501	171	5	78	0.978	0.3293	0.9341	44.7394	11.2628	45.9148	-1.98998	0.00026988	0.000443922	0.0374109	0.8227	0.846362	-2.02739	0.000329656	0.000899286
	NGR_c23960	NGR_c23960	NGR_c23960	516	241	30	37	0.9884	0.9341	0.9341	61.2209	65.6125	21.1469	0.0999462	0.64771	0.681262	-1.53357	1.42886e-11	2.97903e-11	1.63352	7.41534e-06	2.74558e-05
NGR_c23940	NGR_c23940		NGR_c23940	1146	1514	37	246	0.9983	0.8072	0.9948	173.17	36.4361	63.3062	-2.24875	3.01696e-34	1.85174e-33	-1.45177	2.22276e-60	9.63196e-60	-0.796977	0.00104334	0.00256563
	NGR_c23900		NGR_c23900	270	68	5	7	0.8	0.7519	0.7963	33.0124	20.8988	7.64592	-0.65959	0.410344	0.452021	-2.11025	1.39153e-05	2.33291e-05	1.45066	0.0705866	0.110955
	NGR_c23890		NGR_c23890	246	232	15	47	0.874	0.4228	0.8902	123.619	68.8131	56.3454	-0.845145	0.023355	0.0310848	-1.13353	1.29234e-07	2.36319e-07	0.288386	0.439104	0.524365
NGR_c23840	NGR_c23840	NGR_c23840	NGR_c23840	1494	1593	75	141	0.9987	0.9438	0.994	139.765	56.6533	27.8333	-1.30277	2.0318e-18	7.89394e-18	-2.32812	3.7468e-116	2.42523e-115	1.02535	1.53834e-06	6.27816e-06
	NGR_c23800	NGR_c23800	NGR_c23800	1119	514	70	101	0.9991	0.9357	0.8811	60.2095	70.5964	26.6187	0.229603	0.196371	0.230022	-1.17755	4.0182e-16	9.47946e-16	1.40716	1.58136e-09	1.02988e-08
NGR_c23780	NGR_c23780	NGR_c23780	NGR_c23780	1245	584	31	51	0.9936	0.8313	0.9269	61.4859	28.1001	12.0808	-1.12968	2.52854e-06	5.01096e-06	-2.34754	5.6537e-44	2.03995e-43	1.21785	0.000304558	0.000833761
NGR_c23760	NGR_c23760	NGR_c23760	NGR_c23760	1005	998	41	74	0.9821	0.9303	0.9502	130.166	46.0397	21.7151	-1.4994	2.23054e-14	7.25511e-14	-2.58358	3.80356e-82	1.99292e-81	1.08418	0.000173912	0.000500929
	NGR_c23750	NGR_c23750	NGR_c23750	579	169	35	31	0.9413	0.8446	0.8722	38.2596	68.2188	15.7899	0.834349	0.00254444	0.00378518	-1.27682	8.4658e-07	1.49804e-06	2.11117	5.57152e-09	3.35647e-08
NGR_c23740	NGR_c23740		NGR_c23740	669	1268	37	132	0.997	0.9492	0.9821	248.442	62.4152	58.1893	-1.99294	2.7099e-25	1.35124e-24	-2.09408	4.95182e-82	2.58581e-81	0.101143	0.65551	0.724869
NGR_c23730	NGR_c23730		NGR_c23730	1431	4145	72	334	0.9993	0.9825	0.9993	379.679	56.7816	68.8339	-2.74129	5.19324e-112	7.60325e-111	-2.46359	0	0	-0.277696	0.144193	0.204194
NGR_c23720	NGR_c23720		NGR_c23720	927	1478	71	158	0.9968	0.9892	0.9978	208.991	86.4358	50.2658	-1.27374	1.12908e-16	4.11076e-16	-2.05579	3.08032e-93	1.73914e-92	0.78205	0.00021487	0.00060731
NGR_c23700	NGR_c23700		NGR_c23700	1698	1922	69	231	0.9929	0.8787	0.9971	148.371	45.8592	40.1208	-1.69392	6.07544e-31	3.49352e-30	-1.88678	1.76892e-108	1.11127e-107	0.192859	0.310088	0.393219
NGR_c23660	NGR_c23660	NGR_c23660	NGR_c23660	1050	943	50	63	0.9952	0.9781	0.959	117.721	53.7397	17.6948	-1.13131	1.6437e-09	4.07993e-09	-2.73397	2.47596e-82	1.30061e-81	1.60266	1.45494e-08	8.21322e-08
	NGR_c23650	NGR_c23650	NGR_c23650	846	818	48	63	0.9965	0.8794	0.9125	126.74	64.0303	21.9617	-0.98505	4.98224e-07	1.03889e-06	-2.52882	4.14534e-66	1.90716e-65	1.54377	6.8296e-08	3.5183e-07
	NGR_c23640		NGR_c23640	957	2634	192	453	0.9979	0.9948	0.9948	360.775	226.414	139.599	-0.672132	3.28678e-11	9.01862e-11	-1.36981	1.86092e-95	1.06921e-94	0.697679	5.06736e-08	2.65243e-07
NGR_c23630	NGR_c23630		NGR_c23630	585	279	7	25	0.9829	0.5538	0.6615	62.5145	13.5038	12.6032	-2.21082	4.27668e-07	8.96901e-07	-2.3104	2.29086e-21	6.0503e-21	0.0995825	0.746698	0.802749
NGR_c23620	NGR_c23620		NGR_c23620	303	117	0	16	0.9901	-	0.9604	50.6146	0	15.573	-	4.67508e-06	9.00273e-06	-1.7005	5.3105e-07	9.46741e-07	-13.9268	0.0386342	0.0652196
	NGR_c23600		NGR_c23600	1149	748	48	129	0.993	0.973	0.9861	85.3324	47.145	33.1105	-0.855987	1.866e-05	3.42506e-05	-1.36581	3.7626e-28	1.10294e-27	0.509819	0.036317	0.0619331
		NGR_c23590	NGR_c23590	1914	973	135	254	0.9995	0.9431	0.9911	66.6351	79.5988	39.137	0.256465	0.0521948	0.0666479	-0.76775	2.5746e-15	5.94464e-15	1.02421	1.41872e-10	1.03024e-09
	NGR_c23580		NGR_c23580	1290	623	42	123	0.9977	0.9442	0.9969	63.3039	36.743	28.1197	-0.784826	0.00029577	0.000484834	-1.17071	4.437e-19	1.11429e-18	0.385887	0.126089	0.182867
NGR_c23570			NGR_c23570	1221	764	195	392	0.9934	0.9861	0.9902	82.0181	180.233	94.6817	1.13585	1.01905e-19	4.19332e-19	0.207142	0.0210298	0.0281307	0.928704	1.52552e-12	1.38392e-11
NGR_c23510	NGR_c23510		NGR_c23510	2190	11219	206	502	0.9995	0.9881	0.9954	671.494	106.154	67.6013	-2.66121	7.31148e-292	2.21961e-290	-3.31225	0	0	0.651041	1.15501e-07	5.69404e-07
	NGR_c23500		NGR_c23500	918	1695	130	357	0.9967	0.9434	0.9946	242.024	159.814	114.689	-0.598757	1.61877e-06	3.24644e-06	-1.07743	1.86086e-43	6.66377e-43	0.478671	0.00142222	0.00342652
NGR_c23490	NGR_c23490		NGR_c23490	465	1177	47	218	0.9978	0.9527	0.9978	331.784	114.067	138.261	-1.54036	2.6214e-17	9.77383e-17	-1.26285	8.85064e-39	2.96844e-38	-0.277512	0.24731	0.324519
NGR_c23460	NGR_c23460		NGR_c23460	1710	6801	289	1370	0.9988	0.9912	0.9977	521.325	190.729	236.276	-1.45066	6.93826e-86	8.23154e-85	-1.14171	4.9399e-185	4.4625e-184	-0.308951	0.000781544	0.00197929
NGR_c23420	NGR_c23420		NGR_c23420	909	891	38	101	0.9923	0.9241	0.9769	128.483	47.1775	32.7682	-1.44541	2.16424e-12	6.32224e-12	-1.97121	5.02442e-54	2.05629e-53	0.5258	0.0536648	0.0869856
NGR_c23400		NGR_c23400	NGR_c23400	978	200	59	90	0.9836	0.9581	0.9581	26.8055	68.0813	27.1393	1.34473	5.82558e-09	1.38601e-08	0.0178581	0.896748	0.911478	1.32687	1.2018e-07	5.9059e-07
NGR_c23390	NGR_c23390		NGR_c23390	555	559	6	16	0.9982	0.5207	0.7784	132.023	12.2004	8.50203	-3.4358	2.34164e-19	9.48448e-19	-3.95684	2.87632e-67	1.33925e-66	0.521046	0.365642	0.451362
	NGR_c23330		NGR_c23330	633	218	12	30	0.9842	0.6161	0.981	45.1424	21.394	13.977	-1.07728	0.00735122	0.0104394	-1.69143	6.26596e-12	1.32243e-11	0.614156	0.184121	0.252528
	NGR_c23320		NGR_c23320	1260	500	46	97	0.9952	0.8873	0.9508	52.0154	41.2005	22.7037	-0.336277	0.138084	0.165312	-1.19601	4.55604e-16	1.0736e-15	0.859733	0.00112218	0.00273451
NGR_c23310	NGR_c23310		NGR_c23310	186	111	94	570	0.9892	0.9409	0.9946	78.2244	570.335	903.769	2.86612	1.57453e-38	1.06569e-37	3.53026	3.32866e-180	2.95097e-179	-0.664145	1.55971e-05	5.46118e-05
NGR_c23300			NGR_c23300	645	1026	42	301	0.9845	0.8589	0.9907	208.507	73.486	137.627	-1.50455	8.2556e-15	2.74728e-14	-0.599334	5.79016e-11	1.18249e-10	-0.905218	5.09956e-05	0.000164072
	NGR_c23290		NGR_c23290	471	298	16	40	0.9809	0.8089	0.9597	82.933	38.3366	25.0458	-1.11322	0.00110357	0.00170647	-1.72738	3.03718e-16	7.18428e-16	0.614156	0.133947	0.191393
NGR_c23280	NGR_c23280		NGR_c23280	465	712	11	34	0.9978	0.9075	0.8366	200.705	26.6965	21.5636	-2.91036	2.23322e-21	9.65805e-21	-3.21841	9.27146e-73	4.53532e-72	0.308053	0.463076	0.546974
NGR_c23270	NGR_c23270		NGR_c23270	1104	3657	112	293	0.9982	0.9964	0.9991	434.198	114.489	78.2698	-1.92315	2.1553e-67	2.16685e-66	-2.47183	1.09113e-282	1.345e-281	0.548682	0.000773002	0.00196248
NGR_c23260	NGR_c23260		NGR_c23260	312	34	16	72	0.9679	0.9487	0.984	14.2842	57.8736	68.0571	2.01848	1.76568e-05	3.24766e-05	2.25232	3.72142e-15	8.56065e-15	-0.233841	0.625888	0.699994
NGR_c23240		NGR_c23240	NGR_c23240	3150	938	815	475	0.9984	0.9975	0.9971	39.0323	291.986	44.4712	2.90316	0	0	0.188201	0.0207232	0.0277325	2.71496	6.6627e-239	1.00542e-236
	NGR_c23210	NGR_c23210	NGR_c23210	735	416	30	24	0.9986	0.8503	0.9905	74.1888	46.0626	9.62985	-0.687604	0.0091105	0.0127911	-2.94562	7.50148e-40	2.5505e-39	2.25801	1.50354e-08	8.46444e-08
	NGR_c23200		NGR_c23200	2367	723	53	84	0.9954	0.7567	0.572	40.038	25.2693	10.4659	-0.663986	0.000707482	0.00112029	-1.93567	3.69048e-43	1.31548e-42	1.27169	1.22163e-06	5.06584e-06
NGR_c23190	NGR_c23190		NGR_c23190	687	19533	438	1573	0.9985	0.9971	0.9971	3726.87	719.502	675.255	-2.37289	0	0	-2.46446	0	0	0.0915679	0.234568	0.310233
NGR_c23170	NGR_c23170		NGR_c23170	957	186	45	235	0.9801	0.8966	0.9739	25.4761	53.0659	72.4188	1.05864	2.9775e-05	5.38699e-05	1.50722	2.07338e-26	5.93985e-26	-0.44858	0.0557474	0.0899607
	NGR_c23150	NGR_c23150	NGR_c23150	1509	789	148	3099	0.9867	0.9516	0.9987	68.5362	110.685	605.659	0.691517	3.21106e-07	6.78938e-07	3.14357	0	0	-2.45205	3.0184e-154	2.66783e-152
	NGR_c23140	NGR_c23140	NGR_c23140	396	34	7	99	0.9192	0.548	0.9369	11.2542	19.9488	73.7285	0.825837	0.130584	0.156878	2.71175	4.10388e-25	1.15431e-24	-1.88592	9.45042e-05	0.000288312
NGR_c23130	NGR_c23130		NGR_c23130	3555	1376	60	47	0.9696	0.703	0.5767	50.7354	19.047	3.899	-1.41343	6.47428e-18	2.46588e-17	-3.70181	6.76884e-156	5.42559e-155	2.28839	9.0908e-16	1.06726e-14
NGR_c23100	NGR_c23100	NGR_c23100	NGR_c23100	2079	1722	43	37	0.9981	0.8369	0.7225	108.57	23.3415	5.24859	-2.21766	3.4584e-38	2.3255e-37	-4.37055	9.73432e-218	9.73117e-217	2.1529	6.21486e-11	4.70065e-10
	NGR_c23090		NGR_c23090	474	155	8	1	0.9916	0.5738	0.1899	42.8633	19.047	0.622182	-1.17018	0.0180969	0.0244596	-6.10626	1.19395e-23	3.28216e-23	4.93608	1.14443e-05	4.10232e-05
NGR_c23080	NGR_c23080		NGR_c23080	471	220	2	0	0.9193	0.3822	-	61.2257	4.79208	0	-3.67541	1.64532e-08	3.7978e-08	-	1.01353e-35	3.28191e-35	12.2264	0.0177865	0.0327126
	NGR_c23070		NGR_c23070	1062	248	13	27	0.9812	0.6855	0.5989	30.6097	13.8145	7.49782	-1.14781	0.00247972	0.00369334	-2.02945	1.347e-16	3.20587e-16	0.881636	0.0640354	0.101639
NGR_c23060	NGR_c23060		NGR_c23060	594	236	6	19	0.9832	0.5791	0.8788	52.0784	11.3993	9.43328	-2.19174	4.2178e-06	8.14494e-06	-2.46485	1.52741e-19	3.88317e-19	0.273119	0.567572	0.645272
NGR_c23050	NGR_c23050		NGR_c23050	528	174	1	18	0.9848	0.1705	0.964	43.1964	2.13738	10.0539	-4.337	1.71066e-07	3.68619e-07	-2.10316	1.69242e-12	3.63257e-12	-2.23384	0.119877	0.17513
	NGR_c23040		NGR_c23040	864	275	21	51	0.9676	0.7315	0.8009	41.7207	27.4297	17.4081	-0.605025	0.0638214	0.0803836	-1.261	4.05036e-10	8.05128e-10	0.655976	0.0739566	0.11517
	NGR_c23030		NGR_c23030	1638	342	35	33	0.9963	0.7131	0.7784	27.3681	24.114	5.94149	-0.182625	0.526722	0.566711	-2.2036	1.40835e-24	3.92209e-24	2.02097	1.58378e-08	8.88379e-08
	NGR_c23020		NGR_c23020	1215	189	27	16	0.9942	0.7457	0.6774	20.39	25.0785	3.88364	0.29859	0.275902	0.315193	-2.39238	1.98464e-15	4.60305e-15	2.69097	1.7063e-09	1.10659e-08
	NGR_c23010		NGR_c23010	480	61	9	1	0.9479	0.775	0.1875	16.6579	21.16	0.614404	0.345133	0.401482	0.442968	-4.76088	5.0341e-09	9.68626e-09	5.10601	2.60214e-06	1.036e-05
	NGR_c22970		NGR_c22970	1008	3190	233	599	0.998	0.9692	0.9911	414.823	260.862	175.252	-0.66921	3.34812e-13	1.01891e-12	-1.24307	7.71578e-100	4.56456e-99	0.573858	5.12106e-07	2.27615e-06
NGR_c22940	NGR_c22940		NGR_c22940	795	1243	50	255	0.9962	0.9849	0.9899	204.944	70.977	94.5951	-1.52981	4.76582e-18	1.82528e-17	-1.1154	5.08266e-34	1.61704e-33	-0.414413	0.0635718	0.101266
NGR_c22930	NGR_c22930		NGR_c22930	1104	1318	47	103	0.9964	0.9384	0.9955	156.487	48.0445	27.5146	-1.7036	8.53338e-22	3.75069e-21	-2.50777	1.31043e-104	8.0207e-104	0.804172	0.00189355	0.00441092
NGR_c22920	NGR_c22920		NGR_c22920	936	1403	71	210	0.9776	0.9476	0.9818	196.478	85.6046	66.1666	-1.19861	1.20802e-14	3.98789e-14	-1.57019	1.63745e-62	7.25306e-62	0.371585	0.059198	0.0950332
NGR_c22900	NGR_c22900		NGR_c22900	501	1236	41	218	0.996	0.7804	0.9521	323.38	92.3551	128.326	-1.80797	4.82306e-22	2.14886e-21	-1.33342	5.77808e-44	2.08361e-43	-0.474549	0.052785	0.0856943
NGR_c22870			NGR_c22870	1383	755	41	183	0.9964	0.6674	0.992	71.5578	33.4562	39.0233	-1.09684	1.50549e-07	3.2554e-07	-0.874772	7.69022e-15	1.75469e-14	-0.222064	0.402642	0.487886
NGR_c22860			NGR_c22860	702	1104	54	277	0.9872	0.9031	0.963	206.141	86.8103	116.369	-1.24769	1.93595e-12	5.67676e-12	-0.824921	3.32592e-19	8.36958e-19	-0.422771	0.048235	0.0789288
NGR_c22840	NGR_c22840		NGR_c22840	624	6	113	222	0.4952	0.9647	0.9904	1.26037	204.366	104.921	7.34116	3.5611e-103	4.81526e-102	6.37931	2.97824e-104	1.81749e-103	0.961847	2.60484e-08	1.42874e-07
NGR_c22820	NGR_c22820		NGR_c22820	411	481	179	503	0.9903	0.9854	0.9927	153.404	491.503	360.929	1.67987	1.7937e-33	1.08058e-32	1.23438	3.47426e-40	1.18777e-39	0.445485	0.000481956	0.00127867
	NGR_c22810		NGR_c22810	216	1247	205	1281	0.9907	0.9954	0.9954	756.737	1071.06	1749	0.501179	8.15466e-06	1.53688e-05	1.20867	3.7556e-96	2.17193e-95	-0.707491	6.0206e-12	5.13786e-11
	NGR_c22800		NGR_c22800	447	56	14	50	0.9396	0.953	0.9776	16.4215	35.3456	32.9882	1.10594	0.01157	0.0160298	1.00636	0.0003712	0.000576553	0.0995825	0.731764	0.792339
NGR_c22790	NGR_c22790	NGR_c22790	NGR_c22790	1182	392	323	539	0.9907	0.9865	0.9958	43.4711	308.39	134.483	2.82663	7.4513e-125	1.1802e-123	1.62929	2.05138e-65	9.37514e-65	1.19733	1.51885e-29	3.42962e-28
NGR_c22780	NGR_c22780		NGR_c22780	195	115	60	218	0.9897	0.9897	0.9744	77.3028	347.241	329.699	2.16735	1.25128e-17	4.71361e-17	2.09256	1.01197e-38	3.3904e-38	0.0747901	0.681612	0.747056
NGR_c22770	NGR_c22770	NGR_c22770	NGR_c22770	384	585	592	1046	0.9948	0.9922	0.9948	199.69	1739.82	803.334	3.12311	4.57032e-258	1.21476e-256	2.00824	7.42884e-169	6.25438e-168	1.11487	7.1764e-47	2.28868e-45
	NGR_c22760		NGR_c22760	1203	5297	318	687	0.9992	0.9809	0.9942	577.16	298.316	168.417	-0.952132	2.04038e-36	1.3108e-35	-1.77693	1.87491e-273	2.28836e-272	0.8248	4.47686e-16	5.42042e-15
	NGR_c22730		NGR_c22730	450	409	24	60	0.98	0.9444	0.9756	119.136	60.1885	39.3219	-0.98505	0.000459816	0.000740031	-1.59921	9.47274e-20	2.4192e-19	0.614156	0.0730488	0.114043
	NGR_c22710		NGR_c22710	1956	1029	76	198	0.9995	0.9586	0.9923	68.9571	43.849	29.8533	-0.653155	6.1235e-05	0.000106915	-1.20781	5.76964e-32	1.7959e-31	0.554655	0.00490846	0.0104109
NGR_c22700	NGR_c22700		NGR_c22700	1188	2494	96	346	0.9992	0.9175	0.9941	275.177	91.1947	85.8925	-1.59334	9.776e-37	6.32631e-36	-1.67976	2.22624e-120	1.48129e-119	0.0864181	0.574826	0.651484
NGR_c22690	NGR_c22690		NGR_c22690	1038	1059	54	137	0.9942	0.9624	0.9952	133.731	58.7099	38.9241	-1.18765	3.13512e-11	8.62541e-11	-1.78059	3.2853e-56	1.36531e-55	0.592939	0.0112266	0.0216721
	NGR_c22670		NGR_c22670	2055	15103	960	2519	0.9985	0.9932	0.9971	963.349	527.199	361.503	-0.869712	2.63124e-87	3.1458e-86	-1.41405	0	0	0.544339	4.13302e-22	7.22344e-21
NGR_c22660	NGR_c22660	NGR_c22660	NGR_c22660	294	77	29	294	0.9796	0.9864	0.9898	34.3301	111.318	294.914	1.69714	6.21248e-07	1.28589e-06	3.10275	1.40413e-82	7.39467e-82	-1.40561	1.69157e-08	9.4627e-08
NGR_c22650	NGR_c22650		NGR_c22650	570	385	10	30	0.9737	0.8404	0.9386	88.5356	19.7988	15.5218	-2.16084	3.36114e-09	8.13425e-09	-2.51196	1.16026e-31	3.58804e-31	0.351121	0.430568	0.516865
		NGR_c22630	NGR_c22630	423	141	24	32	0.974	0.9267	0.8629	43.6929	64.0303	22.3103	0.551356	0.0764914	0.0954101	-0.96969	0.000308658	0.000481466	1.52105	0.000139005	0.00040934
NGR_c22580			NGR_c22580	150	2	4	0	0.8267	0.9133	-	1.74772	30.0943	0	4.10594	0.000427608	0.000690708	-	0.663606	0.700869	14.8772	0.000763482	0.00194389
NGR_c22550		NGR_c22550	NGR_c22550	954	9	18	10	0.4612	0.826	0.5744	1.23659	21.2931	3.09134	4.10594	1.15487e-12	3.42043e-12	1.32186	0.0416252	0.0539315	2.78408	4.62012e-07	2.07286e-06
NGR_c22530	NGR_c22530		NGR_c22530	405	63	22	78	0.9827	0.8864	0.9358	20.39	61.3031	56.7983	1.5881	3.31608e-05	5.97164e-05	1.47798	1.46988e-09	2.87654e-09	0.110113	0.68423	0.749262
NGR_c22520	NGR_c22520		NGR_c22520	1065	1918	42	209	0.9981	0.8366	0.9944	236.065	44.5056	57.8752	-2.40712	3.03798e-46	2.34884e-45	-2.02817	1.65944e-118	1.09124e-117	-0.378958	0.125737	0.182529
NGR_c22510	NGR_c22510		NGR_c22510	1689	2586	77	340	0.9994	0.8384	0.9929	200.692	51.4489	59.367	-1.96378	2.66308e-49	2.16436e-48	-1.75725	1.69724e-132	1.2058e-131	-0.206521	0.270764	0.350904
	NGR_c22390		NGR_c22390	1983	195	37	35	0.9909	0.7307	0.4861	12.8897	21.0569	5.20524	0.708068	0.00731098	0.0103846	-1.30819	6.79268e-08	1.25472e-07	2.01625	6.68534e-09	4.00021e-08
	NGR_c22380		NGR_c22380	930	181	27	188	0.9753	0.8871	0.9849	25.511	32.7639	59.617	0.360987	0.198567	0.232155	1.2246	7.05598e-16	1.65702e-15	-0.863618	0.0023052	0.00528037
	NGR_c22370		NGR_c22370	753	28	14	34	0.9283	0.5418	0.992	4.87411	20.982	13.3162	2.10594	3.16962e-05	5.72621e-05	1.44997	7.76614e-05	0.000125442	0.655976	0.134566	0.191966
	NGR_c22320	NGR_c22320	NGR_c22320	159	71	9	117	0.9623	0.8868	0.9811	58.532	63.8793	217.012	0.126123	0.66706	0.699712	1.89048	6.3181e-19	1.57901e-18	-1.76436	4.36558e-05	0.000142758
NGR_c22270		NGR_c22270	NGR_c22270	789	39	16	15	0.9202	0.8631	0.6236	6.47918	22.8854	5.60673	1.82054	7.03956e-05	0.000122255	-0.20865	0.689458	0.725202	2.02919	0.000105288	0.000318229
NGR_c22260	NGR_c22260		NGR_c22260	765	62	32	75	0.9503	0.9451	0.9961	10.6234	47.2067	28.9131	2.15175	3.9132e-10	1.00893e-09	1.44448	5.65554e-09	1.08617e-08	0.707265	0.0206584	0.0373833
NGR_c22220	NGR_c22220		NGR_c22220	897	77	39	127	0.9933	0.9755	0.9944	11.252	49.0667	41.7548	2.12456	8.89428e-12	2.52324e-11	1.89176	2.01018e-20	5.22427e-20	0.232801	0.348076	0.432613
NGR_c22210	NGR_c22210	NGR_c22210	NGR_c22210	2004	38	63	76	0.747	0.8363	0.9266	2.48552	35.4779	11.1844	3.8353	6.10794e-37	3.98593e-36	2.16986	3.22568e-15	7.43408e-15	1.66544	6.18294e-11	4.68223e-10
NGR_c22200		NGR_c22200	NGR_c22200	885	1549	30	398	0.9989	0.9107	0.9819	229.425	38.2554	132.628	-2.58429	2.21036e-40	1.5485e-39	-0.790636	1.27344e-24	3.54958e-24	-1.79365	6.38886e-15	7.02094e-14
	NGR_c22190		NGR_c22190	501	79	10	97	0.9162	0.8064	0.9721	20.6691	22.5256	57.0991	0.124092	0.667246	0.699789	1.46599	2.12206e-11	4.40205e-11	-1.3419	0.00233534	0.00532771
NGR_c22180	NGR_c22180		NGR_c22180	303	14	10	23	0.9571	0.868	0.8647	6.05644	37.2454	22.3862	2.62052	3.42024e-05	6.15206e-05	1.88607	7.6802e-05	0.000124119	0.73445	0.153504	0.215455
NGR_c22170	NGR_c22170		NGR_c22170	1464	48	49	103	0.9146	0.8955	0.9754	4.29766	37.772	20.7487	3.13569	2.10142e-23	9.71926e-23	2.2714	3.23178e-21	8.5099e-21	0.864293	0.00074073	0.00189689
NGR_c22150	NGR_c22150		NGR_c22150	1761	73	37	84	0.8688	0.8518	0.916	5.4337	23.7114	14.0675	2.12557	2.86508e-11	7.93535e-11	1.37235	3.18604e-09	6.16679e-09	0.75322	0.00885276	0.0176855
NGR_c22140	NGR_c22140		NGR_c22140	1476	36	37	84	0.7134	0.8977	0.9153	3.19704	28.2898	16.7837	3.14547	3.30874e-18	1.27432e-17	2.39225	1.04476e-18	2.59742e-18	0.75322	0.00885276	0.0176912
NGR_c22130	NGR_c22130	NGR_c22130	NGR_c22130	1440	42	40	69	0.6583	0.9049	0.9319	3.82313	31.3482	14.1313	3.03556	9.61752e-19	3.76732e-18	1.88607	9.16918e-12	1.92531e-11	1.14949	9.84288e-05	0.000299253
NGR_c22120	NGR_c22120		NGR_c22120	366	55	22	99	0.9699	0.9563	0.9863	19.6976	67.8354	79.7718	1.78402	5.53724e-06	1.05971e-05	2.01786	1.13732e-17	2.76531e-17	-0.233841	0.544282	0.6243
NGR_c22110	NGR_c22110		NGR_c22110	504	38	30	127	0.9802	0.9742	0.9841	9.88292	67.1747	74.3137	2.76491	4.86792e-13	1.47059e-12	2.91062	2.64948e-34	8.45102e-34	-0.14571	0.672402	0.739582
NGR_c22100	NGR_c22100		NGR_c22100	564	34	30	123	0.7553	0.9823	0.9858	7.90191	60.0284	64.3164	2.92537	6.34554e-14	2.005e-13	3.02491	1.18763e-34	3.80582e-34	-0.0995401	0.793806	0.840109
NGR_c22090	NGR_c22090		NGR_c22090	1215	26	36	227	0.7407	0.8938	0.9959	2.80498	33.4381	55.0992	3.57543	1.94449e-20	8.19758e-20	4.29597	6.44902e-86	3.48225e-85	-0.72054	0.0039486	0.00854195
NGR_c22080	NGR_c22080		NGR_c22080	513	9	19	73	0.6335	0.8928	0.9766	2.29963	41.7976	41.9663	4.18395	1.73811e-13	5.37669e-13	4.18976	3.35516e-28	9.84435e-28	-0.00581326	0.93279	0.95124
	NGR_c22070		NGR_c22070	1263	20	29	118	0.6936	0.6975	0.985	2.07567	25.9125	27.5533	3.642	3.73532e-17	1.3852e-16	3.73058	1.19748e-40	4.11211e-40	-0.0885783	0.828296	0.86903
NGR_c22060	NGR_c22060		NGR_c22060	2613	71	133	535	0.8354	0.9835	0.9981	3.56165	57.4417	60.3823	4.01148	2.90248e-79	3.23292e-78	4.08351	2.82758e-192	2.6115e-191	-0.0720289	0.63134	0.704183
NGR_c22050	NGR_c22050		NGR_c22050	441	5	23	148	0.7483	0.8821	0.9819	1.48615	58.8578	98.9734	5.30758	3.65008e-19	1.465e-18	6.05739	1.17561e-68	5.55318e-68	-0.749808	0.0174209	0.0322221
NGR_c22040	NGR_c22040		NGR_c22040	567	18	21	128	0.9312	0.8748	0.9665	4.16123	41.7976	66.5767	3.32834	8.28024e-12	2.35227e-11	3.99994	1.43484e-46	5.36806e-46	-0.671599	0.0461516	0.0761237
NGR_c22030	NGR_c22030		NGR_c22030	987	64	44	128	0.9787	0.9595	0.923	8.49953	50.3095	38.2462	2.56538	1.20045e-16	4.36802e-16	2.16986	1.55113e-24	4.31777e-24	0.395515	0.110063	0.163064
NGR_c22010	NGR_c22010		NGR_c22010	207	12	33	144	0.8696	0.9469	0.9855	7.59877	179.911	205.158	4.56538	8.39516e-24	3.94172e-23	4.75482	4.6e-59	1.96444e-58	-0.189447	0.539512	0.620323
	NGR_c22000		NGR_c22000	369	212	34	210	0.9919	0.9512	0.9946	75.3081	103.984	167.837	0.465487	0.075394	0.0941361	1.15619	4.12168e-16	9.71988e-16	-0.690699	0.00767222	0.0155735
NGR_c21970			NGR_c21970	1182	80	29	63	0.978	0.901	0.8367	8.87166	27.6882	15.7188	1.642	1.19168e-06	2.4055e-06	0.825213	0.000758828	0.00115514	0.816785	0.0123123	0.0235547
	NGR_c21960	NGR_c21960	NGR_c21960	234	88	12	583	0.9915	0.9359	0.9915	49.2946	57.8736	734.765	0.231476	0.500654	0.541392	3.89778	1.97718e-201	1.8765e-200	-3.66631	6.6648e-43	1.95427e-41
NGR_c21950	NGR_c21950		NGR_c21950	795	49	38	223	0.9472	0.9774	0.9899	8.07907	53.9425	82.7243	2.73916	7.54906e-16	2.64281e-15	3.35605	2.85652e-68	1.34522e-67	-0.616889	0.0127778	0.02434
NGR_c21940		NGR_c21940	NGR_c21940	1338	81	32	27	0.9843	0.8124	0.9185	7.93526	26.9904	5.95118	1.76609	7.04788e-08	1.55662e-07	-0.415101	0.20687	0.242216	2.1812	1.15365e-08	6.62735e-08
NGR_c21920	NGR_c21920	NGR_c21920	NGR_c21920	789	12077	103	2251	0.9987	0.981	0.9987	2006.39	147.325	841.384	-3.76753	0	0	-1.25376	0	0	-2.51377	1.74863e-115	1.17595e-113
		NGR_c21910	NGR_c21910	177	5717	504	4488	0.9944	0.9944	0.9944	4233.77	3213.45	7477.82	-0.397818	8.0059e-10	2.01793e-09	0.820676	7.68028e-173	6.59162e-172	-1.21849	1.10111e-89	6.08265e-88
		NGR_c21870	NGR_c21870	1284	1369	253	378	0.9984	0.9914	0.9969	139.756	222.367	86.8205	0.670032	9.98384e-11	2.67084e-10	-0.686803	1.44882e-17	3.50892e-17	1.35683	1.57558e-28	3.45679e-27
NGR_c21840	NGR_c21840	NGR_c21840	NGR_c21840	1689	69	58	81	0.849	0.8703	0.9544	5.3549	38.7537	14.1433	2.8554	2.0016e-24	9.63163e-24	1.40119	3.38914e-09	6.55375e-09	1.45421	1.61544e-08	9.04501e-08
NGR_c21820		NGR_c21820	NGR_c21820	2448	179	57	89	0.9824	0.8207	0.924	9.5846	26.2771	10.722	1.45502	1.00724e-09	2.5234e-09	0.161779	0.373138	0.417461	1.29324	3.44664e-07	1.58193e-06
NGR_c21780	NGR_c21780		NGR_c21780	585	15	16	59	0.8957	0.8188	0.9573	3.36099	30.8659	29.7435	3.19905	4.73662e-09	1.13565e-08	3.14561	3.9894e-18	9.78455e-18	0.0534407	0.810586	0.853924
	NGR_c21770		NGR_c21770	519	138	14	16	0.973	0.7996	0.9268	34.8533	30.4422	9.09176	-0.195225	0.729648	0.757283	-1.93866	2.59568e-09	5.04938e-09	1.74344	0.0010888	0.00266262
NGR_c21760	NGR_c21760	NGR_c21760	NGR_c21760	1125	1122	27	18	0.9956	0.8853	0.5716	130.729	27.0848	4.71863	-2.27102	5.54088e-26	2.83358e-25	-4.79207	8.29566e-150	6.42472e-149	2.52105	7.40714e-09	4.4023e-08
NGR_c21750	NGR_c21750		NGR_c21750	756	986	15	23	0.996	0.6151	0.6799	170.957	22.3916	8.97225	-2.93261	2.34124e-29	1.29922e-28	-4.25202	3.1481e-123	2.12669e-122	1.31941	0.00629748	0.0130397
NGR_c21740	NGR_c21740	NGR_c21740	NGR_c21740	2190	10719	62	74	0.9986	0.8324	0.8205	641.568	31.9494	9.96513	-4.32774	0	0	-6.00857	0	0	1.68083	6.41858e-11	4.84881e-10
NGR_c21730		NGR_c21730	NGR_c21730	1428	49	53	20	0.9503	0.9552	0.7808	4.4978	41.8854	4.13045	3.21916	6.19624e-26	3.1635e-25	-0.122921	0.800116	0.826012	3.34208	1.51618e-21	2.58419e-20
	NGR_c21690	NGR_c21690	NGR_c21690	1161	856	67	111	0.9897	0.9018	0.9819	96.6437	65.1264	28.1959	-0.569433	0.0012443	0.0019131	-1.77719	1.25812e-45	4.64515e-45	1.20776	1.82077e-07	8.70564e-07
NGR_c21680		NGR_c21680	NGR_c21680	909	77	33	43	0.978	0.9714	0.8801	11.1035	40.9699	13.9508	1.88355	9.01138e-09	2.126e-08	0.329339	0.219098	0.255566	1.55421	6.24878e-06	2.34737e-05
	NGR_c21660	NGR_c21660	NGR_c21660	1998	408	52	54	0.9945	0.8784	0.8829	26.7668	29.3713	7.97065	0.133959	0.483244	0.524213	-1.74768	4.698e-22	1.25632e-21	1.88164	7.03422e-11	5.27524e-10
	NGR_c21650		NGR_c21650	1632	425	40	83	0.9969	0.8732	0.9565	34.1351	27.6602	14.9987	-0.303446	0.221108	0.256908	-1.18642	1.03238e-13	2.28729e-13	0.882972	0.0018249	0.00426062
	NGR_c21640	NGR_c21640	NGR_c21640	828	178	28	14	0.9964	0.837	0.7935	28.1788	38.163	4.98647	0.437566	0.122099	0.147284	-2.49852	3e-15	6.91654e-15	2.93608	1.03175e-10	7.61748e-10
	NGR_c21610		NGR_c21610	783	319	24	40	0.9949	0.8646	0.9923	53.4024	34.5911	15.0659	-0.626505	0.0377214	0.0490157	-1.82562	1.67576e-18	4.1495e-18	1.19912	0.00159936	0.0037971
NGR_c21600		NGR_c21600	NGR_c21600	2100	30	48	33	0.6395	0.8352	0.481	1.87255	25.7951	4.63436	3.78402	3.10408e-28	1.67891e-27	1.30736	0.000327712	0.000510544	2.47665	3.24062e-14	3.34162e-13
NGR_c21570		NGR_c21570	NGR_c21570	903	22	19	12	0.8583	0.856	0.6058	3.1935	23.7455	3.91912	2.89444	2.3092e-09	5.65699e-09	0.295392	0.517536	0.561746	2.59905	6.9272e-07	3.01397e-06
	NGR_c21540	NGR_c21540	NGR_c21540	474	509	53	5319	0.9958	0.9873	0.9979	140.758	126.186	3309.38	-0.157656	0.488372	0.529497	4.55528	0	0	-4.71294	0	0
		NGR_c21520	NGR_c21520	1062	631	131	234	0.9915	0.9708	0.968	77.882	139.207	64.9811	0.837872	1.06405e-08	2.49137e-08	-0.26127	0.0174526	0.0235441	1.09914	1.94704e-11	1.57058e-10
NGR_c21490	NGR_c21490		NGR_c21490	1107	2226	1182	3245	0.9991	0.9973	0.9991	263.578	1204.99	864.495	2.19272	0	0	1.71363	0	0	0.479095	1.63872e-21	2.77016e-20
NGR_c21480			NGR_c21480	879	512	25	188	0.9977	0.9124	0.9784	76.3507	32.0971	63.0761	-1.2502	2.05086e-06	4.09313e-06	-0.27555	0.0245522	0.0325748	-0.974649	0.000753354	0.00192524
NGR_c21450	NGR_c21450		NGR_c21450	1365	1701	62	286	0.9993	0.9216	0.9927	163.344	51.2594	61.7915	-1.67203	4.22312e-27	2.22965e-26	-1.40243	2.16268e-64	9.74702e-64	-0.269591	0.191917	0.261424
NGR_c21440	NGR_c21440		NGR_c21440	1386	2350	72	243	0.9993	0.9776	0.9798	222.247	58.6252	51.7057	-1.92258	8.06842e-44	6.06404e-43	-2.10377	2.046e-151	1.60261e-150	0.181196	0.328722	0.412202
NGR_c21430	NGR_c21430		NGR_c21430	1146	3077	73	342	0.9991	0.9546	0.9921	351.945	71.8874	88.011	-2.29154	1.39395e-69	1.43163e-68	-1.9996	9.70584e-186	8.78066e-185	-0.291944	0.12054	0.175934
NGR_c21420	NGR_c21420		NGR_c21420	717	1020	47	203	0.9958	0.9721	0.9833	186.472	73.9765	83.4973	-1.33382	1.22577e-12	3.62174e-12	-1.15916	7.58928e-30	2.29421e-29	-0.174663	0.488042	0.571013
NGR_c21410	NGR_c21410		NGR_c21410	1290	3164	106	452	0.9984	0.9915	0.9915	321.499	92.7323	103.334	-1.79367	9.7696e-54	8.37994e-53	-1.63749	4.7351e-147	3.62634e-146	-0.156175	0.331204	0.41481
	NGR_c21390		NGR_c21390	837	227	14	39	0.9892	0.7838	0.9247	35.5494	18.8763	13.7415	-0.913249	0.0167219	0.0226953	-1.37129	1.53695e-09	3.004e-09	0.458036	0.268288	0.348425
	NGR_c21370	NGR_c21370	NGR_c21370	207	120	6	109	0.9903	0.9034	0.9855	75.9877	32.7111	155.293	-1.21598	0.0358112	0.0466706	1.03115	9.3861e-08	1.72706e-07	-2.24714	4.74866e-06	1.80245e-05
	NGR_c21360		NGR_c21360	1647	788	56	137	0.9927	0.9047	0.9794	62.714	38.3715	24.5314	-0.708752	0.000178254	0.000298844	-1.35416	3.19046e-29	9.53287e-29	0.645407	0.00538082	0.0113197
	NGR_c21350		NGR_c21350	954	519	36	68	0.9979	0.8952	0.7914	71.3101	42.5862	21.0211	-0.743721	0.00168619	0.00255695	-1.76227	5.86736e-28	1.71503e-27	1.01855	0.000818472	0.00206352
NGR_c21330	NGR_c21330		NGR_c21330	1650	6325	265	666	0.9988	0.9764	0.9861	502.468	181.249	119.038	-1.47106	1.54496e-81	1.75237e-80	-2.07761	0	0	0.606554	1.80205e-08	1.00535e-07
	NGR_c21320	NGR_c21320	NGR_c21320	1020	2102	165	2084	0.998	0.9971	0.999	270.125	182.557	602.55	-0.56528	3.65294e-07	7.69478e-07	1.15745	1.24341e-144	9.38323e-144	-1.72273	1.34714e-68	6.46105e-67
	NGR_c21300	NGR_c21300	NGR_c21300	939	295	38	18	0.9904	0.9436	0.754	41.1802	45.6702	5.65331	0.149301	0.494104	0.535243	-2.86478	6.3088e-28	1.84319e-27	3.01409	2.34154e-14	2.44302e-13
	NGR_c21290	NGR_c21290	NGR_c21290	1218	3568	249	455	0.9967	0.9918	0.9943	383.981	230.71	110.169	-0.734953	7.1673e-17	2.63269e-16	-1.80132	3.63978e-188	3.32688e-187	1.06636	2.39816e-19	3.60131e-18
NGR_c21280	NGR_c21280	NGR_c21280	NGR_c21280	780	1267	39	65	0.9987	0.9744	0.9205	212.919	56.4267	24.5762	-1.91585	3.7332e-24	1.77571e-23	-3.11497	1.21095e-124	8.27083e-124	1.19912	6.79596e-05	0.000212786
NGR_c21270	NGR_c21270		NGR_c21270	678	5	38	274	0.4307	0.9587	0.9926	0.966657	63.2512	119.184	6.03194	6.01296e-33	3.59443e-32	6.94597	7.63396e-132	5.38642e-131	-0.914021	0.000100316	0.000304242
NGR_c21260	NGR_c21260		NGR_c21260	1263	56	307	1489	0.985	0.9865	0.996	5.81188	274.315	347.686	5.56068	3.9433e-239	9.9677e-238	5.90263	0	0	-0.341949	0.000115957	0.000347087
NGR_c21250	NGR_c21250		NGR_c21250	1365	68	35	72	0.9802	0.8462	0.981	6.52993	28.9368	15.5559	2.14777	6.75096e-11	1.81856e-10	1.25232	3.39376e-07	6.09596e-07	0.895442	0.00307584	0.00685033
	NGR_c21220		NGR_c21220	1215	3276	210	711	0.9967	0.9885	0.9951	353.427	195.055	172.579	-0.857529	9.82964e-20	4.05023e-19	-1.03415	2.66662e-77	1.34923e-76	0.176624	0.116071	0.170092
	NGR_c21190	NGR_c21190	NGR_c21190	534	571	72	113	0.9888	0.9382	0.9551	140.161	152.162	62.4069	0.118523	0.473856	0.515383	-1.16731	1.55651e-17	3.76239e-17	1.28583	1.27183e-08	7.21249e-08
	NGR_c21180		NGR_c21180	1212	424	56	377	0.9711	0.7021	0.9472	45.8559	52.1435	91.7348	0.185379	0.334806	0.376034	1.00036	4.9924e-22	1.33447e-21	-0.814982	3.0845e-05	0.000103211
NGR_c21160	NGR_c21160		NGR_c21160	441	993	34	105	0.9864	0.9456	0.9773	295.15	87.0072	70.2176	-1.76224	1.99577e-17	7.46814e-17	-2.07154	9.22006e-64	4.11346e-63	0.309301	0.25403	0.332139
NGR_c21150	NGR_c21150		NGR_c21150	1026	1638	86	267	0.9971	0.9815	0.9961	209.266	94.5945	76.7466	-1.14551	7.4567e-16	2.61343e-15	-1.44716	6.77574e-65	3.06717e-64	0.301653	0.0886552	0.134044
NGR_c21140	NGR_c21140		NGR_c21140	402	602	22	83	0.995	0.7438	0.9677	196.292	61.7606	60.8902	-1.66824	2.2938e-10	6.01928e-10	-1.68872	1.75615e-30	5.36115e-30	0.020476	0.879136	0.90714
NGR_c21130	NGR_c21130		NGR_c21130	1749	4205	182	473	0.9989	0.976	0.9909	315.144	117.435	79.7566	-1.42415	2.23136e-52	1.87756e-51	-1.98233	2.06824e-250	2.27727e-249	0.558182	1.46483e-05	5.14061e-05
NGR_c21120	NGR_c21120		NGR_c21120	1461	5991	305	937	0.9986	0.9966	0.9966	537.504	235.594	189.141	-1.18997	2.92158e-57	2.61843e-56	-1.50681	2.1215e-246	2.31532e-245	0.316844	0.00099095	0.00245142
	NGR_c21110		NGR_c21110	1434	5212	357	993	0.9972	0.9965	0.9951	476.417	280.953	204.219	-0.761896	2.26e-25	1.13055e-24	-1.22211	7.70252e-158	6.23864e-157	0.460214	4.23536e-07	1.91411e-06
NGR_c21100	NGR_c21100		NGR_c21100	1101	3184	105	399	0.9991	0.9737	0.9918	379.069	107.626	106.876	-1.81643	6.43574e-55	5.59783e-54	-1.82652	3.40052e-171	2.89044e-170	0.0100844	0.915246	0.937521
NGR_c21090	NGR_c21090		NGR_c21090	1392	2927	104	314	0.9978	0.9885	0.9971	275.623	84.3158	66.5252	-1.70882	6.87396e-47	5.36828e-46	-2.05073	2.2202e-182	1.98535e-181	0.341903	0.036191	0.0617863
NGR_c21070	NGR_c21070		NGR_c21070	1122	1708	78	355	0.9973	0.9938	0.9733	199.539	78.4543	93.3106	-1.34675	1.5061e-20	6.37545e-20	-1.09656	5.76458e-45	2.11197e-44	-0.250189	0.172964	0.239028
NGR_c21060	NGR_c21060		NGR_c21060	1410	3035	153	538	0.9993	0.9901	0.9879	282.145	122.458	112.528	-1.20415	2.84852e-30	1.61547e-29	-1.32616	1.20734e-104	7.39706e-104	0.122009	0.34156	0.425369
NGR_c21050	NGR_c21050		NGR_c21050	975	2106	113	317	0.999	0.9703	0.9836	283.13	130.794	95.8849	-1.11417	3.16398e-19	1.27403e-18	-1.56209	2.5459e-92	1.42441e-91	0.447924	0.00507146	0.0107236
NGR_c21040	NGR_c21040		NGR_c21040	921	3726	66	210	0.9989	0.9349	0.9772	530.292	80.8722	67.2443	-2.71307	7.63454e-100	1.00171e-98	-2.97931	0	0	0.266232	0.180265	0.24823
NGR_c21030	NGR_c21030		NGR_c21030	951	3635	71	278	0.9979	0.9832	0.9884	501.021	84.2544	86.2104	-2.57205	1.85366e-92	2.30516e-91	-2.53894	2.68576e-289	3.37109e-288	-0.0331102	0.903682	0.928134
NGR_c21020	NGR_c21020		NGR_c21020	1332	4861	157	458	0.9977	0.991	0.9947	478.359	133.018	101.404	-1.84647	9.7266e-85	1.14301e-83	-2.23797	0	0	0.391501	0.00370604	0.00808507
NGR_c21010	NGR_c21010		NGR_c21010	1761	22608	1224	3633	0.9994	0.996	0.9994	1682.81	784.399	608.417	-1.10121	5.81206e-188	1.22429e-186	-1.46774	0	0	0.366526	4.90842e-14	5.01129e-13
	NGR_c21000		NGR_c21000	954	2878	177	411	0.999	0.9948	0.9969	395.435	209.382	127.054	-0.9173	2.31066e-19	9.3774e-19	-1.638	5.57494e-134	3.98818e-133	0.720695	7.08988e-08	3.63724e-07
	NGR_c20990		NGR_c20990	867	5202	356	1112	0.9988	0.9977	0.9988	786.472	463.389	378.252	-0.763172	2.15362e-25	1.0782e-24	-1.05605	9.37454e-126	6.43123e-125	0.292876	0.000974882	0.0024136
NGR_c20960	NGR_c20960	NGR_c20960	NGR_c20960	405	15	41	71	0.837	0.9679	0.9753	4.85477	114.247	51.701	4.55661	4.71028e-29	2.60453e-28	3.41272	3.25358e-23	8.89667e-23	1.14389	8.66042e-05	0.000266445
NGR_c20950			NGR_c20950	876	1789	96	484	0.9989	0.9772	0.992	267.694	123.675	162.943	-1.11403	1.55288e-16	5.61739e-16	-0.716213	4.6205e-24	1.27584e-23	-0.397817	0.0124467	0.0237824
NGR_c20930	NGR_c20930		NGR_c20930	717	897	22	38	0.9972	0.9066	0.9317	163.986	34.6273	15.63	-2.24359	9.35078e-21	3.98003e-20	-3.39118	2.16722e-95	1.24404e-94	1.14759	0.00347026	0.00765437
	NGR_c20920		NGR_c20920	309	126	5	12	0.9547	0.6796	0.8414	53.4496	18.2611	11.453	-1.54941	0.00949442	0.013309	-2.22246	6.30632e-10	1.24995e-09	0.673049	0.302268	0.385753
NGR_c20910	NGR_c20910		NGR_c20910	240	69	34	239	0.9542	0.9542	0.9875	37.6851	159.876	293.685	2.08488	3.06714e-10	7.95427e-10	2.9622	3.11226e-64	1.39758e-63	-0.87732	0.000461626	0.00122895
NGR_c20890	NGR_c20890		NGR_c20890	273	2889	1677	12148	0.8498	0.9084	0.8352	1387.13	6932.43	13123.1	2.32126	0	0	3.24194	0	0	-0.92068	7.37664e-155	6.71166e-153
NGR_c20880	NGR_c20880		NGR_c20880	876	1182	27	93	0.9954	0.7626	0.9852	176.867	34.7836	31.3094	-2.34618	3.00402e-28	1.62621e-27	-2.49799	1.36947e-93	7.76031e-93	0.151812	0.575184	0.65177
	NGR_c20850	NGR_c20850	NGR_c20850	2076	995	59	30	0.9961	0.8333	0.5607	62.8243	32.073	4.26176	-0.969965	4.015e-08	9.0025e-08	-3.8818	4.28752e-117	2.79865e-116	2.91184	1.39585e-20	2.26076e-19
	NGR_c20840	NGR_c20840	NGR_c20840	465	203	15	5	0.9892	0.9376	0.471	57.2236	36.4043	3.17112	-0.6525	0.0948424	0.116609	-4.17355	4.8567e-26	1.38494e-25	3.52105	1.58902e-07	7.67469e-07
NGR_c20830	NGR_c20830	NGR_c20830	NGR_c20830	393	69	66	100	0.9517	0.9415	0.9593	23.0138	189.525	75.0418	3.04181	9.75676e-30	5.46326e-29	1.70519	2.44904e-14	5.52082e-14	1.33662	1.84499e-08	1.02745e-07
NGR_c20820	NGR_c20820	NGR_c20820	NGR_c20820	303	218	828	885	0.8086	0.9901	0.8185	94.3075	3083.92	861.383	5.03125	0	0	3.19121	5.31648e-252	5.93834e-251	1.84004	2.09548e-142	1.70589e-140
NGR_c20810			NGR_c20810	501	195	76	167	0.992	0.996	0.9641	51.0187	171.195	98.3047	1.74654	3.89242e-16	1.37984e-15	0.946235	8.5445e-10	1.68871e-09	0.800307	9.4611e-05	0.000288496
	NGR_c20800		NGR_c20800	1377	374	31	50	0.9339	0.7407	0.8388	35.6016	25.4064	10.7086	-0.486753	0.0721364	0.0902689	-1.73318	4.00956e-20	1.03165e-19	1.24642	0.000233186	0.000653999
NGR_c20790	NGR_c20790		NGR_c20790	711	13	16	47	0.7046	0.9367	0.9747	2.39666	25.396	19.495	3.40551	1.2319e-09	3.07255e-09	3.02401	3.3587e-14	7.54123e-14	0.381495	0.316938	0.40051
	NGR_c20730		NGR_c20730	3141	6375	465	901	0.9997	0.994	0.9997	266.038	167.071	84.5965	-0.671178	4.58842e-25	2.26063e-24	-1.65297	3.5847e-298	4.58308e-297	0.981787	2.86998e-30	6.62558e-29
NGR_c20690		NGR_c20690	NGR_c20690	780	44	24	24	0.8282	0.9718	0.8526	7.39418	34.7241	9.07428	2.23148	2.2145e-08	5.0588e-08	0.295392	0.391388	0.435439	1.93608	5.09968e-06	1.92859e-05
	NGR_c20670		NGR_c20670	867	36	13	54	0.9504	0.7197	0.955	5.44272	16.9215	18.3684	1.63646	0.000859262	0.00134753	1.75482	9.97016e-09	1.90066e-08	-0.118364	0.883054	0.910576
NGR_c20660	NGR_c20660		NGR_c20660	1200	288	72	449	0.9967	0.9767	0.9917	31.4589	67.7121	110.347	1.10594	5.32646e-08	1.18871e-07	1.81051	9.16138e-64	4.09023e-63	-0.704563	5.69682e-05	0.000181215
NGR_c20650	NGR_c20650		NGR_c20650	441	26	33	194	0.9184	0.9365	0.9683	7.728	84.4482	129.735	3.4499	3.40104e-18	1.30905e-17	4.06933	1.10697e-70	5.30591e-70	-0.619435	0.0202804	0.0367746
NGR_c20580	NGR_c20580		NGR_c20580	420	28	18	37	0.981	0.8238	0.9857	8.73858	48.3658	25.9805	2.46852	1.63171e-07	3.5222e-07	1.57196	1.18341e-05	1.99209e-05	0.896555	0.02984	0.0519764
	NGR_c20570		NGR_c20570	243	18	8	25	0.9342	0.9835	0.8724	9.70954	37.1534	30.341	1.93602	0.00232602	0.00347444	1.64379	0.000189172	0.000299768	0.292228	0.521336	0.603124
	NGR_c20560		NGR_c20560	219	23	10	76	0.9315	0.9589	0.9406	13.7663	51.5313	102.345	1.90431	0.000903256	0.00141295	2.89423	4.6757e-21	1.22754e-20	-0.989916	0.03663	0.0623981
NGR_c20540			NGR_c20540	918	814	44	214	0.9978	0.8573	0.9826	116.229	54.091	68.749	-1.10351	4.13658e-08	9.26839e-08	-0.757557	8.74222e-13	1.89216e-12	-0.345952	0.155375	0.21749
		NGR_c20510	NGR_c20510	1116	94	24	33	0.9731	0.8289	0.7213	11.0407	24.2696	8.72058	1.13632	0.00098614	0.00153369	-0.340334	0.258026	0.297885	1.47665	0.000196408	0.000560507
	NGR_c20500		NGR_c20500	297	23	6	28	0.9697	0.734	0.9899	10.1509	22.7987	27.8033	1.16735	0.0626496	0.0791168	1.45365	0.000319564	0.000498101	-0.286309	0.783592	0.833147
	NGR_c20490		NGR_c20490	573	146	7	31	0.9808	0.7661	0.986	33.3988	13.7866	15.9552	-1.27652	0.0144924	0.0198083	-1.06577	7.30626e-05	0.000118323	-0.210758	0.848416	0.883547
	NGR_c20480	NGR_c20480	NGR_c20480	834	151	24	9	0.9892	0.8345	0.4928	23.7325	32.4758	3.18253	0.452503	0.135969	0.162842	-2.89862	4.8095e-15	1.10267e-14	3.35112	1.1555e-10	8.48049e-10
	NGR_c20470	NGR_c20470	NGR_c20470	1128	263	49	44	0.969	0.9761	0.8723	30.5618	49.0232	11.5037	0.681736	0.00309264	0.00456778	-1.40963	3.05854e-11	6.32139e-11	2.09136	8.32764e-12	7.02907e-11
	NGR_c20460		NGR_c20460	1665	255	32	50	0.9772	0.7117	0.5736	20.0751	21.6896	8.85628	0.111592	0.611804	0.64823	-1.18064	1.06921e-08	2.03766e-08	1.29223	0.000119434	0.000357149
	NGR_c20440	NGR_c20440	NGR_c20440	933	95	18	16	0.97	0.8017	0.6281	13.3467	21.7724	5.05748	0.706014	0.0528548	0.0674629	-1.39999	8.90506e-05	0.000143389	2.10601	2.54634e-05	8.63244e-05
	NGR_c20410		NGR_c20410	2037	206	34	34	0.9779	0.6637	0.7148	13.2559	18.8366	4.92247	0.506907	0.0550624	0.070136	-1.42918	3.08792e-09	5.98248e-09	1.93608	6.52922e-08	3.37198e-07
	NGR_c20400	NGR_c20400	NGR_c20400	630	252	48	46	0.9825	0.9476	0.8937	52.4315	85.9836	21.5334	0.713628	0.00227792	0.00340506	-1.28386	1.33626e-09	2.62169e-09	1.99748	5.90844e-11	4.47984e-10
NGR_c20390		NGR_c20390	NGR_c20390	825	182	44	61	0.9879	0.9127	0.9794	28.9168	60.1885	21.8058	1.05758	3.67568e-05	6.5962e-05	-0.407196	0.0562294	0.0714765	1.46478	6.96702e-07	3.02067e-06
	NGR_c20380		NGR_c20380	888	123	11	27	0.9989	0.6577	0.8559	18.1562	13.9796	8.96698	-0.377138	0.48392	0.524854	-1.01777	0.000470108	0.000726712	0.640628	0.184418	0.252712
NGR_c20350			NGR_c20350	1146	140	33	71	0.9695	0.8386	0.9677	16.0131	32.4971	18.2713	1.02106	0.000476464	0.000766227	0.190325	0.350352	0.394321	0.830731	0.00695114	0.0142171
NGR_c20320		NGR_c20320	NGR_c20320	3693	231	143	186	0.902	0.9412	0.925	8.19908	43.699	14.8535	2.41407	8.83176e-46	6.77758e-45	0.857271	2.7728e-09	5.38715e-09	1.5568	1.25908e-20	2.04998e-19
	NGR_c20310		NGR_c20310	504	102	26	19	0.9067	0.7083	0.8294	26.5278	58.218	11.1178	1.13396	0.000641448	0.00101937	-1.25464	0.000181143	0.000287561	2.3886	4.25116e-08	2.25962e-07
NGR_c20290			NGR_c20290	540	147	36	88	0.9926	0.963	0.9519	35.6825	75.2356	48.0601	1.0762	0.000140772	0.000238197	0.42962	0.0272114	0.0359411	0.646577	0.0237936	0.0424239
	NGR_c20260		NGR_c20260	186	91	8	13	0.9785	0.7473	0.9624	64.1299	48.5391	20.6123	-0.40185	0.550572	0.590116	-1.63749	1.80126e-05	3.0076e-05	1.23564	0.0501332	0.0817754
NGR_c20230	NGR_c20230		NGR_c20230	570	296	8	26	0.993	0.6018	0.9035	68.069	15.8391	13.4522	-2.10351	4.01894e-07	8.44564e-07	-2.33915	6.88724e-23	1.87415e-22	0.235644	0.582394	0.658613
NGR_c20220	NGR_c20220		NGR_c20220	888	1708	70	161	0.9989	0.9865	0.9775	252.12	88.961	53.4698	-1.50286	9.49566e-24	4.44159e-23	-2.23731	7.24018e-119	4.7662e-118	0.73445	0.0005066	0.00134003
	NGR_c20210		NGR_c20210	939	272	22	43	0.9563	0.8882	0.902	37.9696	26.4406	13.5051	-0.522086	0.108221	0.132036	-1.49134	1.91064e-12	4.09384e-12	0.969251	0.0109981	0.0212641
	NGR_c20200		NGR_c20200	822	82	17	13	0.9453	0.6776	0.6788	13.076	23.3395	4.66409	0.835856	0.0293216	0.038603	-1.48725	0.000149103	0.000237551	2.32311	1.20853e-05	4.31458e-05
NGR_c20190	NGR_c20190		NGR_c20190	2037	2046	71	225	0.9975	0.8439	0.9892	131.658	39.3353	32.5752	-1.7429	4.89658e-34	2.99058e-33	-2.01495	2.7628e-125	1.89117e-124	0.27205	0.157387	0.220107
NGR_c20170	NGR_c20170		NGR_c20170	1779	9109	204	434	0.9983	0.9865	0.9927	671.161	129.41	71.9464	-2.37471	6.02418e-211	1.37161e-209	-3.22166	0	0	0.846958	2.51984e-11	2.02208e-10
NGR_c20160	NGR_c20160	NGR_c20160	NGR_c20160	573	2276	62	114	0.9983	0.9634	0.9878	520.655	122.11	58.674	-2.09214	7.12054e-47	5.54686e-46	-3.14953	8.14924e-225	8.36277e-224	1.05739	6.977e-06	2.59259e-05
NGR_c20150	NGR_c20150		NGR_c20150	846	66	50	138	0.9634	0.9657	0.9858	10.226	66.6983	48.1066	2.70541	5.94976e-20	2.46797e-19	2.23399	2.67522e-27	7.73202e-27	0.471416	0.0467978	0.0771484
NGR_c20130	NGR_c20130		NGR_c20130	597	343	5	45	0.9916	0.2764	0.9531	75.3099	9.45171	22.2297	-2.99419	4.46336e-11	1.21341e-10	-1.76035	6.26202e-19	1.56563e-18	-1.23384	0.0648926	0.102788
	NGR_c20120		NGR_c20120	645	843	74	177	0.9969	0.9612	0.9767	171.317	129.475	80.9299	-0.40399	0.0192919	0.0259333	-1.08192	1.55258e-22	4.1917e-22	0.677932	0.000878492	0.00219517
NGR_c20090		NGR_c20090	NGR_c20090	813	83	23	16	0.9569	0.8057	0.7749	13.382	31.9266	5.80397	1.25447	0.000456118	0.000735035	-1.20518	0.00112091	0.00168599	2.45965	1.43372e-07	6.99561e-07
	NGR_c20070		NGR_c20070	375	81	6	75	0.9707	0.7973	0.9413	28.313	18.0566	58.9828	-0.648943	0.355956	0.398128	1.05883	5.7471e-06	9.8132e-06	-1.70777	0.00167062	0.0039481
NGR_c20060	NGR_c20060		NGR_c20060	1032	452	25	68	0.9961	0.8585	0.9612	57.4105	27.3385	19.4323	-1.07038	7.92568e-05	0.0001368	-1.56285	4.86622e-21	1.27702e-20	0.492477	0.132253	0.189365
NGR_c20050			NGR_c20050	1128	805	27	180	0.9787	0.805	0.9885	93.5447	27.0128	47.0608	-1.79201	1.21389e-14	4.00511e-14	-0.991131	5.8195e-19	1.45676e-18	-0.800882	0.00520656	0.0109829
	NGR_c20040	NGR_c20040	NGR_c20040	633	177	22	21	0.9968	0.9005	0.8973	36.6523	39.2224	9.78388	0.097771	0.67705	0.70947	-1.90543	2.22292e-11	4.60818e-11	2.0032	7.46966e-06	2.76074e-05
NGR_c20030	NGR_c20030		NGR_c20030	3075	469	111	499	0.9961	0.9662	0.9961	19.9922	40.7373	47.8576	1.02692	2.84742e-10	7.39995e-10	1.25931	3.87116e-41	1.33825e-40	-0.232396	0.128638	0.185175
	NGR_c20010		NGR_c20010	807	130	20	139	0.9839	0.8166	0.9864	21.1155	27.9686	50.7969	0.405505	0.208288	0.243107	1.26643	9.70972e-13	2.09936e-12	-0.860929	0.00962904	0.0190274
	NGR_c20000		NGR_c20000	1185	96	36	123	0.9806	0.7814	0.9941	10.619	34.2846	30.6113	1.69091	3.50914e-08	7.88252e-08	1.52741	7.26136e-15	1.65806e-14	0.163494	0.50643	0.588852
NGR_c19990	NGR_c19990		NGR_c19990	687	56	71	341	0.9622	0.9432	0.9956	10.6847	116.632	146.384	3.44834	7.2697e-37	4.7341e-36	3.77613	2.03068e-115	1.30894e-114	-0.327797	0.0831074	0.127274
NGR_c19970	NGR_c19970		NGR_c19970	243	10	48	202	0.93	0.9547	0.9835	5.39419	222.92	245.155	5.36898	3.01716e-38	2.03101e-37	5.50614	2.72126e-89	1.49548e-88	-0.137165	0.59289	0.668041
NGR_c19960	NGR_c19960	NGR_c19960	NGR_c19960	675	82	23	560	0.9081	0.8756	0.9985	15.9236	38.4538	244.669	1.27195	0.000392168	0.000636117	3.94159	2.12322e-195	1.97571e-194	-2.66964	1.29106e-31	3.10809e-30
	NGR_c19930		NGR_c19930	879	858	74	158	0.9954	0.9374	0.8567	127.947	95.0074	53.0107	-0.429436	0.0124246	0.0171409	-1.27119	5.79394e-29	1.72121e-28	0.841756	5.62972e-05	0.000179264
NGR_c19920			NGR_c19920	1431	955	53	248	0.9944	0.7973	0.9909	87.4774	41.7976	51.1102	-1.06549	6.94014e-09	1.64549e-08	-0.775299	2.75114e-15	6.34752e-15	-0.290192	0.194335	0.264486
	NGR_c19910	NGR_c19910	NGR_c19910	153	212	19	378	0.9739	0.6275	0.9216	181.625	140.145	728.611	-0.374048	0.31765	0.358456	2.00418	4.19386e-62	1.8484e-61	-2.37823	2.05306e-19	3.10569e-18
	NGR_c19900	NGR_c19900	NGR_c19900	402	2644	213	3746	0.9975	0.9975	0.9975	862.12	597.955	2748.13	-0.527852	7.58948e-08	1.67504e-07	1.67249	0	0	-2.20034	5.96986e-165	5.95734e-163
NGR_c19890	NGR_c19890		NGR_c19890	612	102	27	120	0.9739	0.9428	0.9853	21.8465	49.7883	57.8263	1.18841	0.000303046	0.000496105	1.40433	6.03182e-13	1.31195e-12	-0.215919	0.528982	0.610485
NGR_c19880	NGR_c19880	NGR_c19880	NGR_c19880	888	70	71	84	0.9876	0.9887	0.9899	10.3328	90.2319	27.8973	3.12641	6.6377e-33	3.96406e-32	1.4329	9.0428e-10	1.78377e-09	1.69351	2.13026e-12	1.90737e-11
NGR_c19860	NGR_c19860	NGR_c19860	NGR_c19860	117	5	64	35	0.9145	0.9573	0.9915	5.60165	617.318	88.2222	6.78402	1.87637e-57	1.68411e-56	3.97722	9.47126e-14	2.1014e-13	2.8068	2.74684e-21	4.60561e-20
NGR_c19850	NGR_c19850	NGR_c19850	NGR_c19850	720	263	3236	2141	0.9944	0.9986	0.9972	47.8801	5072.14	876.96	6.72702	0	0	4.19501	0	0	2.53201	0	0
	NGR_c19810		NGR_c19810	711	231	21	42	0.9747	0.6596	0.9494	42.5868	33.3322	17.4211	-0.353487	0.319842	0.360667	-1.28957	5.88358e-09	1.12962e-08	0.936084	0.015644	0.0292061
	NGR_c19800	NGR_c19800	NGR_c19800	564	1195	156	219	0.9982	0.9681	0.9929	277.729	312.148	114.515	0.168552	0.162355	0.192581	-1.27815	4.84254e-40	1.65191e-39	1.4467	4.55484e-20	7.15249e-19
	NGR_c19790	NGR_c19790	NGR_c19790	1944	861	105	161	0.9985	0.9053	0.9609	58.0549	60.9548	24.4245	0.0703211	0.600812	0.637893	-1.24909	2.44602e-28	7.19732e-28	1.31941	2.57306e-12	2.28401e-11
	NGR_c19780	NGR_c19780	NGR_c19780	1269	2132	200	372	0.9945	0.9732	0.9779	220.221	177.862	86.4524	-0.308191	0.00331376	0.00488157	-1.34897	6.77454e-76	3.40267e-75	1.04078	2.7793e-15	3.14936e-14
	NGR_c19770	NGR_c19770	NGR_c19770	630	346	25	34	0.9984	0.8921	0.9143	71.9893	44.7831	15.916	-0.684827	0.0186531	0.0251347	-2.1773	1.61482e-24	4.49304e-24	1.49248	0.000128784	0.000381603
	NGR_c19760		NGR_c19760	1020	4995	305	596	0.9971	0.9863	0.9843	641.9	337.454	172.322	-0.927659	4.36608e-33	2.61753e-32	-1.89724	5.4445e-281	6.69793e-280	0.969581	4.83412e-20	7.57182e-19
NGR_c19750	NGR_c19750		NGR_c19750	255	5	21	33	0.5961	0.949	0.9529	2.57017	92.9381	38.1654	5.17633	2.29606e-17	8.58147e-17	3.89233	7.71284e-13	1.67346e-12	1.28401	0.00174745	0.00410614
	NGR_c19740	NGR_c19740	NGR_c19740	435	65	12	3	0.9586	0.9172	0.5034	19.5865	31.132	2.03389	0.66854	0.117749	0.142315	-3.26754	9.73752e-08	1.79066e-07	3.93608	7.65268e-07	3.27889e-06
NGR_c19720	NGR_c19720		NGR_c19720	522	94	92	199	0.9636	0.9885	0.9943	23.6042	198.899	112.429	3.07492	3.41918e-41	2.43671e-40	2.2519	5.33312e-39	1.79355e-38	0.823021	1.11844e-05	4.0208e-05
	NGR_c19700		NGR_c19700	1020	239	40	214	0.9686	0.901	0.9686	30.7135	44.2563	61.8741	0.527006	0.032515	0.042572	1.01046	2.16454e-13	4.74634e-13	-0.483455	0.051061	0.0830698
NGR_c19690	NGR_c19690	NGR_c19690	NGR_c19690	1188	151	38	330	0.9689	0.862	0.9983	16.6607	36.0979	81.9206	1.11547	5.6653e-05	9.96456e-05	2.29778	3.86348e-65	1.75788e-64	-1.18231	1.45702e-07	7.09808e-07
NGR_c19680	NGR_c19680		NGR_c19680	1227	11309	33	143	0.9992	0.8883	0.9853	1208.12	30.3518	34.3706	-5.31484	0	0	-5.13545	0	0	-0.179393	0.564596	0.642478
NGR_c19670		NGR_c19670	NGR_c19670	2025	863	208	310	0.998	0.9684	0.9867	55.8622	115.919	45.1473	1.05317	1.51231e-18	5.8904e-18	-0.307231	0.00115408	0.00173335	1.3604	7.3219e-24	1.37692e-22
NGR_c19660		NGR_c19660	NGR_c19660	417	41	20	24	0.976	0.94	0.9544	12.8878	54.1264	16.9735	2.07032	1.19288e-06	2.40635e-06	0.397272	0.265012	0.305381	1.67305	0.000174573	0.000502365
NGR_c19650	NGR_c19650		NGR_c19650	1059	314	122	438	0.9726	0.9773	0.9953	38.8656	130.011	121.976	1.74206	1.0411e-24	5.06883e-24	1.65003	1.68108e-54	6.8891e-54	0.0920341	0.509896	0.592548
	NGR_c19630		NGR_c19630	582	36	9	99	0.8419	0.8488	0.9948	8.10796	17.4516	50.1658	1.10594	0.0363048	0.0472741	2.62929	2.8957e-24	8.02445e-24	-1.52335	0.000732278	0.00187603
	NGR_c19620	NGR_c19620	NGR_c19620	909	413	54	443	0.9901	0.9824	0.9835	59.555	67.0416	143.726	0.170834	0.377378	0.420418	1.27103	2.99644e-37	9.89433e-37	-1.10019	7.47594e-09	4.43893e-08
	NGR_c19600		NGR_c19600	3231	100	56	191	0.7895	0.7357	0.9573	4.05691	19.5599	17.4338	2.26944	1.26614e-17	4.7667e-17	2.10343	2.25882e-34	7.2161e-34	0.16601	0.419384	0.504713
NGR_c19590	NGR_c19590		NGR_c19590	1119	28	24	57	0.882	0.8177	0.9786	3.2799	24.2045	15.0224	2.88355	2.57476e-11	7.16008e-11	2.1954	5.90354e-12	1.2468e-11	0.688156	0.0478996	0.0786087
NGR_c19580	NGR_c19580		NGR_c19580	1113	51	48	139	0.8374	0.9353	0.9973	6.0063	48.6699	36.8311	3.01848	5.8125e-22	2.57857e-21	2.61638	3.28886e-33	1.0394e-32	0.402105	0.0913176	0.1377
NGR_c19550	NGR_c19550		NGR_c19550	981	45	328	1226	0.9348	0.9898	0.998	6.01279	377.329	368.567	5.97164	2.25844e-267	6.21623e-266	5.93775	0	0	0.0338925	0.688242	0.752723
NGR_c19540	NGR_c19540		NGR_c19540	2025	8	110	433	0.239	0.9457	0.9857	0.517842	61.3031	63.0606	6.8873	5.45838e-98	7.04245e-97	6.92808	2.54402e-207	2.47133e-206	-0.0407797	0.822998	0.864204
NGR_c19530	NGR_c19530		NGR_c19530	990	12	49	188	0.5535	0.9081	0.9909	1.58883	55.8568	56.0039	5.13569	8.70156e-38	5.83212e-37	5.13949	2.9245e-80	1.50556e-79	-0.00379522	0.96324	0.975219
	NGR_c19520	NGR_c19520	NGR_c19520	609	82	19	176	0.9951	0.7373	0.9967	17.6494	35.2088	85.2297	0.99632	0.00797938	0.0113055	2.27174	4.46546e-35	1.43843e-34	-1.27542	5.7445e-05	0.000182544
NGR_c19510	NGR_c19510	NGR_c19510	NGR_c19510	1713	58	103	169	0.878	0.9691	0.9831	4.43816	67.857	29.0954	3.93446	1.16517e-60	1.08837e-59	2.71276	1.06426e-41	3.72072e-41	1.2217	7.58498e-11	5.65401e-10
NGR_c19500	NGR_c19500		NGR_c19500	195	2	12	13	0.4718	0.8513	0.959	1.3444	69.4483	19.6609	5.69091	2.87616e-11	7.96248e-11	3.8703	8.32328e-06	1.41108e-05	1.82061	0.0017189	0.00404367
	NGR_c19480		NGR_c19480	996	5579	398	1055	0.9508	0.9478	0.9498	734.225	450.961	312.384	-0.703221	7.9229e-24	3.72563e-23	-1.2329	4.4254e-171	3.75128e-170	0.529681	1.18447e-09	7.86297e-09
NGR_c19460	NGR_c19460		NGR_c19460	1773	149	130	322	0.9267	0.9329	0.9966	11.0156	82.7465	53.5603	2.90914	1.70909e-53	1.46193e-52	2.28161	4.8931e-63	2.17206e-62	0.627535	4.38144e-05	0.000143125
NGR_c19440	NGR_c19440		NGR_c19440	1143	88	37	174	0.9291	0.9274	0.9851	10.0918	36.5317	44.8951	1.85597	1.89281e-09	4.67577e-09	2.15337	1.98157e-32	6.21172e-32	-0.297406	0.274776	0.355508
NGR_c19420		NGR_c19420	NGR_c19420	1740	95	37	51	0.9259	0.804	0.8586	7.1566	23.9976	8.64403	1.74554	1.01524e-08	2.38158e-08	0.272431	0.26373	0.304017	1.47311	4.63126e-06	1.76005e-05
	NGR_c19370		NGR_c19370	1125	38	23	68	0.8089	0.6356	0.9876	4.42755	23.0723	17.8259	2.38158	9.38592e-09	2.21099e-08	2.0094	1.47306e-12	3.16722e-12	0.372183	0.255908	0.334101
	NGR_c19360	NGR_c19360	NGR_c19360	2025	326	55	70	0.9822	0.924	0.8237	21.1021	30.6516	10.1946	0.538577	0.0114979	0.0159334	-1.04958	3.54786e-09	6.85639e-09	1.58816	3.7072e-09	2.30517e-08
NGR_c19330	NGR_c19330	NGR_c19330	NGR_c19330	2931	3609	88	129	0.9904	0.8161	0.753	161.4	33.883	12.9798	-2.25201	8.0681e-80	9.05177e-79	-3.63629	0	0	1.38429	2.58374e-11	2.06532e-10
	NGR_c19320		NGR_c19320	843	178	19	7	0.968	0.6797	0.4958	27.6774	25.4355	2.44887	-0.121861	0.819768	0.840951	-3.49852	2.01452e-20	5.23335e-20	3.37666	8.1215e-09	4.79006e-08
NGR_c19300			NGR_c19300	576	98	29	51	0.9844	0.9983	0.9965	22.3016	56.8186	26.1122	1.34922	3.34588e-05	6.02181e-05	0.227577	0.343726	0.387569	1.12164	0.00107605	0.00263455
NGR_c19290	NGR_c19290		NGR_c19290	444	251	60	270	0.9932	0.9392	0.9887	74.1008	152.505	179.34	1.04129	2.2662e-06	4.50983e-06	1.27513	1.73771e-23	4.76638e-23	-0.233841	0.271958	0.35223
NGR_c19260			NGR_c19260	918	168	45	108	0.9891	0.8333	0.9902	23.9883	55.3203	34.6958	1.20548	3.14668e-06	6.15715e-06	0.532431	0.0029646	0.0043043	0.673049	0.00925918	0.0183965
NGR_c19240	NGR_c19240	NGR_c19240	NGR_c19240	771	848	32	49	0.9961	0.8794	0.9001	144.17	46.8393	18.7429	-1.62198	1.19346e-13	3.72536e-13	-2.94335	1.08557e-79	5.56083e-79	1.32137	8.97084e-05	0.000275038
	NGR_c19230	NGR_c19230	NGR_c19230	945	403	24	18	0.9989	0.8921	0.6646	55.8992	28.6612	5.61741	-0.963729	0.000638912	0.00101586	-3.31485	7.95962e-43	2.8242e-42	2.35112	1.8366e-07	8.77457e-07
NGR_c19220			NGR_c19220	993	1208	368	903	0.995	0.997	0.994	159.459	418.228	268.185	1.3911	1.68627e-49	1.37953e-48	0.750039	3.2976e-31	1.01621e-30	0.641064	3.2026e-12	2.81456e-11
	NGR_c19170	NGR_c19170	NGR_c19170	726	299	40	66	0.9835	0.905	0.9036	53.9842	62.1782	26.8104	0.203871	0.36086	0.403104	-1.00975	4.3191e-08	8.05018e-08	1.21362	4.65356e-05	0.000150741
NGR_c19160		NGR_c19160	NGR_c19160	738	63	29	19	0.9173	0.9295	0.8862	11.1896	44.3462	7.59264	1.98665	1.86562e-08	4.28712e-08	-0.559491	0.145473	0.174387	2.54614	1.68209e-09	1.09203e-08
NGR_c19140	NGR_c19140		NGR_c19140	492	216	96	203	0.9553	0.9654	0.9431	57.5468	220.202	121.682	1.93602	4.29e-23	1.96946e-22	1.08031	4.00438e-14	8.9617e-14	0.85571	3.46314e-06	1.34673e-05
NGR_c19130	NGR_c19130		NGR_c19130	402	78	31	139	0.9925	0.9005	0.9925	25.4332	87.0263	101.973	1.77474	9.90372e-08	2.16804e-07	2.0034	6.25806e-24	1.72648e-23	-0.228661	0.463706	0.547509
	NGR_c19110	NGR_c19110	NGR_c19110	273	45	15	189	0.978	0.9304	0.989	21.6064	62.0074	204.171	1.52098	0.000778214	0.00122633	3.24025	3.71204e-56	1.54162e-55	-1.71927	2.3503e-07	1.10664e-06
	NGR_c19100	NGR_c19100	NGR_c19100	444	115	26	18	0.9797	0.8559	0.9189	33.9506	66.0853	11.956	0.960895	0.00299234	0.00442175	-1.5057	5.02918e-06	8.60873e-06	2.4666	2.19068e-08	1.21124e-07
NGR_c19070	NGR_c19070		NGR_c19070	405	124	38	135	0.9605	0.9753	0.9877	40.1327	105.887	98.3047	1.39968	1.15415e-06	2.33278e-06	1.29248	8.82452e-13	1.90931e-12	0.107196	0.636528	0.709074
	NGR_c19060		NGR_c19060	156	0	2	13	-	0.8974	0.9744	0	14.4684	24.5762	-	0.0022538	0.00337307	-	1.36411e-07	2.49147e-07	-0.764356	0.65182	0.722338
	NGR_c19050		NGR_c19050	342	31	7	36	0.9298	0.8567	0.9152	11.8814	23.0987	31.0436	0.959104	0.0896222	0.110542	1.38559	8.71138e-05	0.00014038	-0.426486	0.564368	0.642337
	NGR_c19040		NGR_c19040	1365	73	20	4	0.9209	0.6535	0.1832	7.01007	16.5353	0.864217	1.23805	0.00115152	0.00177839	-3.01996	4.39616e-08	8.18887e-08	4.25801	4.6141e-11	3.56843e-10
	NGR_c19030	NGR_c19030	NGR_c19030	2055	314	50	63	0.9971	0.8175	0.7168	20.0286	27.4583	9.04116	0.45518	0.0379432	0.0492832	-1.14748	5.06782e-10	1.00609e-09	1.60266	1.45494e-08	8.22072e-08
		NGR_c19010	NGR_c19010	393	357	21	190	0.9975	0.9949	0.9949	119.072	60.3034	142.579	-0.981518	0.00115657	0.00178485	0.259937	0.0446256	0.05747	-1.24145	4.08818e-05	0.000134255
	NGR_c18990		NGR_c18990	738	496	34	98	0.9946	0.9566	0.9783	88.0963	51.9921	39.162	-0.760789	0.00176801	0.00267578	-1.16963	1.84738e-15	4.28953e-15	0.408837	0.143142	0.202892
	NGR_c18980		NGR_c18980	237	121	7	2	0.9789	0.7975	0.7215	66.9221	33.3322	2.48873	-1.00556	0.0711428	0.0890435	-4.749	4.91184e-17	1.17717e-16	3.74344	0.000203496	0.000579931
NGR_c18970	NGR_c18970	NGR_c18970	NGR_c18970	954	209	49	24	0.9937	0.9895	0.8124	28.7164	57.9646	7.41922	1.0133	2.80278e-05	5.08127e-05	-1.95254	1.38678e-13	3.06149e-13	2.96583	9.97996e-18	1.36909e-16
	NGR_c18960	NGR_c18960	NGR_c18960	996	546	34	16	0.997	0.9016	0.6687	71.8564	38.5243	4.73758	-0.899349	0.000153292	0.000258746	-3.9229	2.37122e-65	1.08209e-64	3.02355	4.6661e-13	4.44141e-12
	NGR_c18940	NGR_c18940	NGR_c18940	597	120	24	14	0.9933	0.9162	0.7806	26.3475	45.3682	6.91591	0.784017	0.016199	0.0220049	-1.92967	3.29178e-08	6.17072e-08	2.71369	1.10031e-08	6.34449e-08
	NGR_c18930		NGR_c18930	603	107	22	17	0.9834	0.7015	0.7612	23.2594	41.1737	8.31433	0.82391	0.0158336	0.0215321	-1.48414	1.357e-05	2.27626e-05	2.30805	7.90798e-07	3.37891e-06
	NGR_c18920		NGR_c18920	1611	301	33	42	0.9882	0.7076	0.7064	24.4908	23.1171	7.68864	-0.0832806	0.825056	0.845676	-1.67144	9.66674e-16	2.26154e-15	1.58816	4.35604e-06	1.66775e-05
	NGR_c18910		NGR_c18910	447	71	7	8	0.9441	0.7606	0.5705	20.8201	17.6728	5.2781	-0.236447	0.826808	0.847051	-1.97989	1.93502e-05	3.22747e-05	1.74344	0.0174807	0.0323039
	NGR_c18900		NGR_c18900	1362	529	31	78	0.9934	0.8862	0.942	50.9109	25.6862	16.8894	-0.986983	5.89626e-05	0.000103356	-1.59186	5.64034e-25	1.5793e-24	0.604878	0.046783	0.0771446
	NGR_c18890		NGR_c18890	822	95	10	11	0.9805	0.562	0.5779	15.149	13.7291	3.94654	-0.141983	0.898878	0.91094	-1.94056	8.97504e-07	1.58679e-06	1.79858	0.00429774	0.0092071
	NGR_c18880	NGR_c18880	NGR_c18880	393	71	10	4	0.9873	0.8066	0.598	23.6809	28.7159	3.00167	0.278126	0.462058	0.503435	-2.97989	8.2787e-08	1.52557e-07	3.25801	3.55788e-05	0.00011784
	NGR_c18870		NGR_c18870	1212	168	13	4	0.9769	0.6469	0.1625	18.1693	12.1047	0.973314	-0.585933	0.177001	0.208556	-4.22246	6.96954e-22	1.85814e-21	3.63652	6.96754e-07	3.01667e-06
	NGR_c18860		NGR_c18860	495	131	14	26	0.9677	0.7778	0.9374	34.6895	31.9181	15.4904	-0.120123	0.878624	0.894071	-1.16312	5.83248e-05	9.50774e-05	1.043	0.0281686	0.0492871
NGR_c18850	NGR_c18850		NGR_c18850	843	950	22	157	0.981	0.7058	0.9798	147.716	29.4517	54.9247	-2.32641	9.47376e-23	4.28882e-22	-1.4273	1.3697e-37	4.53247e-37	-0.899105	0.004161	0.00895136
	NGR_c18840		NGR_c18840	759	179	39	185	0.9921	0.8327	0.9736	30.9132	57.9879	71.8829	0.907531	0.000635488	0.00101068	1.21743	1.62644e-15	3.78503e-15	-0.309895	0.239026	0.315321
NGR_c18830			NGR_c18830	213	28	17	30	0.9953	0.9014	0.9765	17.231	90.0708	41.5372	2.38605	6.40128e-07	1.32276e-06	1.2694	0.000809488	0.00123044	1.11666	0.0112574	0.0217247
NGR_c18820		NGR_c18820	NGR_c18820	819	41	21	18	0.8608	0.851	0.8168	6.56194	28.9368	6.48163	2.14071	3.51466e-07	7.41864e-07	-0.0177658	0.977132	0.979983	2.15848	3.95646e-06	1.52991e-05
	NGR_c18780		NGR_c18780	294	18	5	36	0.9014	0.9184	0.9252	8.02523	19.1928	36.1119	1.25795	0.0657758	0.0827274	2.16986	5.57282e-08	1.03464e-07	-0.911913	0.21369	0.287039
	NGR_c18770		NGR_c18770	297	14	3	37	0.8148	0.4478	0.9899	6.1788	11.3993	36.7401	0.883553	0.219806	0.255635	2.57196	8.62724e-10	1.70234e-09	-1.68841	0.037902	0.0642465
	NGR_c18760		NGR_c18760	291	12	3	19	0.9725	0.457	0.9759	5.40531	11.6344	19.2556	1.10594	0.154082	0.183189	1.83283	0.000419336	0.00064985	-0.726881	0.536254	0.617151
	NGR_c18750		NGR_c18750	1776	748	56	133	0.9983	0.9307	0.9657	55.2066	35.5844	22.0853	-0.633595	0.00093811	0.0014634	-1.32175	6.91436e-27	1.99283e-26	0.688156	0.00321172	0.0071273
NGR_c18740			NGR_c18740	561	105	33	84	0.9929	0.9626	0.9519	24.5335	66.3844	44.1583	1.43609	3.45834e-06	6.76057e-06	0.847933	7.13624e-05	0.0001156	0.58816	0.0458674	0.0757964
NGR_c18730	NGR_c18730		NGR_c18730	471	252	79	489	0.9724	0.9682	0.9873	70.1313	189.287	306.185	1.43245	1.50536e-12	4.43727e-12	2.12627	2.14608e-86	1.16287e-85	-0.693826	3.33442e-05	0.000111034
NGR_c18720	NGR_c18720		NGR_c18720	879	80	46	257	0.8885	0.934	0.9898	11.9298	59.0587	86.2263	2.30758	3.98388e-15	1.34527e-14	2.85356	3.64972e-66	1.68039e-65	-0.545979	0.0162211	0.0301834
	NGR_c18710		NGR_c18710	1698	32	25	106	0.7367	0.5601	0.9711	2.47027	16.6156	18.4104	2.7498	4.29124e-11	1.17022e-10	2.89778	9.02372e-29	2.67427e-28	-0.14798	0.70484	0.76816
NGR_c18700	NGR_c18700		NGR_c18700	1230	176	57	411	0.9846	0.9285	0.9902	18.756	52.2979	98.5445	1.4794	5.95658e-10	1.51495e-09	2.39342	6.22774e-85	3.32218e-84	-0.914021	1.64765e-06	6.71542e-06
NGR_c18690	NGR_c18690		NGR_c18690	483	100	35	142	0.9669	0.8385	0.9855	27.1385	81.7779	86.7035	1.59137	2.16174e-07	4.61325e-07	1.67575	3.13816e-19	7.90351e-19	-0.0843803	0.812028	0.854715
	NGR_c18680		NGR_c18680	2610	3733	252	760	0.9977	0.969	0.9931	187.478	108.962	85.8754	-0.782895	2.19966e-19	8.93278e-19	-1.1264	2.60976e-100	1.5543e-99	0.343508	0.00121132	0.00294129
NGR_c18670	NGR_c18670		NGR_c18670	633	2107	112	282	0.9953	0.9289	0.9874	436.308	199.677	131.384	-1.12767	1.44891e-19	5.92283e-19	-1.73156	3.399e-106	2.0991e-105	0.603887	0.000243758	0.000680564
	NGR_c18660		NGR_c18660	489	193	16	35	0.9775	0.8057	0.8323	51.7345	36.9255	21.1084	-0.486512	0.219812	0.255546	-1.29331	1.02607e-07	1.88464e-07	0.806801	0.0592656	0.0950677
NGR_c18650	NGR_c18650		NGR_c18650	420	290	99	478	0.9976	0.9857	0.9929	90.5067	266.012	335.64	1.55539	2.82146e-17	1.05134e-16	1.89082	5.12122e-72	2.4894e-71	-0.335426	0.0344276	0.0591512
NGR_c18640	NGR_c18640		NGR_c18640	660	60	51	111	0.9545	0.8379	0.9788	11.9162	87.2049	49.5992	2.87148	7.35442e-22	3.24401e-21	2.05739	4.15658e-20	1.06859e-19	0.814093	0.00109207	0.00266429
	NGR_c18630		NGR_c18630	243	19	5	26	0.9877	0.9547	0.9753	10.249	23.2209	31.5546	1.17995	0.0791572	0.0983983	1.62237	0.000163823	0.000260533	-0.442428	0.646942	0.717446
	NGR_c18620		NGR_c18620	1410	398	75	483	0.9901	0.9461	0.9915	36.9995	60.0284	101.024	0.698139	0.000213234	0.000354989	1.44912	2.01772e-49	7.82309e-49	-0.750977	1.01507e-05	3.66836e-05
NGR_c18610	NGR_c18610		NGR_c18610	834	1122	22	31	0.994	0.8177	0.9412	176.343	29.7695	10.962	-2.56648	2.1058e-29	1.17067e-28	-4.0078	8.84974e-135	6.33822e-134	1.44132	0.000456204	0.00121661
NGR_c18600	NGR_c18600		NGR_c18600	1248	590	21	40	0.9896	0.6859	0.7885	61.9683	18.9898	9.45237	-1.70631	1.89415e-10	5.0002e-10	-2.71278	1.12694e-51	4.48168e-51	1.00647	0.0102449	0.0201158
NGR_c18570			NGR_c18570	357	30	18	25	0.9412	0.8543	0.958	11.015	56.9009	20.6522	2.36898	3.58924e-07	7.56575e-07	0.906827	0.0198554	0.0266461	1.46215	0.00127094	0.00308002
	NGR_c18560		NGR_c18560	915	642	99	653	0.9978	0.9814	0.9956	91.97	122.104	210.469	0.408872	0.00951946	0.013341	1.19437	5.13158e-49	1.97354e-48	-0.785499	8.90784e-08	4.49533e-07
NGR_c18540	NGR_c18540		NGR_c18540	693	50	28	174	0.925	0.8571	0.9841	9.45734	45.5974	74.0477	2.26944	1.07324e-09	2.68656e-09	2.96895	2.30654e-47	8.70828e-47	-0.699505	0.0146866	0.0275937
NGR_c18510		NGR_c18510	NGR_c18510	966	33	22	19	0.734	0.8665	0.8437	4.47784	25.7016	5.80059	2.52098	5.00262e-09	1.19757e-08	0.373395	0.34104	0.38461	2.14759	2.56874e-06	1.02336e-05
NGR_c18490	NGR_c18490		NGR_c18490	2076	1466	84	193	0.9971	0.907	0.9827	92.5633	45.6632	27.4174	-1.01941	3.40234e-12	9.8738e-12	-1.75535	9.3503e-76	4.69259e-75	0.735944	0.000140787	0.000413997
NGR_c18460	NGR_c18460	NGR_c18460	NGR_c18460	963	2325	111	203	0.9958	0.9865	0.9886	316.467	130.08	62.1678	-1.28265	1.08687e-25	5.49019e-25	-2.34782	2.37198e-170	2.00791e-169	1.06516	1.7407e-09	1.12654e-08
NGR_c18450	NGR_c18450		NGR_c18450	1092	1127	32	69	0.9991	0.9212	0.9945	135.28	33.0706	18.6347	-2.03233	3.97004e-23	1.82392e-22	-2.85989	1.52809e-102	9.23421e-102	0.827559	0.00801442	0.016199
NGR_c18440	NGR_c18440		NGR_c18440	303	191	5	28	0.9901	0.538	0.901	82.6272	18.6227	27.2528	-2.14956	5.00022e-05	8.85512e-05	-1.60021	6.26592e-10	1.24234e-09	-0.549343	0.530158	0.611272
	NGR_c18430		NGR_c18430	468	255	56	245	0.9808	0.9359	0.9829	71.4211	135.038	154.389	0.918946	4.06446e-05	7.27491e-05	1.11215	1.79002e-17	4.32343e-17	-0.193199	0.390778	0.476121
	NGR_c18410	NGR_c18410	NGR_c18410	819	169	16	15	0.9841	0.8156	0.8181	27.048	22.0471	5.40136	-0.294934	0.503702	0.543833	-2.32413	1.60097e-13	3.52681e-13	2.02919	0.000105288	0.000318074
NGR_c18380	NGR_c18380		NGR_c18380	699	2080	96	386	0.9943	0.9771	0.9828	390.048	154.992	162.857	-1.33146	2.41834e-24	1.15562e-23	-1.26005	4.80886e-67	2.2357e-66	-0.0714108	0.695486	0.759169
NGR_c18370	NGR_c18370		NGR_c18370	1575	2645	94	349	0.9975	0.9784	0.9956	220.129	67.3538	65.3492	-1.70852	1.6683e-42	1.21693e-41	-1.75211	5.92766e-135	4.25526e-134	0.0435894	0.760832	0.814265
	NGR_c18360		NGR_c18360	705	45	13	0	0.8638	0.7617	-	8.36673	20.8099	0	1.31453	0.0049746	0.00719134	-	9.00574e-08	1.65757e-07	14.345	5.3701e-10	3.69575e-09
	NGR_c18350		NGR_c18350	753	159	15	10	0.992	0.7503	0.587	27.678	22.4808	3.91652	-0.300047	0.51386	0.553738	-2.82109	2.09422e-15	4.85175e-15	2.52105	1.41303e-05	4.97576e-05
	NGR_c18340		NGR_c18340	528	99	11	18	0.9583	0.822	0.9754	24.5773	23.5111	10.0539	-0.06398	0.97952	0.981898	-1.28957	0.000166973	0.000265408	1.22559	0.0251656	0.0446514
	NGR_c18300	NGR_c18300	NGR_c18300	189	77	10	110	0.9947	0.8836	0.9947	53.4024	59.7108	171.643	0.161087	0.613972	0.649971	1.68443	2.31824e-15	5.36472e-15	-1.52335	0.000351352	0.000954684
	NGR_c18290	NGR_c18290	NGR_c18290	1059	3013	449	6490	0.9934	0.9745	0.9821	372.937	478.482	1807.36	0.359532	1.55714e-06	3.12892e-06	2.27688	0	0	-1.91735	5.75698e-241	8.90461e-239
		NGR_c18280	NGR_c18280	858	747	53	522	0.9942	0.9091	0.9895	114.121	69.7113	179.423	-0.711099	0.000256304	0.000423052	0.652803	5.81736e-15	1.32931e-14	-1.3639	1.39257e-13	1.38296e-12
NGR_c18250			NGR_c18250	999	240	67	209	0.995	0.953	0.995	31.4904	75.6875	61.6987	1.26514	3.94088e-09	9.50014e-09	0.97033	2.4304e-12	5.18776e-12	0.294814	0.13816	0.196551
NGR_c18240	NGR_c18240	NGR_c18240	NGR_c18240	1455	877	45	86	0.9835	0.8557	0.8577	79.0076	34.9031	17.4313	-1.17863	2.03406e-09	5.00474e-09	-2.18031	5.17548e-60	2.22711e-59	1.00167	0.000238824	0.000667995
	NGR_c18220		NGR_c18220	942	16	26	146	0.758	0.7696	0.9883	2.22639	31.1485	45.7086	3.80638	2.86816e-16	1.02319e-15	4.35969	1.84563e-56	7.69075e-56	-0.553301	0.0723148	0.113068
NGR_c18210	NGR_c18210	NGR_c18210	NGR_c18210	528	1064	24	206	0.9962	0.9811	0.9773	264.143	51.297	115.061	-2.36437	9.3199e-26	4.72712e-25	-1.19892	1.20681e-32	3.79457e-32	-1.16545	4.57992e-05	0.000148667
NGR_c18200			NGR_c18200	1065	5316	225	1496	0.9991	0.9587	0.9953	654.286	238.423	414.264	-1.4564	7.4376e-68	7.5018e-67	-0.65937	2.24464e-59	9.61234e-59	-0.797029	1.84579e-16	2.29776e-15
NGR_c18190	NGR_c18190		NGR_c18190	4026	5780	164	905	0.9998	0.9416	0.9963	188.186	45.9711	66.2934	-2.03336	6.8275e-113	1.00673e-111	-1.50522	1.96157e-237	2.09641e-236	-0.528138	8.10124e-06	2.96758e-05
NGR_c18180			NGR_c18180	645	795	28	180	0.9938	0.8419	0.9845	161.562	48.9906	82.3016	-1.72151	8.16926e-14	2.56553e-13	-0.973097	3.07218e-18	7.55891e-18	-0.748414	0.00840076	0.0168971
NGR_c18170		NGR_c18170	NGR_c18170	702	3241	168	1916	0.9929	0.8006	0.9801	605.165	270.077	804.922	-1.16396	1.06937e-30	6.13775e-30	0.41152	1.51046e-22	4.07976e-22	-1.57548	3.49662e-56	1.33541e-54
	NGR_c18140		NGR_c18140	1296	281	23	40	0.9931	0.7346	0.76	28.4206	20.028	9.10229	-0.504919	0.112852	0.13701	-1.64264	1.80832e-14	4.09137e-14	1.13772	0.00304042	0.00678366
NGR_c18130	NGR_c18130		NGR_c18130	1002	550	19	51	0.997	0.8004	0.9431	71.9494	21.3994	15.0106	-1.74942	4.24752e-10	1.0924e-09	-2.261	8.3161e-40	2.82437e-39	0.511586	0.167514	0.232379
NGR_c18120	NGR_c18120	NGR_c18120	NGR_c18120	981	565	29	41	0.9898	0.8767	0.8084	75.4939	33.3614	12.3257	-1.17818	1.77126e-06	3.54424e-06	-2.61469	9.61924e-48	3.65177e-47	1.43651	6.56944e-05	0.00020653
NGR_c18100	NGR_c18100		NGR_c18100	741	1612	853	2564	0.9973	0.9973	0.9987	285.154	1299.11	1020.46	2.18771	2.48138e-227	6.07399e-226	1.83941	0	0	0.348305	2.0092e-09	1.2922e-08
NGR_c18080	NGR_c18080		NGR_c18080	279	842	42	115	0.9964	0.9032	0.9821	395.585	169.887	121.56	-1.21941	1.69576e-09	4.2041e-09	-1.70233	1.79728e-42	6.34432e-42	0.482911	0.0610816	0.0976264
NGR_c18070	NGR_c18070		NGR_c18070	477	1502	27	104	0.9958	0.979	0.9937	412.747	63.8793	64.2999	-2.69184	9.18584e-41	6.48665e-40	-2.68237	1.08107e-127	7.49121e-127	-0.00946843	0.957232	0.970884
NGR_c18060	NGR_c18060		NGR_c18060	1200	3030	79	188	0.9967	0.9825	0.9883	330.974	74.2952	46.2032	-2.15538	4.71188e-64	4.58095e-63	-2.84065	4.62758e-271	5.60381e-270	0.685276	0.000525628	0.0013874
NGR_c18050	NGR_c18050		NGR_c18050	1284	3736	150	378	0.9984	0.9875	0.9945	381.394	131.838	86.8205	-1.53252	1.44679e-51	1.20592e-50	-2.13518	5.7039e-244	6.19223e-243	0.60266	2.37798e-05	8.11504e-05
NGR_c18040	NGR_c18040		NGR_c18040	1029	2168	58	214	0.9971	0.9514	0.9845	276.17	63.6103	61.333	-2.11822	2.39134e-45	1.8306e-44	-2.17082	3.57028e-145	2.70746e-144	0.0525978	0.76202	0.815114
NGR_c18030	NGR_c18030		NGR_c18030	930	1362	34	63	0.9978	0.9355	0.9086	191.967	41.2582	19.9781	-2.2181	1.7303e-30	9.86719e-30	-3.26437	1.69465e-139	1.24395e-138	1.04627	0.000867878	0.0021704
	NGR_c18010		NGR_c18010	522	19	7	30	0.9387	0.7069	0.8831	4.77106	15.1336	16.9491	1.66537	0.00989492	0.0138453	1.82882	1.0245e-05	1.7293e-05	-0.163452	0.91258	0.93541
NGR_c17990	NGR_c17990		NGR_c17990	1620	371	4639	13625	0.9994	0.9907	0.9994	30.0186	3231.65	2480.37	6.75027	0	0	6.36855	0	0	0.381713	2.4165e-52	8.49482e-51
NGR_c17980	NGR_c17980		NGR_c17980	732	142	1591	6222	0.9672	0.9945	0.9945	25.4278	2452.87	2506.77	6.59192	0	0	6.62328	0	0	-0.0313608	0.444618	0.530029
NGR_c17970	NGR_c17970		NGR_c17970	864	217	2619	10773	0.9873	0.9977	0.9988	32.9214	3420.87	3677.21	6.69919	0	0	6.80344	0	0	-0.104248	0.000860994	0.0021558
NGR_c17950	NGR_c17950		NGR_c17950	348	47	22	53	0.9885	0.9569	0.9856	17.7032	71.3441	44.9151	2.01079	6.59254e-07	1.35956e-06	1.34319	3.5801e-06	6.1675e-06	0.667595	0.0639558	0.101564
NGR_c17940	NGR_c17940		NGR_c17940	435	138	92	244	0.9793	0.9839	0.9862	41.5836	238.679	165.423	2.52098	5.68632e-32	3.33479e-31	1.99207	2.09484e-40	7.1737e-40	0.528908	0.00312908	0.00696139
NGR_c17930	NGR_c17930		NGR_c17930	1572	207	543	1050	0.9707	0.9975	0.9987	17.2604	389.818	196.985	4.49727	0	0	3.51255	0	0	0.984719	3.21736e-35	8.39907e-34
NGR_c17920	NGR_c17920		NGR_c17920	495	88	373	776	0.996	0.9838	0.9939	23.3029	850.391	462.33	5.18955	8.9549e-276	2.59148e-274	4.31034	5.55982e-290	6.99272e-289	0.879203	1.33937e-20	2.17498e-19
NGR_c17910	NGR_c17910		NGR_c17910	2265	257	721	1731	0.9766	0.9978	0.9991	14.873	359.238	225.385	4.59418	0	0	3.92163	0	0	0.672549	2.63448e-24	5.03072e-23
	NGR_c17900		NGR_c17900	159	2	7	10	0.7736	0.7296	0.956	1.64879	49.6839	18.5481	4.9133	1.01942e-06	2.0706e-06	3.49179	0.000188451	0.000298779	1.42151	0.0400492	0.0674243
NGR_c17890	NGR_c17890		NGR_c17890	1431	4342	171	438	0.9993	0.9916	0.993	397.725	134.856	90.2672	-1.56035	3.9732e-61	3.73952e-60	-2.1395	6.3144e-284	7.84609e-283	0.579149	1.37993e-05	4.86751e-05
NGR_c17880	NGR_c17880		NGR_c17880	270	287	12	15	0.9963	0.9333	0.7926	139.332	50.1571	16.3841	-1.474	7.85016e-05	0.000135647	-3.08816	4.29562e-29	1.27979e-28	1.61416	0.004074	0.00877641
		NGR_c17870	NGR_c17870	600	125	6	94	0.99	0.485	0.985	27.3081	11.2853	46.2032	-1.27488	0.025632	0.0339767	0.758666	0.000138752	0.000221231	-2.03354	6.84908e-05	0.000214341
	NGR_c17830	NGR_c17830	NGR_c17830	1236	305	29	33	0.9895	0.8212	0.9102	32.3455	26.4786	7.87392	-0.288739	0.33805	0.379265	-2.03841	3.28568e-20	8.47864e-20	1.74967	3.44522e-06	1.34145e-05
NGR_c17810	NGR_c17810	NGR_c17810	NGR_c17810	942	46	20	3	0.9448	0.9193	0.2006	6.40087	23.9604	0.939217	1.90431	5.01408e-06	9.63456e-06	-2.76874	4.10872e-05	6.75113e-05	4.67305	9.19896e-12	7.73288e-11
	NGR_c17800		NGR_c17800	1086	102	20	18	0.9604	0.4291	0.6197	12.3113	20.7833	4.88808	0.755448	0.031765	0.041634	-1.33264	8.87024e-05	0.000142903	2.08809	1.06191e-05	3.83093e-05
	NGR_c17790		NGR_c17790	2475	131	26	11	0.9729	0.5685	0.3127	6.9379	11.8553	1.31073	0.772962	0.0137909	0.0189288	-2.40413	4.09968e-11	8.42538e-11	3.17709	7.2484e-11	5.42271e-10
	NGR_c17780		NGR_c17780	762	220	24	38	0.9856	0.8793	0.7388	37.8443	35.5444	14.707	-0.0904523	0.855986	0.873475	-1.36357	3.21932e-09	6.22925e-09	1.27312	0.000925904	0.00230619
	NGR_c17770		NGR_c17770	1134	390	36	67	0.9912	0.8483	0.9233	45.08	35.8265	17.4244	-0.33146	0.203498	0.237651	-1.37138	1.89797e-15	4.40535e-15	1.03992	0.000660824	0.00171068
	NGR_c17760		NGR_c17760	1029	508	47	98	0.9971	0.8144	0.9378	64.7114	51.5463	28.0871	-0.328151	0.144059	0.172098	-1.20411	1.85852e-16	4.40801e-16	0.875963	0.000821474	0.00206856
NGR_c17750	NGR_c17750	NGR_c17750	NGR_c17750	1107	14611	563	998	0.9991	0.9937	0.9937	1730.07	573.952	265.876	-1.59183	3.03118e-207	6.80148e-206	-2.70201	0	0	1.11018	2.32174e-44	7.04147e-43
NGR_c17690	NGR_c17690	NGR_c17690	NGR_c17690	1791	2887	89	102	0.9966	0.9525	0.9598	211.292	56.0802	16.7958	-1.91368	3.33326e-53	2.84729e-52	-3.65307	0	0	1.73939	1.07877e-15	1.25931e-14
NGR_c17680	NGR_c17680	NGR_c17680	NGR_c17680	576	1243	22	21	0.9965	0.9792	0.6944	282.866	43.1037	10.7521	-2.71423	3.22854e-34	1.97964e-33	-4.71743	1.80466e-164	1.49695e-163	2.0032	7.46966e-06	2.76239e-05
NGR_c17660		NGR_c17660	NGR_c17660	354	104	41	50	0.9915	0.9605	0.9915	38.509	130.706	41.6545	1.76306	1.30333e-09	3.2468e-09	0.113278	0.61942	0.659152	1.64978	1.46082e-07	7.11099e-07
	NGR_c17630		NGR_c17630	822	328	24	37	0.9927	0.9319	0.9891	52.3039	32.9499	13.2747	-0.666645	0.0256942	0.03403	-1.97824	6.8431e-21	1.79049e-20	1.31159	0.0006941	0.00178635
		NGR_c17610	NGR_c17610	654	202	16	149	0.9144	0.6743	0.9786	40.4861	27.6094	67.1899	-0.552267	0.154108	0.183114	0.730818	3.6613e-06	6.30212e-06	-1.28308	0.000213532	0.000605187
	NGR_c17600		NGR_c17600	531	732	43	121	0.9962	0.9623	0.9736	180.696	91.3879	67.2026	-0.98349	2.12388e-06	4.23204e-06	-1.42698	2.62256e-29	7.8436e-29	0.443485	0.0795058	0.122577
NGR_c17590	NGR_c17590		NGR_c17590	687	1765	71	313	0.9985	0.9971	0.9825	336.76	116.632	134.364	-1.52976	4.57978e-25	2.25817e-24	-1.32557	1.51578e-61	6.63813e-61	-0.204188	0.298044	0.381228
NGR_c17580	NGR_c17580		NGR_c17580	210	1091	779	4375	0.9952	0.9952	0.9952	680.985	4186.33	6144.04	2.61999	1.0575e-268	2.93682e-267	3.17349	0	0	-0.553504	7.63276e-25	1.50875e-23
NGR_c17570			NGR_c17570	462	8	11	13	0.9351	0.9004	0.8571	2.26976	26.8699	8.29845	3.56538	1.81468e-07	3.90085e-07	1.8703	0.0029722	0.00431433	1.69508	0.0042408	0.00909457
NGR_c17530	NGR_c17530		NGR_c17530	597	633	32	140	0.9933	0.8459	0.9715	138.983	60.491	69.1591	-1.20012	2.75594e-07	5.83905e-07	-1.00692	1.42271e-15	3.31465e-15	-0.193199	0.538116	0.618833
NGR_c17490	NGR_c17490		NGR_c17490	426	255	10	11	0.9296	0.9836	0.8333	78.4626	26.4914	7.61515	-1.56648	0.000109414	0.000186307	-3.36506	6.74312e-28	1.96916e-27	1.79858	0.00429774	0.00920073
	NGR_c17480		NGR_c17480	534	115	17	7	0.9307	0.7996	0.3745	28.2286	35.9271	3.86592	0.347918	0.298956	0.339837	-2.86827	1.27252e-11	2.65936e-11	3.21619	1.03414e-07	5.16817e-07
NGR_c17460	NGR_c17460		NGR_c17460	1809	743	38	61	0.9961	0.7546	0.8308	53.8372	23.7061	9.94459	-1.18335	3.33944e-08	7.5095e-08	-2.43662	7.5549e-58	3.19111e-57	1.25327	4.54136e-05	0.000147493
	NGR_c17450		NGR_c17450	1227	773	77	156	0.9951	0.9071	0.9739	82.5785	70.8208	37.4952	-0.221593	0.211202	0.24623	-1.13906	2.07084e-22	5.58603e-22	0.917468	9.60482e-06	3.48943e-05
	NGR_c17440		NGR_c17440	822	126	12	24	0.9489	0.7457	0.6983	20.0924	16.475	8.61063	-0.286372	0.60362	0.640764	-1.22246	4.22246e-05	6.93434e-05	0.936084	0.0604352	0.0966932
NGR_c17430			NGR_c17430	918	118	34	77	0.9488	0.9107	0.9227	16.8489	41.7976	24.7368	1.31076	1.24586e-05	2.317e-05	0.554005	0.00905326	0.0126061	0.75676	0.0115558	0.0222728
NGR_c17420			NGR_c17420	318	17	12	16	0.9025	0.8899	0.9654	7.00735	42.5862	14.8384	2.60344	7.20416e-06	1.36522e-05	1.0824	0.0294948	0.0387997	1.52105	0.00599524	0.0124933
NGR_c17390		NGR_c17390	NGR_c17390	996	662	27	269	0.995	0.6596	0.992	87.1226	30.5928	79.6505	-1.50985	4.99804e-10	1.27852e-09	-0.129364	0.219202	0.255639	-1.38049	1.04674e-07	5.22273e-07
NGR_c17380		NGR_c17380	NGR_c17380	933	3151	20	1449	0.9989	0.7181	0.9989	442.689	24.1915	458.018	-4.19372	7.32476e-119	1.12006e-117	0.049109	0.280954	0.321893	-4.24283	2.27158e-115	1.51121e-113
NGR_c17370		NGR_c17370	NGR_c17370	1566	1406	20	429	0.9981	0.6603	0.9955	117.686	14.413	80.7906	-3.02951	1.59237e-42	1.16292e-41	-0.542686	2.16992e-12	4.63976e-12	-2.48682	7.05408e-23	1.28364e-21
NGR_c17360	NGR_c17360	NGR_c17360	NGR_c17360	1008	888	4	188	0.9911	0.3571	0.9851	115.474	4.47831	55.0038	-4.68847	2.41134e-36	1.54271e-35	-1.06997	2.846e-23	7.79595e-23	-3.61851	1.96904e-14	2.06833e-13
	NGR_c17350		NGR_c17350	702	739	49	120	0.99	0.9188	0.9687	137.987	78.7723	50.4127	-0.808776	4.97732e-05	8.81709e-05	-1.45268	2.61908e-30	7.96798e-30	0.643903	0.0091684	0.0182513
NGR_c17320	NGR_c17320		NGR_c17320	588	1108	43	239	0.9983	0.9456	0.9915	246.999	82.5289	119.872	-1.58153	6.47014e-17	2.38084e-16	-1.04301	1.39583e-27	4.05131e-27	-0.538518	0.0223276	0.0400408
NGR_c17310	NGR_c17310		NGR_c17310	1536	1075	54	105	0.9974	0.8145	0.9883	91.738	39.675	20.1601	-1.20929	1.17634e-11	3.32045e-11	-2.18601	1.99448e-73	9.83414e-73	0.976726	8.55742e-05	0.000263407
		NGR_c17250	NGR_c17250	870	1183	199	380	0.9977	0.9908	0.9862	178.237	258.136	128.813	0.534335	3.07512e-06	6.02094e-06	-0.468518	1.71715e-08	3.24846e-08	1.00285	2.27454e-14	2.37712e-13
		NGR_c17240	NGR_c17240	1290	260	40	58	0.9961	0.8752	0.9605	26.419	34.9933	13.2597	0.405505	0.091145	0.112308	-0.994526	4.67318e-07	8.35046e-07	1.40003	4.86766e-06	1.84423e-05
NGR_c17230	NGR_c17230		NGR_c17230	825	1545	54	202	0.9261	0.96	0.9164	245.475	73.8677	72.2093	-1.73256	7.52036e-26	3.82378e-25	-1.76532	2.42978e-80	1.25191e-79	0.0327598	0.83569	0.874119
NGR_c17220	NGR_c17220		NGR_c17220	726	32	15	63	0.9518	0.8347	0.9394	5.77757	23.3168	25.5917	2.01284	3.2228e-05	5.81211e-05	2.14714	1.02154e-12	2.20715e-12	-0.134306	0.83006	0.870437
	NGR_c17200	NGR_c17200	NGR_c17200	831	487	32	14	0.9952	0.9061	0.7256	76.8175	43.4574	4.96847	-0.821833	0.000943878	0.00147166	-3.95056	1.03925e-58	4.42595e-58	3.12873	8.15724e-13	7.56654e-12
NGR_c17190	NGR_c17190		NGR_c17190	804	557	11	25	0.9963	0.6157	0.8657	90.8095	15.4401	9.17021	-2.55616	4.01838e-15	1.35618e-14	-3.30782	1.43924e-58	6.12098e-58	0.751659	0.130316	0.187155
NGR_c17180	NGR_c17180		NGR_c17180	783	7221	322	1059	0.9987	0.9936	0.9987	1208.84	464.097	398.868	-1.38112	4.55256e-85	5.36008e-84	-1.59963	0	0	0.218514	0.0176954	0.0326227
		NGR_c17170	NGR_c17170	2277	7353	1181	1815	0.9996	0.9956	0.9969	423.286	585.331	235.076	0.467621	2.31952e-23	1.072e-22	-0.848502	2.50308e-124	1.70772e-123	1.31612	3.64086e-120	2.50289e-118
NGR_c17160	NGR_c17160		NGR_c17160	606	284	10	29	0.9967	0.7508	0.9587	61.4296	18.6227	14.1131	-1.72187	1.23815e-05	2.30474e-05	-2.1219	8.64008e-20	2.20747e-19	0.400031	0.382224	0.468188
	NGR_c17140		NGR_c17140	657	459	35	71	0.9924	0.8493	0.9909	91.5755	60.1198	31.8705	-0.607122	0.0138374	0.0189843	-1.52274	1.25651e-20	3.27379e-20	0.91562	0.00255384	0.00579626
NGR_c17130	NGR_c17130		NGR_c17130	909	666	34	96	0.9923	0.8944	0.9626	96.0379	42.2114	31.146	-1.18597	1.7069e-07	3.68065e-07	-1.62455	6.61322e-32	2.05332e-31	0.438584	0.118967	0.173965
NGR_c17120	NGR_c17120		NGR_c17120	2541	2311	50	75	0.9984	0.6336	0.8445	119.214	22.2065	8.70467	-2.4245	7.49412e-56	6.58313e-55	-3.77562	1.36684e-264	1.62341e-263	1.35112	7.30644e-07	3.15457e-06
	NGR_c17100		NGR_c17100	375	168	17	36	0.9867	0.9627	0.9867	58.7233	51.1602	28.3118	-0.19891	0.674798	0.70735	-1.05253	2.43832e-05	4.04838e-05	0.853622	0.0421814	0.070344
NGR_c17080	NGR_c17080		NGR_c17080	918	203	73	320	0.9837	0.9739	0.9804	28.9858	89.7418	102.802	1.63043	4.08178e-14	1.30706e-13	1.82645	1.53347e-46	5.73016e-46	-0.19602	0.311972	0.395284
NGR_c17070	NGR_c17070		NGR_c17070	609	215	62	262	0.9934	0.9754	0.9967	46.2757	114.892	126.876	1.31195	5.12778e-09	1.22659e-08	1.45509	8.79748e-28	2.56424e-27	-0.143143	0.513086	0.595137
NGR_c17060	NGR_c17060		NGR_c17060	1071	3342	124	565	0.9981	0.9963	0.9963	409.024	130.661	155.58	-1.64635	7.68298e-51	6.36957e-50	-1.39453	8.39436e-124	5.68941e-123	-0.251827	0.0795208	0.12257
NGR_c17040	NGR_c17040		NGR_c17040	1893	6860	146	512	0.9995	0.9768	0.9868	475.013	87.0396	79.7655	-2.44822	1.61293e-164	3.15107e-163	-2.57413	0	0	0.125908	0.337654	0.421013
	NGR_c17030		NGR_c17030	684	710	42	111	0.9985	0.9912	0.9883	136.061	69.296	47.8589	-0.973413	3.68136e-06	7.16714e-06	-1.5074	1.10196e-30	3.37236e-30	0.533985	0.0403858	0.0678986
NGR_c17020	NGR_c17020		NGR_c17020	696	3572	123	313	0.9971	0.9914	0.9986	672.72	199.439	132.627	-1.75406	8.381e-59	7.65539e-58	-2.34264	4.31978e-260	5.02459e-259	0.588579	0.000175187	0.000503664
NGR_c17010	NGR_c17010		NGR_c17010	546	6283	225	517	0.9982	0.9817	0.989	1508.37	465.055	279.25	-1.69751	5.05982e-98	6.55554e-97	-2.43336	0	0	0.735845	6.31822e-10	4.30516e-09
	NGR_c17000	NGR_c17000	NGR_c17000	1392	2270	144	235	0.9993	0.9943	0.9734	213.756	116.745	49.7879	-0.872607	1.81386e-14	5.93096e-14	-2.1021	3.51138e-146	2.67262e-145	1.22949	1.13589e-14	1.2201e-13
NGR_c16990	NGR_c16990		NGR_c16990	1374	9481	548	1767	0.9978	0.9738	0.9978	904.481	450.1	379.267	-1.00685	1.11725e-69	1.15127e-68	-1.25388	7.6832e-297	9.78264e-296	0.24703	0.000525826	0.00138733
	NGR_c16980		NGR_c16980	399	339	25	43	0.9975	0.9599	0.9749	111.368	70.7102	31.7827	-0.65534	0.0252844	0.0335231	-1.80902	2.32192e-19	5.8741e-19	1.15368	0.00181994	0.00425066
	NGR_c16960	NGR_c16960	NGR_c16960	1938	1342	154	143	0.9974	0.9928	0.9928	90.7676	89.6771	21.7609	-0.0174375	0.922382	0.932166	-2.06044	4.80526e-85	2.57223e-84	2.043	2.00804e-32	4.9497e-31
NGR_c16940			NGR_c16940	828	773	40	176	0.9843	0.8684	0.9879	122.372	54.5186	62.6871	-1.16645	2.48002e-08	5.63211e-08	-0.965032	1.48064e-17	3.58317e-17	-0.20142	0.459616	0.543718
		NGR_c16920	NGR_c16920	708	318	28	276	0.9986	0.9251	0.9774	58.8743	44.6313	114.967	-0.399583	0.174061	0.205522	0.965503	1.11193e-15	2.59548e-15	-1.36509	9.04066e-08	4.55864e-07
NGR_c16880	NGR_c16880		NGR_c16880	2313	6013	349	994	0.9991	0.9857	0.9983	340.759	170.28	126.738	-1.00084	2.19546e-44	1.66828e-43	-1.42691	9.89462e-229	1.03077e-227	0.426065	3.25642e-06	1.27354e-05
NGR_c16870	NGR_c16870		NGR_c16870	840	38	257	1903	0.9274	0.9952	0.9988	5.92975	345.278	668.121	5.86364	1.17416e-207	2.65386e-206	6.81599	0	0	-0.952352	5.20286e-27	1.073e-25
	NGR_c16850		NGR_c16850	984	367	24	53	0.9929	0.6982	0.9624	48.8881	27.5252	15.8846	-0.828729	0.0041692	0.00607097	-1.62185	3.45718e-18	8.49942e-18	0.793126	0.0254208	0.0450268
NGR_c16840	NGR_c16840		NGR_c16840	966	941	51	123	0.9969	0.9513	0.9482	127.686	59.581	37.5512	-1.09968	3.80934e-09	9.19737e-09	-1.76568	1.38931e-49	5.40015e-49	0.665995	0.00620432	0.0128554
NGR_c16820			NGR_c16820	1371	1978	72	473	0.9934	0.9555	0.9942	189.113	59.2666	101.746	-1.67396	2.4684e-31	1.42734e-30	-0.894269	9.9713e-38	3.3049e-37	-0.779688	6.51948e-06	2.43722e-05
NGR_c16810	NGR_c16810		NGR_c16810	618	623	18	116	0.9984	0.9045	0.9741	132.139	32.8699	55.356	-2.00722	3.7985e-13	1.15427e-12	-1.25525	4.61514e-21	1.21216e-20	-0.751972	0.03676	0.0625678
NGR_c16790	NGR_c16790		NGR_c16790	1476	2249	102	245	0.9973	0.8889	0.9214	199.726	77.9882	48.9525	-1.3567	6.93956e-27	3.62979e-26	-2.02857	1.09077e-138	7.95955e-138	0.671871	0.000113986	0.000341846
NGR_c16770	NGR_c16770		NGR_c16770	573	56	29	96	0.9808	0.9494	0.9843	12.8105	57.1161	49.4097	2.15657	2.27538e-09	5.57855e-09	1.94747	1.99226e-16	4.72341e-16	0.209102	0.449792	0.533934
NGR_c16750	NGR_c16750		NGR_c16750	1854	2100	53	129	0.9989	0.9196	0.9881	148.471	32.2612	20.5199	-2.20231	6.45032e-46	4.96234e-45	-2.85509	2.428e-189	2.23246e-188	0.652777	0.006174	0.0128097
NGR_c16740	NGR_c16740		NGR_c16740	1866	1246	72	192	0.9962	0.9502	0.9893	87.5263	43.5447	30.3449	-1.00722	2.19896e-10	5.77775e-10	-1.52826	1.12665e-53	4.58667e-53	0.521046	0.00961388	0.01904
	NGR_c16700		NGR_c16700	753	142	9	11	0.9934	0.8088	0.6946	24.7187	13.4885	4.30817	-0.873877	0.0784204	0.0976196	-2.52045	1.64203e-12	3.52564e-12	1.64658	0.0106374	0.0207877
	NGR_c16690		NGR_c16690	582	161	18	27	0.9794	0.957	0.8488	36.2606	34.9031	13.6816	-0.0550469	0.980826	0.982889	-1.40617	2.42594e-07	4.38811e-07	1.35112	0.00244214	0.0055652
	NGR_c16670		NGR_c16670	369	168	9	35	0.9946	0.8564	0.897	59.6781	27.5252	27.9729	-1.11645	0.0171432	0.0232365	-1.09317	1.35974e-05	2.28024e-05	-0.0232742	0.919474	0.940917
NGR_c16660	NGR_c16660		NGR_c16660	321	590	21	75	0.9969	0.9128	0.9782	240.924	73.8294	68.9052	-1.70631	1.89415e-10	4.99807e-10	-1.80589	1.42449e-32	4.46995e-32	0.0995825	0.709342	0.771436
	NGR_c16600	NGR_c16600	NGR_c16600	870	294	22	28	0.9839	0.9069	0.7057	44.2956	28.5377	9.49149	-0.634296	0.0445992	0.0574107	-2.22246	1.6148e-21	4.28122e-21	1.58816	0.000158645	0.000460384
NGR_c16560	NGR_c16560		NGR_c16560	552	1323	51	166	0.9982	0.9764	0.9873	314.162	104.267	88.6879	-1.59123	4.23094e-20	1.76327e-19	-1.8247	4.66012e-72	2.26705e-71	0.23347	0.29047	0.372773
	NGR_c16530		NGR_c16530	882	826	50	129	0.9955	0.932	0.9694	122.756	63.9759	43.1337	-0.940197	1.13972e-06	2.30512e-06	-1.50891	1.69845e-35	5.49401e-35	0.568713	0.0185412	0.0339593
NGR_c16520	NGR_c16520		NGR_c16520	420	4538	166	863	0.9952	0.9571	0.9786	1416.27	446.04	605.978	-1.66686	1.36469e-69	1.40391e-68	-1.22476	3.99162e-138	2.90248e-137	-0.442094	0.000209804	0.000595439
NGR_c16510		NGR_c16510	NGR_c16510	996	1707	545	998	0.998	0.998	0.995	224.65	617.521	295.506	1.45881	4.08176e-78	4.49793e-77	0.39551	1.06166e-11	2.22396e-11	1.0633	4.40712e-40	1.2394e-38
NGR_c16500	NGR_c16500		NGR_c16500	2586	4626	177	689	0.9969	0.9861	0.9969	234.482	77.2431	78.5753	-1.602	2.49628e-67	2.50153e-66	-1.57733	2.42184e-203	2.31271e-202	-0.0246708	0.864754	0.894688
NGR_c16490	NGR_c16490	NGR_c16490	NGR_c16490	933	966	35	56	0.9979	0.9893	0.9603	135.715	42.3352	17.7012	-1.68065	4.71524e-16	1.66866e-15	-2.93866	1.97464e-90	1.09294e-89	1.25801	8.45684e-05	0.0002607
NGR_c16480	NGR_c16480	NGR_c16480	NGR_c16480	948	678	35	48	0.9947	0.9325	0.885	93.7462	41.6653	14.9324	-1.16991	1.76554e-07	3.8018e-07	-2.65032	8.62728e-58	3.63415e-57	1.4804	7.60266e-06	2.80654e-05
NGR_c16470	NGR_c16470		NGR_c16470	1086	2315	129	410	0.9963	0.9843	0.9954	279.417	134.052	111.34	-1.05962	1.53447e-19	6.25607e-19	-1.32746	2.34874e-80	1.21117e-79	0.267831	0.064718	0.102538
NGR_c16460	NGR_c16460		NGR_c16460	2664	15361	439	1434	0.9989	0.991	0.9974	755.818	185.971	158.749	-2.02296	2.25518e-295	6.87997e-294	-2.25129	0	0	0.228332	0.00396126	0.00856036
	NGR_c16430		NGR_c16430	1215	10846	938	2189	0.9992	0.9959	0.9975	1170.11	871.247	531.331	-0.425486	1.94796e-19	7.91582e-19	-1.13896	8.54608e-293	1.07925e-291	0.713472	2.03342e-34	5.26392e-33
NGR_c16420	NGR_c16420		NGR_c16420	828	625	29	50	0.994	0.8225	0.9843	98.9423	39.526	17.8088	-1.32379	3.92544e-08	8.81125e-08	-2.474	1.05646e-49	4.11154e-49	1.15021	0.00084323	0.00211817
	NGR_c16410	NGR_c16410	NGR_c16410	804	502	34	44	0.9963	0.9739	0.9602	81.8427	47.7241	16.1396	-0.778136	0.0013373	0.00205049	-2.34225	6.54048e-38	2.17244e-37	1.56412	4.09852e-06	1.57991e-05
NGR_c16390	NGR_c16390		NGR_c16390	1515	1946	40	150	0.9993	0.8739	0.9901	168.369	29.7963	29.1994	-2.49842	1.01391e-48	8.16531e-48	-2.52762	5.8265e-155	4.65218e-154	0.0291932	0.855122	0.888138
NGR_c16380		NGR_c16380	NGR_c16380	390	55	31	44	0.9769	0.9487	0.9385	18.4855	89.704	33.2724	2.27878	1.32439e-10	3.51413e-10	0.847933	0.00382738	0.00549892	1.43085	3.97108e-05	0.000130548
NGR_c16360	NGR_c16360		NGR_c16360	618	21064	461	1257	0.9984	0.9741	0.9968	4467.71	841.836	599.85	-2.40792	0	0	-2.89686	0	0	0.488938	1.23965e-09	8.19411e-09
NGR_c16350	NGR_c16350	NGR_c16350	NGR_c16350	948	984	24	26	0.9989	0.847	0.6361	136.056	28.5705	8.08836	-2.25161	9.8038e-23	4.43175e-22	-4.07221	1.2158e-119	8.05499e-119	1.82061	1.29008e-05	4.56358e-05
	NGR_c16340		NGR_c16340	891	780	56	159	0.9966	0.9742	0.9832	114.749	70.9292	52.6278	-0.69403	0.000251022	0.000414665	-1.12459	3.49792e-22	9.37424e-22	0.430556	0.0534818	0.0867572
NGR_c16320	NGR_c16320		NGR_c16320	1314	1268	32	116	0.9954	0.7412	0.965	126.49	27.4833	26.035	-2.20239	2.94926e-28	1.59797e-27	-2.2805	1.2057e-90	6.67939e-90	0.0781028	0.728702	0.7893
NGR_c16310			NGR_c16310	1239	1542	71	518	0.9992	0.9814	0.9863	163.134	64.6699	123.297	-1.33489	1.83006e-18	7.11908e-18	-0.403918	1.88499e-08	3.5562e-08	-0.930977	4.36902e-08	2.31431e-07
NGR_c16300		NGR_c16300	NGR_c16300	192	260	7	185	0.9948	0.9323	0.9896	177.502	41.1445	284.162	-2.10907	2.16372e-06	4.31004e-06	0.678875	1.38624e-06	2.43487e-06	-2.78794	1.19075e-11	9.88885e-11
	NGR_c16290	NGR_c16290	NGR_c16290	336	1958	293	3212	0.997	0.9732	0.997	763.846	984.109	2819.24	0.365537	7.69606e-05	0.000133059	1.88395	0	0	-1.51842	1.66738e-88	9.04921e-87
NGR_c16280	NGR_c16280		NGR_c16280	246	474	17	95	0.9959	0.9756	0.9837	252.566	77.9882	113.89	-1.69534	1.48799e-08	3.45393e-08	-1.14903	1.79789e-14	4.07075e-14	-0.546309	0.162677	0.22643
NGR_c16260	NGR_c16260		NGR_c16260	2229	8000	318	1062	0.9996	0.987	0.9987	470.449	161.002	140.511	-1.54696	5.70442e-110	8.13997e-109	-1.74336	0	0	0.196399	0.0333542	0.057611
NGR_c16240			NGR_c16240	1419	1517	78	354	0.9866	0.9774	0.9774	140.131	62.0336	73.5726	-1.17566	2.56586e-15	8.76468e-15	-0.929539	3.9421e-31	1.21301e-30	-0.24612	0.18058	0.248554
NGR_c16230	NGR_c16230		NGR_c16230	297	29	24	59	0.9529	0.9798	0.9024	12.7989	91.1947	58.5856	2.83293	4.31712e-11	1.17624e-10	2.19452	2.56982e-12	5.48157e-12	0.638403	0.0637644	0.101443
NGR_c16220	NGR_c16220		NGR_c16220	405	530	25	31	0.9975	0.7704	0.8741	171.535	69.6626	22.5737	-1.30005	6.43816e-07	1.32905e-06	-2.92579	4.46946e-50	1.74713e-49	1.62574	4.34316e-05	0.000142251
NGR_c16210	NGR_c16210		NGR_c16210	672	3163	75	247	0.9985	0.9747	0.997	616.967	125.953	108.398	-2.29231	1.63877e-71	1.70283e-70	-2.50885	9.47654e-249	1.03789e-247	0.216535	0.240656	0.317268
NGR_c16200	NGR_c16200		NGR_c16200	243	1469	17	112	0.9959	0.9383	0.963	792.406	78.951	135.927	-3.32721	6.7098e-48	5.31378e-47	-2.5434	3.56248e-118	2.33771e-117	-0.783808	0.0336506	0.0580095
NGR_c16190	NGR_c16190		NGR_c16190	765	6615	148	530	0.9987	0.9608	0.9935	1133.45	218.331	204.32	-2.37613	9.57476e-154	1.80782e-152	-2.47182	0	0	0.0956886	0.45633	0.540451
NGR_c16180	NGR_c16180		NGR_c16180	315	349	180	590	0.9905	0.9968	0.9905	145.227	644.877	552.379	2.15071	1.69172e-48	1.35535e-47	1.92735	7.8691e-91	4.36326e-90	0.223366	0.0679252	0.107235
	NGR_c16170	NGR_c16170	NGR_c16170	645	143	19	22	0.9938	0.938	0.7938	29.0609	33.2436	10.0591	0.194001	0.502504	0.542918	-1.53058	2.38366e-07	4.31289e-07	1.72458	0.000179772	0.000516364
NGR_c16160	NGR_c16160		NGR_c16160	510	232	9	39	0.9922	0.6706	0.9412	59.628	19.9153	22.5523	-1.58211	0.00021418	0.000356276	-1.40272	5.26604e-10	1.0451e-09	-0.179393	0.844558	0.880863
NGR_c16140		NGR_c16140	NGR_c16140	843	14	17	11	0.7817	0.8161	0.5587	2.17687	22.7581	3.84823	3.38605	4.52972e-10	1.16112e-09	0.821938	0.143475	0.172226	2.56412	3.12484e-06	1.22518e-05
NGR_c16090	NGR_c16090		NGR_c16090	1041	4425	111	360	0.999	0.9856	0.9962	557.179	120.334	101.988	-2.2111	1.48854e-95	1.88518e-94	-2.44975	0	0	0.238647	0.122953	0.17899
NGR_c16080	NGR_c16080		NGR_c16080	1155	1232	50	196	0.9983	0.9229	0.981	139.817	48.8543	50.046	-1.51699	1.0377e-17	3.91379e-17	-1.48222	6.84442e-51	2.70283e-50	-0.0347699	0.927822	0.94711
	NGR_c16060		NGR_c16060	1032	725	62	133	0.9942	0.9758	0.9913	92.0853	67.7995	38.0073	-0.441696	0.0188698	0.0254211	-1.27669	7.35872e-25	2.05951e-24	0.834998	0.000242992	0.000678732
NGR_c16040	NGR_c16040		NGR_c16040	1551	3318	111	353	0.9968	0.9716	0.9916	280.412	80.7655	67.121	-1.79574	2.32792e-56	2.05368e-55	-2.06271	5.5812e-208	5.43881e-207	0.266975	0.0865138	0.131159
NGR_c16030	NGR_c16030		NGR_c16030	780	1048	34	115	0.9949	0.9154	0.9513	176.116	49.1925	43.4809	-1.84002	2.80674e-19	1.13165e-18	-2.01807	4.11506e-65	1.87098e-64	0.178057	0.48408	0.567128
NGR_c16020	NGR_c16020		NGR_c16020	837	554	17	84	0.994	0.8196	0.9952	86.7594	22.9212	29.5971	-1.92033	2.87766e-11	7.95596e-11	-1.55156	3.21718e-25	9.06141e-25	-0.368771	0.377442	0.46334
NGR_c15910			NGR_c15910	585	3426	166	778	0.9983	0.9846	0.9966	767.651	320.234	392.211	-1.26133	2.6942e-36	1.72012e-35	-0.968822	7.30736e-73	3.58304e-72	-0.292503	0.0168828	0.0313582
NGR_c15890			NGR_c15890	588	669	36	228	0.9966	0.8554	0.9983	149.135	69.0939	114.354	-1.10999	6.34642e-07	1.3123e-06	-0.383111	0.000441146	0.000682794	-0.726881	0.00360304	0.0079162
NGR_c15860	NGR_c15860		NGR_c15860	414	33	17	49	0.9758	0.9517	0.9831	10.4483	46.3408	34.9053	2.14901	3.79256e-06	7.36973e-06	1.74018	5.69618e-08	1.05659e-07	0.408837	0.276934	0.357926
NGR_c15850	NGR_c15850		NGR_c15850	1131	1466	41	87	0.9973	0.9355	0.9381	169.904	40.9106	22.6857	-2.05417	4.69366e-30	2.64734e-29	-2.90486	6.41978e-135	4.6032e-134	0.850692	0.0022515	0.0051631
NGR_c15840	NGR_c15840	NGR_c15840	NGR_c15840	1101	1875	76	130	0.9864	0.881	0.8774	223.227	77.9007	34.8218	-1.5188	2.70014e-26	1.3935e-25	-2.68045	7.213e-159	5.86518e-158	1.16164	7.72342e-08	3.92967e-07
NGR_c15820	NGR_c15820		NGR_c15820	573	3773	218	585	0.9983	0.9965	0.9965	863.107	429.355	301.09	-1.00737	1.06201e-28	5.83069e-28	-1.51934	1.02115e-157	8.25994e-157	0.511975	1.21257e-05	4.32403e-05
NGR_c15810	NGR_c15810		NGR_c15810	495	1460	45	150	0.998	0.9212	0.9859	386.616	102.594	89.3679	-1.91395	1.33454e-27	7.11259e-27	-2.11307	3.16048e-95	1.81252e-94	0.199118	0.386066	0.471494
	NGR_c15800	NGR_c15800	NGR_c15800	1401	962	91	134	0.9993	0.9529	0.9957	90.0055	73.3024	28.2073	-0.296153	0.06167	0.0779592	-1.67394	3.03984e-47	1.14559e-46	1.37779	1.43624e-11	1.18165e-10
NGR_c15790		NGR_c15790	NGR_c15790	1296	121	40	73	0.9938	0.8418	0.713	12.2381	34.8313	16.6117	1.50901	1.16579e-07	2.54307e-07	0.440823	0.038899	0.0505262	1.06819	0.000248434	0.000693307
NGR_c15770	NGR_c15770	NGR_c15770	NGR_c15770	999	68	68	15845	0.9209	0.9409	0.999	8.92228	76.8172	4677.59	3.10594	2.36256e-31	1.37126e-30	9.03414	0	0	-5.92819	0	0
NGR_c15750	NGR_c15750		NGR_c15750	3492	14533	337	1255	0.9997	0.9931	0.9997	545.523	108.911	105.99	-2.3245	0	0	-2.36371	0	0	0.0392169	0.641384	0.712943
NGR_c15740	NGR_c15740		NGR_c15740	279	182	5	17	0.9283	0.8244	0.9462	85.5066	20.2246	17.9697	-2.07992	0.000107459	0.000183231	-2.25047	5.4316e-14	1.2112e-13	0.170549	0.674094	0.74039
		NGR_c15730	NGR_c15730	1464	110	27	32	0.9665	0.8163	0.7869	9.84881	20.8131	6.44621	1.07947	0.000857472	0.00134507	-0.611499	0.0331248	0.0433812	1.69097	1.23577e-05	4.4042e-05
NGR_c15710	NGR_c15710		NGR_c15710	1056	1267	33	105	0.9981	0.9545	0.9763	157.27	35.2667	29.3238	-2.15686	1.32892e-27	7.08873e-27	-2.42309	6.08892e-97	3.53454e-96	0.266232	0.324538	0.408279
NGR_c15700	NGR_c15700		NGR_c15700	1014	524	19	107	0.9931	0.7456	0.9369	67.7369	21.1461	31.1201	-1.67955	3.0611e-09	7.44595e-09	-1.12209	2.50574e-15	5.78996e-15	-0.557456	0.127856	0.184264
NGR_c15680	NGR_c15680		NGR_c15680	813	520	19	55	0.9963	0.631	0.9717	83.8388	26.3741	19.9511	-1.6685	4.1328e-09	9.94731e-09	-2.07115	4.17298e-34	1.32831e-33	0.402652	0.261404	0.340557
NGR_c15670	NGR_c15670		NGR_c15670	471	309	13	31	0.9958	0.8875	0.9342	85.9943	31.1485	19.4105	-1.46508	4.31692e-05	7.70008e-05	-2.14741	1.05356e-21	2.80163e-21	0.682327	0.134006	0.191433
	NGR_c15660		NGR_c15660	975	2788	205	579	0.999	0.9836	0.9969	374.818	237.282	175.134	-0.65959	1.86198e-11	5.20597e-11	-1.09773	1.91201e-72	9.3382e-72	0.438144	0.000238934	0.000668
NGR_c15650	NGR_c15650		NGR_c15650	897	1719	41	99	0.9989	0.8941	0.9565	251.198	51.583	32.549	-2.28386	2.36882e-39	1.63729e-38	-2.94814	3.66532e-160	2.99222e-159	0.664279	0.0138474	0.02616
NGR_c15610	NGR_c15610		NGR_c15610	924	178	69	309	0.9968	0.9351	0.9805	25.2511	84.2737	98.6239	1.73874	1.01716e-14	3.36679e-14	1.96559	8.84152e-50	3.44313e-49	-0.226855	0.251056	0.328876
NGR_c15600	NGR_c15600		NGR_c15600	2784	20032	673	2352	0.9993	0.9928	0.9982	943.164	272.81	249.152	-1.78961	0	0	-1.92049	0	0	0.130874	0.038036	0.064456
NGR_c15550	NGR_c15550		NGR_c15550	3792	18714	524	3298	0.9997	0.9995	0.9989	646.89	155.947	256.494	-2.05246	0	0	-1.33459	0	0	-0.717869	3.78698e-29	8.42807e-28
NGR_c15540			NGR_c15540	264	1144	49	375	0.9848	0.9773	0.9697	568.008	209.463	418.912	-1.43922	1.81208e-15	6.23801e-15	-0.439263	1.7252e-07	3.14078e-07	-0.999953	8.66966e-07	3.68654e-06
NGR_c15530		NGR_c15530	NGR_c15530	474	883	18	213	0.9979	0.9114	0.9536	244.183	42.8557	132.525	-2.5104	6.63008e-23	3.02357e-22	-0.881699	2.56228e-17	6.17422e-17	-1.6287	1.14655e-07	5.65685e-07
	NGR_c15520	NGR_c15520	NGR_c15520	459	228	16	226	0.9782	0.7778	0.9804	65.111	39.3389	145.208	-0.726945	0.0490206	0.0628279	1.15715	3.07038e-17	7.37559e-17	-1.8841	1.72601e-09	1.1182e-08
	NGR_c15510	NGR_c15510	NGR_c15510	978	2903	276	4749	0.999	0.9939	0.999	389.081	318.482	1432.05	-0.288859	0.00121597	0.0018728	1.87994	0	0	-2.1688	3.52324e-205	4.54131e-203
		NGR_c15500	NGR_c15500	390	1810	133	1157	0.9974	0.9949	0.9974	608.34	384.859	874.912	-0.660547	6.57122e-08	1.45758e-07	0.52426	1.88002e-21	4.978e-21	-1.18481	2.44764e-23	4.534e-22
	NGR_c15460		NGR_c15460	393	897	146	909	0.9975	0.9822	0.9975	299.18	419.252	682.13	0.486805	0.000235138	0.000389049	1.18903	5.0819e-67	2.36087e-66	-0.702228	9.06528e-09	5.32134e-08
	NGR_c15450		NGR_c15450	381	569	128	756	0.9974	0.9921	0.9948	195.758	379.14	585.184	0.95366	2.28104e-10	5.99087e-10	1.57982	6.62914e-87	3.60467e-86	-0.626159	2.16204e-06	8.69171e-06
NGR_c15410	NGR_c15410		NGR_c15410	1470	5919	1665	7897	0.9993	0.9966	0.9993	527.793	1278.24	1584.31	1.27611	1.36495e-187	2.86547e-186	1.58581	0	0	-0.309699	4.12732e-16	5.00701e-15
NGR_c15400	NGR_c15400		NGR_c15400	1167	1025	427	2302	0.9974	0.9957	0.9983	115.129	412.926	581.741	1.84263	6.48236e-89	7.87162e-88	2.33713	0	0	-0.494496	1.58541e-11	1.29576e-10
NGR_c15390	NGR_c15390		NGR_c15390	678	2729	66	203	0.9971	0.9956	0.9941	527.602	109.857	88.3002	-2.26382	4.58184e-61	4.29929e-60	-2.57896	2.597e-221	2.63015e-220	0.315142	0.117371	0.171917
	NGR_c15380		NGR_c15380	1197	448	46	97	0.9883	0.9716	0.9724	49.0587	43.3689	23.8986	-0.177848	0.466144	0.507441	-1.03758	6.40076e-12	1.34996e-11	0.859733	0.00112218	0.00273559
NGR_c15360	NGR_c15360		NGR_c15360	1254	1886	100	301	0.9992	0.9649	0.9912	197.141	89.9948	70.7888	-1.13131	9.7515e-18	3.68463e-17	-1.47763	1.099e-76	5.55604e-76	0.34632	0.0374788	0.0636687
NGR_c15350		NGR_c15350	NGR_c15350	3387	4149	210	1936	0.997	0.9705	0.9941	160.569	69.9711	168.572	-1.19836	1.5067e-40	1.05913e-39	0.0701765	0.0769026	0.0956529	-1.26853	5.42272e-42	1.55326e-40
	NGR_c15330	NGR_c15330	NGR_c15330	822	133	21	25	0.9696	0.9805	0.781	21.2086	28.8312	8.96941	0.44298	0.166171	0.196843	-1.24157	2.03038e-05	3.38196e-05	1.68455	0.000112617	0.000338398
NGR_c15320	NGR_c15320		NGR_c15320	1338	1239	36	91	0.997	0.7519	0.9006	121.38	30.3642	20.0577	-1.99909	7.85258e-25	3.84131e-24	-2.5973	3.6668e-102	2.21367e-101	0.598214	0.0348232	0.059748
NGR_c15310	NGR_c15310		NGR_c15310	1506	16104	532	1804	0.9993	0.9973	0.9987	1401.65	398.659	353.27	-1.8139	1.15023e-270	3.25269e-269	-1.98829	0	0	0.174383	0.0146122	0.0274789
NGR_c15300	NGR_c15300		NGR_c15300	408	1776	61	393	0.9975	0.9657	0.9902	570.578	168.727	284.072	-1.75773	4.85834e-30	2.73773e-29	-1.00617	6.43258e-41	2.21754e-40	-0.751564	7.07156e-05	0.000220968
	NGR_c15290		NGR_c15290	318	34	6	44	0.9654	0.9245	0.9623	14.0147	21.2931	40.8057	0.603445	0.257538	0.296071	1.54183	2.56276e-06	4.4471e-06	-0.938385	0.14758	0.208085
NGR_c15280			NGR_c15280	1617	306	82	235	0.9994	0.9777	0.9963	24.8053	57.2293	42.8601	1.20611	4.34756e-10	1.1172e-09	0.78899	5.27672e-10	1.04689e-09	0.417119	0.0245796	0.0436618
NGR_c15270			NGR_c15270	705	136	33	88	0.9759	0.9121	0.9518	25.2861	52.825	36.812	1.06288	0.000300456	0.000492125	0.54183	0.00632226	0.00892385	0.521046	0.0729146	0.11392
	NGR_c15230		NGR_c15230	624	598	41	111	0.9856	0.9423	0.8365	125.617	74.1505	52.4607	-0.760505	0.000563384	0.000899932	-1.25972	2.23524e-20	5.79944e-20	0.49922	0.0563722	0.0908504
	NGR_c15220		NGR_c15220	1089	896	53	174	0.9927	0.9679	0.9725	107.848	54.9241	47.1213	-0.97349	1.80678e-07	3.88791e-07	-1.19455	1.37618e-27	3.99615e-27	0.221061	0.306314	0.388991
NGR_c15200	NGR_c15200		NGR_c15200	675	726	31	89	0.9985	0.9526	0.9496	140.982	51.829	38.885	-1.44368	2.63884e-10	6.88678e-10	-1.85823	3.43184e-41	1.1897e-40	0.414547	0.154921	0.217001
NGR_c15190	NGR_c15190	NGR_c15190	NGR_c15190	744	657	38	52	0.9919	0.9772	0.9892	115.751	57.6402	20.6123	-1.00588	4.99154e-06	9.59423e-06	-2.48945	1.61641e-52	6.49501e-52	1.48357	3.06402e-06	1.20516e-05
	NGR_c15180		NGR_c15180	411	49	6	5	0.9781	0.6569	0.6326	15.6274	16.475	3.58776	0.0761976	0.728574	0.756549	-2.12292	0.000250914	0.000394676	2.19912	0.0096249	0.0190497
	NGR_c15170		NGR_c15170	1308	3275	205	595	0.9992	0.9885	0.9931	328.198	176.873	134.154	-0.891854	6.23094e-21	2.66862e-20	-1.29067	2.37574e-108	1.48947e-107	0.398818	0.000765758	0.00194649
NGR_c15160	NGR_c15160		NGR_c15160	306	253	11	19	0.9967	0.9085	0.9902	108.376	40.5682	18.3117	-1.41762	0.000333006	0.00054357	-2.5652	1.02875e-21	2.73686e-21	1.14759	0.0334634	0.0577512
NGR_c15150	NGR_c15150	NGR_c15150	NGR_c15150	807	286	164	1439	0.9901	0.9765	0.9975	46.4542	229.343	525.875	2.30363	6.63312e-49	5.36278e-48	3.50084	0	0	-1.19722	4.23612e-29	9.39386e-28
NGR_c15140	NGR_c15140		NGR_c15140	717	851	45	99	0.993	0.9358	0.8912	155.576	70.8285	40.7204	-1.13522	9.69794e-09	2.28102e-08	-1.9338	1.82142e-50	7.15616e-50	0.79858	0.00249574	0.00567064
NGR_c15130	NGR_c15130	NGR_c15130	NGR_c15130	1365	121	37	25	0.9729	0.8476	0.8103	11.6194	30.5903	5.40136	1.39654	1.64564e-06	3.29713e-06	-1.10515	0.000211334	0.000333521	2.50168	1.85529e-11	1.50048e-10
	NGR_c15110		NGR_c15110	1854	302	29	53	0.9924	0.7562	0.8565	21.3516	17.6524	8.43066	-0.274479	0.366134	0.408553	-1.34062	6.58858e-12	1.38721e-11	1.06614	0.00171624	0.00404202
	NGR_c15100		NGR_c15100	1011	107	6	18	0.9802	0.45	0.815	13.8728	6.69753	5.2507	-1.05056	0.082307	0.102129	-1.40168	3.012e-05	4.97684e-05	0.351121	0.497102	0.579422
	NGR_c15090		NGR_c15090	771	55	2	4	0.9027	0.2335	0.4073	9.35062	2.92746	1.53003	-1.67541	0.102515	0.125345	-2.6115	1.17248e-05	1.97531e-05	0.936084	0.321214	0.404591
NGR_c15070	NGR_c15070		NGR_c15070	765	1910	88	413	0.9739	0.9529	0.9948	327.268	129.818	159.215	-1.33398	1.59104e-22	7.15044e-22	-1.0395	3.789e-46	1.40734e-45	-0.294483	0.0836126	0.127889
NGR_c15060			NGR_c15060	906	646	30	189	0.9956	0.8576	0.9393	93.4623	37.3687	61.5218	-1.32255	2.33882e-08	5.33099e-08	-0.603287	1.80857e-07	3.28967e-07	-0.719268	0.00898244	0.0179157
NGR_c15040	NGR_c15040		NGR_c15040	291	120	128	272	0.9931	0.9656	0.9931	54.0531	496.4	275.659	3.19905	2.7801e-59	2.55069e-58	2.35043	1.41783e-55	5.86858e-55	0.848621	1.10785e-07	5.48339e-07
NGR_c15020	NGR_c15020		NGR_c15020	354	488	11	23	0.9944	0.7825	0.8898	180.696	35.0675	19.1611	-2.36536	1.92986e-12	5.66158e-12	-3.23731	1.45383e-50	5.72648e-50	0.871953	0.0878	0.132849
NGR_c15010	NGR_c15010		NGR_c15010	327	170	2	4	0.9786	0.5505	0.737	68.1449	6.90235	3.60751	-3.30345	2.46058e-06	4.88096e-06	-4.23953	3.4967e-22	9.37503e-22	0.936084	0.321214	0.404509
NGR_c15000	NGR_c15000	NGR_c15000	NGR_c15000	771	166	146	215	0.987	0.987	0.9961	28.2219	213.704	82.2393	2.92073	4.0587e-60	3.75718e-59	1.54301	3.86958e-25	1.0889e-24	1.37772	1.39784e-17	1.88419e-16
NGR_c14940	NGR_c14940		NGR_c14940	468	37	18	71	0.9444	0.8226	0.9936	10.3631	43.4052	44.7412	2.06642	3.93354e-06	7.62454e-06	2.11015	7.59382e-14	1.68849e-13	-0.0437383	0.990038	0.993571
NGR_c14930	NGR_c14930		NGR_c14930	1119	14646	800	3024	0.9991	0.9973	0.9991	1715.62	806.816	796.98	-1.08842	2.92648e-120	4.51962e-119	-1.10612	0	0	0.0176975	0.746186	0.802477
NGR_c14910	NGR_c14910		NGR_c14910	1230	883	31	47	0.9902	0.774	0.8764	94.0996	28.4427	11.2691	-1.72613	2.94932e-15	1.00193e-14	-3.06182	5.40184e-86	2.91935e-85	1.33569	9.99208e-05	0.00030349
NGR_c14900	NGR_c14900		NGR_c14900	1983	4166	132	452	0.999	0.9955	0.9955	275.378	75.1218	67.222	-1.87411	3.43646e-74	3.66931e-73	-2.03441	2.98292e-256	3.38685e-255	0.160299	0.25031	0.328038
NGR_c14880	NGR_c14880		NGR_c14880	1248	721	34	77	0.9992	0.9407	0.9928	75.7274	30.7453	18.1958	-1.30045	5.316e-09	1.27112e-08	-2.05721	2.44086e-46	9.09334e-46	0.75676	0.0115558	0.0222658
	NGR_c14870		NGR_c14870	738	64	25	94	0.9363	0.7913	0.9268	11.3673	38.2295	37.5636	1.7498	1.97818e-06	3.95062e-06	1.72445	9.00892e-14	1.99954e-13	0.0253511	0.86878	0.898102
NGR_c14860	NGR_c14860		NGR_c14860	768	660	32	73	0.9909	0.8984	0.987	112.646	47.0223	28.0322	-1.26038	5.06618e-08	1.13226e-07	-2.00664	2.68012e-41	9.29629e-41	0.746259	0.0153167	0.0286643
NGR_c14850	NGR_c14850		NGR_c14850	447	354	2	39	0.9933	0.3177	0.8926	103.807	5.04937	25.7308	-4.36166	1.65296e-14	5.41055e-14	-2.01234	6.82058e-23	1.85683e-22	-2.34932	0.00824464	0.0166209
NGR_c14830			NGR_c14830	483	12	9	15	0.7122	0.9213	0.7391	3.25661	21.0286	9.15882	2.69091	5.88104e-05	0.000103206	1.49179	0.00677982	0.00954791	1.19912	0.0439526	0.072983
NGR_c14820	NGR_c14820		NGR_c14820	219	63	48	345	0.9817	0.9817	0.9954	37.7076	247.35	464.591	2.71363	2.65688e-19	1.07332e-18	3.62303	1.6671e-112	1.06351e-111	-0.909406	1.28511e-05	4.55122e-05
NGR_c14810			NGR_c14810	183	1	5	3	0.4918	0.9836	0.6776	0.716277	30.8343	4.83466	5.42787	1.61928e-05	2.98993e-05	2.75482	0.0675768	0.0847518	2.67305	0.00741284	0.0151114
NGR_c14790	NGR_c14790		NGR_c14790	600	10996	16	32	0.9983	0.7767	0.8717	2402.24	30.0943	15.7288	-6.31875	0	0	-7.25483	0	0	0.936084	0.0328288	0.0567827
	NGR_c14780		NGR_c14780	756	294	19	38	0.9947	0.787	0.9696	50.9751	28.3626	14.8237	-0.8458	0.00971996	0.0136128	-1.78188	1.15741e-16	2.75781e-16	0.936084	0.0209944	0.0378144
NGR_c14770	NGR_c14770		NGR_c14770	498	513	15	40	0.996	0.6647	0.9518	135.027	33.992	23.6879	-1.98998	6.3349e-11	1.70871e-10	-2.51103	1.05212e-41	3.68033e-41	0.521046	0.20448	0.276649
NGR_c14760			NGR_c14760	1476	390	91	268	0.9898	0.9763	0.9925	34.6346	69.5777	53.5481	1.00641	1.88437e-08	4.32861e-08	0.62862	6.1249e-08	1.1334e-07	0.377789	0.0310764	0.0539629
	NGR_c14730		NGR_c14730	330	479	106	495	0.9939	0.9909	0.997	190.263	362.499	442.371	0.929984	1.56565e-08	3.63013e-08	1.21726	1.0072e-38	3.37623e-38	-0.28728	0.0631852	0.100754
NGR_c14720	NGR_c14720		NGR_c14720	624	10972	457	1251	0.9984	0.9615	0.9631	2304.8	826.507	591.246	-1.47954	2.60504e-141	4.5963e-140	-1.96281	0	0	0.483268	2.18336e-09	1.39694e-08
	NGR_c14710		NGR_c14710	1815	2381	152	512	0.9978	0.9548	0.9846	171.955	94.5109	83.1934	-0.863479	7.08722e-15	2.36228e-14	-1.04749	8.54588e-58	3.60477e-57	0.184011	0.161458	0.224936
NGR_c14700		NGR_c14700	NGR_c14700	666	594	155	278	0.997	0.9835	0.9955	116.908	262.647	123.102	1.16775	9.89422e-17	3.61078e-16	0.0744831	0.467566	0.512542	1.09327	3.8772e-13	3.71335e-12
NGR_c14690	NGR_c14690		NGR_c14690	3513	3665	145	452	0.996	0.8742	0.9815	136.75	46.5806	37.9451	-1.55374	1.50807e-51	1.2553e-50	-1.84956	5.20512e-200	4.90248e-199	0.295814	0.0318666	0.055242
	NGR_c14660		NGR_c14660	453	246	14	33	0.9868	0.947	0.9382	71.1818	34.8774	21.4838	-1.02921	0.0057578	0.00826566	-1.72826	1.19836e-13	2.65027e-13	0.699045	0.114542	0.168771
NGR_c14650	NGR_c14650		NGR_c14650	1827	3135	148	353	0.9967	0.9891	0.9759	224.922	91.4193	56.9812	-1.29885	9.7211e-35	6.01426e-34	-1.98086	5.3843e-187	4.91417e-186	0.682013	2.66326e-06	1.05693e-05
NGR_c14640	NGR_c14640		NGR_c14640	1371	1934	85	269	0.9964	0.9023	0.9949	184.906	69.9675	57.8643	-1.40204	2.28664e-24	1.09691e-23	-1.67605	1.81679e-93	1.02669e-92	0.274012	0.121597	0.177142
		NGR_c14630	NGR_c14630	1647	357	68	90	0.9964	0.8804	0.963	28.4123	46.594	16.1155	0.713628	0.000315176	0.00051569	-0.818066	4.80528e-07	8.57166e-07	1.53169	1.96919e-10	1.40361e-09
NGR_c14620		NGR_c14620	NGR_c14620	381	5	12	7	0.5302	0.8871	0.8373	1.72019	35.5444	5.41837	4.36898	1.73114e-09	4.28495e-09	1.65529	0.0426486	0.055142	2.71369	4.5316e-05	0.000147331
NGR_c14610	NGR_c14610		NGR_c14610	1893	8217	259	761	0.9989	0.9937	0.9989	568.977	154.406	118.558	-1.88164	1.78762e-145	3.23705e-144	-2.26278	0	0	0.381139	0.000297202	0.000816151
NGR_c14600	NGR_c14600		NGR_c14600	1014	3362	135	440	0.997	0.9882	0.9941	434.602	150.249	127.971	-1.53234	1.50271e-46	1.16913e-45	-1.76388	1.44592e-172	1.23925e-171	0.23154	0.0999092	0.149345
NGR_c14590	NGR_c14590		NGR_c14590	816	1528	64	286	0.9988	0.9939	0.9963	245.451	88.5125	103.364	-1.47148	8.19352e-21	3.49466e-20	-1.2477	5.51836e-49	2.11965e-48	-0.223788	0.277776	0.358639
NGR_c14580	NGR_c14580		NGR_c14580	498	930	38	119	0.996	0.99	0.9659	244.786	86.1131	70.4714	-1.50721	1.43132e-13	4.45211e-13	-1.79641	4.01228e-50	1.5704e-49	0.289194	0.259612	0.338294
NGR_c14570	NGR_c14570		NGR_c14570	1224	1320	51	150	0.9926	0.8685	0.9747	141.359	47.0223	36.1414	-1.58795	5.25772e-20	2.18677e-19	-1.96764	4.39984e-79	2.24454e-78	0.37969	0.0993088	0.148555
NGR_c14550			NGR_c14550	756	554	15	128	0.996	0.8307	0.9934	96.055	22.3916	49.9325	-2.10091	2.12664e-12	6.21826e-12	-0.943881	1.4213e-12	3.057e-12	-1.15703	0.00161144	0.00381991
NGR_c14540	NGR_c14540		NGR_c14540	1071	6978	338	1076	0.9963	0.9944	0.9963	854.031	356.157	296.291	-1.26177	2.45968e-72	2.57311e-71	-1.52727	3.40082e-292	4.286e-291	0.265501	0.00342052	0.00755543
NGR_c14530	NGR_c14530	NGR_c14530	NGR_c14530	921	680	37	59	0.9978	0.9946	0.987	96.7791	45.3374	18.8924	-1.09399	6.83508e-07	1.40911e-06	-2.35689	3.5065e-51	1.38913e-50	1.26289	5.1036e-05	0.000164116
NGR_c14520	NGR_c14520		NGR_c14520	1095	1246	23	102	0.9945	0.7909	0.9479	149.154	23.7044	27.4714	-2.65358	1.41689e-33	8.56079e-33	-2.4408	3.98786e-96	2.3041e-95	-0.21278	0.577014	0.653484
NGR_c14510	NGR_c14510		NGR_c14510	1569	1872	46	152	0.9987	0.8942	0.963	156.392	33.0864	28.5704	-2.24086	7.24084e-42	5.23861e-41	-2.45258	2.43934e-144	1.83187e-143	0.211718	0.35512	0.439953
	NGR_c14500	NGR_c14500	NGR_c14500	978	1172	71	127	0.999	0.9928	0.955	157.08	81.9284	38.2966	-0.939065	6.04032e-09	1.436e-08	-2.03621	2.02306e-73	9.96711e-73	1.09715	7.2577e-07	3.13571e-06
NGR_c14490	NGR_c14490		NGR_c14490	726	717	28	50	0.9959	0.9532	0.9601	129.454	43.5247	20.3109	-1.57253	2.65374e-11	7.36318e-11	-2.67211	1.54361e-61	6.75521e-61	1.09958	0.0015596	0.00371125
NGR_c14480	NGR_c14480		NGR_c14480	1212	1061	318	1004	0.9967	0.9818	0.9901	114.748	296.101	244.302	1.36762	6.93564e-42	5.02367e-41	1.0902	3.46434e-64	1.55343e-63	0.277423	0.00305346	0.00680539
	NGR_c14470		NGR_c14470	963	270	21	29	0.9927	0.8339	0.8962	36.751	24.6098	8.88111	-0.578553	0.0783424	0.0975617	-2.04897	3.7712e-18	9.26039e-18	1.47042	0.000497622	0.0013191
	NGR_c14430	NGR_c14430	NGR_c14430	735	196	27	305	0.9578	0.8	0.9796	34.9543	41.4564	122.379	0.246123	0.356384	0.398535	1.80782	8.18486e-44	2.94636e-43	-1.56169	5.78238e-10	3.9531e-09
NGR_c14420	NGR_c14420	NGR_c14420	NGR_c14420	885	61	44	1638	0.9797	0.9864	0.9966	9.0348	56.1079	545.841	2.63464	3.28346e-17	1.22056e-16	5.91684	0	0	-3.2822	1.94533e-108	1.2408e-106
NGR_c14410	NGR_c14410	NGR_c14410	NGR_c14410	1308	123	150	4267	0.9985	0.9862	0.9992	12.3262	129.419	962.078	3.39225	4.2685e-74	4.54988e-73	6.28635	0	0	-2.8941	2.53016e-250	4.1195e-248
NGR_c14400	NGR_c14400	NGR_c14400	NGR_c14400	1329	204	310	11366	0.991	0.9812	0.9992	20.1204	263.24	2522.19	3.70964	5.03246e-167	9.92549e-166	6.96987	0	0	-3.26023	0	0
NGR_c14390	NGR_c14390	NGR_c14390	NGR_c14390	687	52	100	3695	0.9738	0.9825	0.9985	9.92153	164.27	1586.18	4.04936	1.03313e-60	9.66493e-60	7.32078	0	0	-3.27142	5.232e-242	8.3001e-240
NGR_c14380	NGR_c14380	NGR_c14380	NGR_c14380	906	77	245	6713	0.9757	0.9912	0.9978	11.1402	305.178	2185.16	4.7758	4.52768e-170	9.10387e-169	7.61582	0	0	-2.84002	0	0
	NGR_c14370	NGR_c14370	NGR_c14370	972	240	26	15	0.9959	0.9095	0.678	32.3651	30.1871	4.55114	-0.100506	0.816198	0.837705	-2.83014	1.05586e-22	2.86564e-22	2.72963	2.44786e-09	1.55812e-08
NGR_c14360	NGR_c14360	NGR_c14360	NGR_c14360	1251	12	62	112	0.4021	0.94	0.9728	1.25735	55.9306	26.4032	5.47518	1.75601e-49	1.43469e-48	4.39225	6.4543e-44	2.32475e-43	1.08293	4.52506e-06	1.72499e-05
NGR_c14350	NGR_c14350		NGR_c14350	279	2	12	27	0.3943	0.9247	0.8781	0.939632	48.5391	28.5401	5.69091	2.87616e-11	7.95892e-11	4.92475	2.00008e-12	4.28104e-12	0.766159	0.110901	0.164032
NGR_c14340	NGR_c14340		NGR_c14340	2964	108	125	272	0.9133	0.9491	0.9892	4.77615	47.5934	27.0636	3.31684	1.69619e-60	1.57253e-59	2.50244	5.0353e-60	2.1683e-59	0.814405	4.19382e-07	1.89672e-06
NGR_c14330	NGR_c14330		NGR_c14330	534	17	12	54	0.7996	0.8727	0.9532	4.17292	25.3603	29.8228	2.60344	7.20416e-06	1.36438e-05	2.83729	4.24214e-15	9.74039e-15	-0.233841	0.69577	0.759345
	NGR_c14300	NGR_c14300	NGR_c14300	171	2	5	119	0.5322	0.7953	0.9708	1.53308	32.9981	205.233	4.42787	5.90058e-05	0.000103402	7.06468	2.68234e-58	1.13609e-57	-2.63681	1.68122e-07	8.08212e-07
NGR_c14290	NGR_c14290		NGR_c14290	408	6	62	132	0.7721	0.8922	0.9926	1.92763	171.493	95.4134	6.47518	1.54087e-54	1.33276e-53	5.62929	1.68279e-59	7.2213e-59	0.845886	0.000206294	0.000586554
NGR_c14280	NGR_c14280		NGR_c14280	408	904	32	99	0.924	0.9632	0.9485	290.429	88.5125	71.56	-1.71423	1.83477e-15	6.31263e-15	-2.02096	1.7554e-56	7.32464e-56	0.306727	0.27011	0.350203
	NGR_c14260		NGR_c14260	651	380	87	338	0.9908	0.9923	0.9908	76.5129	150.818	153.12	0.979033	7.88724e-08	1.73643e-07	1.00089	6.18284e-20	1.58359e-19	-0.0218522	0.936858	0.954444
	NGR_c14220		NGR_c14220	465	104	13	17	0.9914	0.8968	0.8602	29.3165	31.5504	10.7818	0.105945	0.687554	0.71926	-1.44312	2.66446e-05	4.41319e-05	1.54906	0.00383966	0.00832959
NGR_c14200	NGR_c14200		NGR_c14200	672	165	125	441	0.9821	0.9688	0.9896	32.1845	209.921	193.537	2.70541	6.48236e-47	5.06885e-46	2.58817	3.7684e-100	2.23789e-99	0.117233	0.40375	0.489037
NGR_c14140	NGR_c14140		NGR_c14140	486	301	9	46	0.9897	0.7305	0.9691	81.1825	20.8988	27.9137	-1.95775	9.8143e-07	1.99671e-06	-1.5402	3.32966e-14	7.47874e-14	-0.417553	0.49934	0.581701
NGR_c14120	NGR_c14120		NGR_c14120	441	488	246	621	0.9909	0.9887	0.9955	145.049	629.523	415.287	2.11772	4.63814e-64	4.51635e-63	1.51757	1.48164e-67	6.91953e-67	0.600149	7.6978e-08	3.91986e-07
NGR_c14080	NGR_c14080		NGR_c14080	921	35	55	148	0.9468	0.9294	0.9924	4.98128	67.3935	47.3912	3.75802	7.87342e-32	4.6087e-31	3.25003	1.74968e-44	6.35762e-44	0.50799	0.0260718	0.0460875
NGR_c14070	NGR_c14070		NGR_c14070	1980	148	107	393	0.9333	0.9076	0.996	9.7978	60.9865	58.536	2.63796	3.83674e-39	2.64304e-38	2.57879	4.51552e-89	2.47713e-88	0.0591653	0.676736	0.742765
NGR_c14020	NGR_c14020		NGR_c14020	1323	6113	141	412	0.9992	0.9887	0.9932	605.657	120.275	91.8402	-2.33217	2.29186e-139	3.98694e-138	-2.7213	0	0	0.389135	0.00617246	0.0128108
NGR_c14010	NGR_c14010		NGR_c14010	1218	8897	266	1099	0.9992	0.9975	0.9984	957.477	246.462	266.101	-1.95788	3.288e-165	6.44386e-164	-1.84727	0	0	-0.110609	0.26967	0.34978
NGR_c13990	NGR_c13990		NGR_c13990	561	338	17	68	0.9875	0.8913	0.9768	78.9743	34.198	35.7472	-1.20747	0.000201186	0.000335563	-1.14356	1.22602e-10	2.47121e-10	-0.0639162	0.95343	0.96798
NGR_c13980	NGR_c13980		NGR_c13980	840	1350	64	229	0.9988	0.9512	0.9976	210.662	85.9836	80.3992	-1.2928	1.19091e-15	4.14111e-15	-1.38968	8.74634e-51	3.45168e-50	0.09688	0.59851	0.673025
NGR_c13970	NGR_c13970		NGR_c13970	792	941	31	76	0.9949	0.904	0.9836	155.739	44.1724	28.2998	-1.81791	3.40214e-17	1.26316e-16	-2.46026	1.28251e-73	6.33373e-73	0.642353	0.0360754	0.0616741
	NGR_c13960	NGR_c13960	NGR_c13960	435	130	7	129	0.9885	0.7356	0.9885	39.173	18.1603	87.4573	-1.10907	0.0409882	0.0530269	1.15872	1.60927e-10	3.23423e-10	-2.26779	4.90246e-07	2.18842e-06
NGR_c13930	NGR_c13930		NGR_c13930	582	515	129	620	0.9983	0.9777	0.9948	115.989	250.139	314.17	1.10874	3.9778e-13	1.20757e-12	1.43756	3.75616e-62	1.65785e-61	-0.328813	0.0175422	0.0323787
NGR_c13920	NGR_c13920		NGR_c13920	1476	29603	1090	2965	0.9993	0.9959	0.9993	2628.95	833.403	592.426	-1.6574	0	0	-2.14978	0	0	0.49238	6.31068e-21	1.04676e-19
NGR_c13890	NGR_c13890	NGR_c13890	NGR_c13890	201	2821	1384	2527	0.995	0.995	0.995	1839.67	7770.61	3707.7	2.07858	0	0	1.01108	6.58956e-140	4.84854e-139	1.0675	1.73731e-99	1.04357e-97
NGR_c13870		NGR_c13870	NGR_c13870	1764	15647	3978	5217	0.9955	0.9819	0.9813	1162.69	2544.96	872.203	1.13017	0	0	-0.414733	1.50583e-75	7.54498e-75	1.54491	0	0
NGR_c13840	NGR_c13840		NGR_c13840	465	120	2	11	0.9978	0.3871	0.7527	33.8268	4.85391	6.97646	-2.80095	0.000314434	0.000514611	-2.2776	9.57236e-10	1.88763e-09	-0.523348	0.84295	0.880671
NGR_c13830	NGR_c13830		NGR_c13830	840	371	21	45	0.9881	0.8988	0.9226	57.8931	28.2134	15.799	-1.03701	0.000525894	0.000841566	-1.87356	5.63022e-22	1.50301e-21	0.836548	0.0278714	0.0488223
NGR_c13820	NGR_c13820		NGR_c13820	369	221	5	25	0.9675	0.5908	0.8699	78.5051	15.2918	19.9806	-2.36003	3.6598e-06	7.1274e-06	-1.97419	1.7966e-14	4.0693e-14	-0.385844	0.711192	0.773176
NGR_c13810	NGR_c13810		NGR_c13810	2568	3353	117	247	0.9973	0.9081	0.9727	171.148	51.4169	28.366	-1.73493	1.56218e-54	1.34932e-53	-2.59301	4.53006e-273	5.51811e-272	0.858081	2.93218e-07	1.35891e-06
NGR_c13800	NGR_c13800		NGR_c13800	333	804	39	81	0.997	0.973	0.964	316.478	132.171	71.7359	-1.2597	1.65212e-09	4.0992e-09	-2.14134	5.33068e-54	2.18019e-53	0.881636	0.00209948	0.0048378
	NGR_c13790		NGR_c13790	876	270	15	44	0.9966	0.8482	0.9886	40.401	19.3242	14.813	-1.06398	0.00284482	0.00421886	-1.44752	6.65918e-12	1.4016e-11	0.383543	0.32696	0.410408
NGR_c13780	NGR_c13780		NGR_c13780	1536	7073	214	512	0.9987	0.987	0.998	603.594	157.231	98.3047	-1.94069	2.73812e-130	4.4507e-129	-2.61825	0	0	0.677551	2.14738e-08	1.18942e-07
NGR_c13770	NGR_c13770		NGR_c13770	651	636	11	21	0.9954	0.9078	0.9616	128.058	19.0689	9.51336	-2.74751	2.81736e-18	1.0871e-17	-3.7507	1.53522e-73	7.57569e-73	1.0032	0.0559798	0.0902415
NGR_c13760	NGR_c13760		NGR_c13760	654	856	26	95	0.9954	0.7034	0.9495	171.565	44.8653	42.8392	-1.93508	6.45372e-17	2.37621e-16	-2.00175	5.98576e-53	2.41302e-52	0.0666679	0.769238	0.82184
NGR_c13750	NGR_c13750		NGR_c13750	771	1624	30	204	0.9974	0.9468	0.9728	276.098	43.9118	78.0317	-2.6525	2.35004e-43	1.75558e-42	-1.82305	5.74018e-88	3.1323e-87	-0.829451	0.00210448	0.00484751
NGR_c13740	NGR_c13740		NGR_c13740	1284	5937	195	952	0.9977	0.9914	0.9961	606.086	171.39	218.659	-1.82224	1.86566e-101	2.49009e-100	-1.47084	6.20236e-236	6.57195e-235	-0.351404	0.0016312	0.00386232
	NGR_c13700		NGR_c13700	1110	1309	77	197	0.9919	0.9838	0.9892	154.578	78.2857	52.3406	-0.981518	1.82394e-10	4.82308e-10	-1.56234	4.90526e-58	2.07476e-57	0.580819	0.0031626	0.0070309
NGR_c13690			NGR_c13690	729	1241	67	294	0.9931	0.9739	0.9918	223.14	103.72	118.937	-1.10525	9.5798e-12	2.70779e-11	-0.907754	7.93506e-25	2.2188e-24	-0.197499	0.330974	0.414605
	NGR_c13680		NGR_c13680	834	2344	141	519	0.9988	0.988	0.988	368.404	190.795	183.526	-0.949261	7.46708e-17	2.73631e-16	-1.0053	2.12204e-53	8.59933e-53	0.0560444	0.656756	0.726117
NGR_c13670	NGR_c13670		NGR_c13670	1017	2331	47	233	0.998	0.9508	0.9971	300.437	52.1545	67.5664	-2.5262	9.70218e-59	8.83612e-58	-2.15269	2.08676e-154	1.65975e-153	-0.373514	0.109223	0.161936
NGR_c13650	NGR_c13650		NGR_c13650	1770	5822	94	297	0.9989	0.9582	0.9492	431.153	59.9335	49.4856	-2.84677	2.10318e-162	4.08307e-161	-3.12312	0	0	0.276354	0.101792	0.151939
	NGR_c13620	NGR_c13620	NGR_c13620	1560	530	64	42	0.9712	0.8699	0.8244	44.5332	46.2988	7.93999	0.0560964	0.717152	0.747194	-2.48767	1.28382e-42	4.537e-42	2.54377	5.39884e-19	7.97199e-18
NGR_c13610	NGR_c13610		NGR_c13610	960	888	44	121	0.9604	0.8323	0.8292	121.248	51.7245	37.1715	-1.22904	4.73314e-10	1.21175e-09	-1.70569	8.01774e-45	2.92879e-44	0.476652	0.0585532	0.0940713
		NGR_c13600	NGR_c13600	807	2531	474	594	0.9988	0.9926	0.9975	411.103	662.857	217.074	0.689196	1.31336e-19	5.37584e-19	-0.921311	3.9202e-50	1.5363e-49	1.61051	1.43712e-67	6.83958e-66
NGR_c13590	NGR_c13590		NGR_c13590	1218	2415	46	137	0.9934	0.8563	0.9877	259.897	42.6212	33.1718	-2.6083	8.94684e-63	8.5638e-62	-2.96991	6.83254e-226	7.04663e-225	0.361614	0.13273	0.189829
NGR_c13580	NGR_c13580		NGR_c13580	237	145	1	8	0.9831	0.3797	0.8228	80.1958	4.76175	9.95491	-4.07396	3.49056e-06	6.8171e-06	-3.01005	5.74006e-15	1.31262e-14	-1.06392	0.70902	0.771764
NGR_c13570	NGR_c13570		NGR_c13570	2844	13403	652	2158	0.9996	0.9961	0.9958	617.738	258.722	223.778	-1.2556	2.24466e-136	3.80854e-135	-1.46493	0	0	0.209333	0.00127563	0.00309018
NGR_c13540	NGR_c13540		NGR_c13540	780	3525	114	346	0.9987	0.9705	0.9949	592.375	164.94	130.821	-1.84457	8.47494e-62	8.00081e-61	-2.17892	5.96598e-236	6.33233e-235	0.334346	0.032034	0.0555166
NGR_c13520	NGR_c13520		NGR_c13520	1371	17667	697	2435	0.9993	0.9971	0.9985	1689.11	573.733	523.79	-1.55781	5.22206e-243	1.33087e-241	-1.6892	0	0	0.131393	0.034117	0.0586664
	NGR_c13510		NGR_c13510	660	1638	110	358	0.9985	0.9682	0.9879	325.314	188.089	159.969	-0.790415	2.18056e-09	5.35032e-09	-1.02404	6.62144e-39	2.22561e-38	0.233628	0.132194	0.189326
NGR_c13500	NGR_c13500		NGR_c13500	426	1654	53	155	0.9953	0.9601	0.9953	508.93	140.405	107.304	-1.85788	5.16216e-30	2.9063e-29	-2.24576	1.14826e-115	7.40924e-115	0.38788	0.0870966	0.131914
NGR_c13490	NGR_c13490		NGR_c13490	951	3313	59	205	0.9989	0.9401	0.9905	456.639	70.0142	63.5724	-2.70533	1.07358e-88	1.30111e-87	-2.84458	1.30029e-296	1.64881e-295	0.139247	0.481268	0.564796
NGR_c13460	NGR_c13460		NGR_c13460	1185	1316	28	54	0.9932	0.784	0.9435	145.569	26.6658	13.4391	-2.44864	1.04487e-32	6.1863e-32	-3.4372	8.82176e-141	6.52199e-140	0.988551	0.00379058	0.00823466
NGR_c13450	NGR_c13450	NGR_c13450	NGR_c13450	882	1790	54	93	0.9966	0.8934	0.9751	266.021	69.0939	31.0964	-1.94491	3.58072e-34	2.19124e-33	-3.09672	1.70895e-174	1.47696e-173	1.15181	6.38158e-06	2.38711e-05
NGR_c13440	NGR_c13440		NGR_c13440	813	4327	110	307	0.9988	0.984	0.9926	697.635	152.692	111.364	-2.19185	1.46585e-92	1.82656e-91	-2.6472	0	0	0.455349	0.00497852	0.0105414
NGR_c13430	NGR_c13430		NGR_c13430	465	1787	53	144	0.9957	0.9613	0.9957	503.737	128.629	91.3282	-1.96946	1.27553e-34	7.87572e-34	-2.46354	1.54673e-138	1.12602e-137	0.494079	0.0329902	0.0570459
NGR_c13420	NGR_c13420		NGR_c13420	1065	6407	145	603	0.9991	0.9934	0.9953	788.565	153.65	166.98	-2.35958	7.56548e-148	1.38209e-146	-2.23956	0	0	-0.120021	0.38395	0.469281
NGR_c13410	NGR_c13410		NGR_c13410	2334	43686	1376	4288	0.9996	0.9987	0.9983	2453.43	665.323	541.813	-1.88267	0	0	-2.17893	0	0	0.296259	6.98528e-11	5.25127e-10
NGR_c13390	NGR_c13390		NGR_c13390	834	1588	52	187	0.9976	0.946	0.9856	249.584	70.3643	66.1258	-1.82661	2.7301e-28	1.48311e-27	-1.91624	1.04675e-91	5.84595e-91	0.089629	0.649452	0.719971
NGR_c13380	NGR_c13380		NGR_c13380	744	3249	114	480	0.9987	0.9086	0.9718	572.412	172.921	190.267	-1.72695	1.39763e-52	1.17923e-51	-1.58903	7.56644e-145	5.72385e-144	-0.137917	0.375916	0.462017
NGR_c13370	NGR_c13370		NGR_c13370	561	2825	119	358	0.9982	0.9412	0.9911	660.067	239.386	188.198	-1.46327	5.19216e-37	3.41711e-36	-1.81036	2.3935e-150	1.86302e-149	0.347086	0.0234086	0.0417615
NGR_c13360	NGR_c13360		NGR_c13360	867	1984	51	148	0.9965	0.9193	0.9423	299.954	66.3844	50.3429	-2.17583	6.99456e-43	5.13847e-42	-2.57488	4.18046e-161	3.43542e-160	0.399056	0.084585	0.129121
NGR_c13350	NGR_c13350		NGR_c13350	924	16492	505	1801	0.9989	0.9859	0.9989	2339.56	616.786	574.827	-1.92339	3.59096e-298	1.10093e-296	-2.02504	0	0	0.101641	0.158728	0.221732
NGR_c13340	NGR_c13340		NGR_c13340	768	26013	925	3164	0.9987	0.9974	0.9987	4439.78	1359.24	1214.98	-1.70769	0	0	-1.86955	0	0	0.161859	0.00283618	0.00636931
	NGR_c13330		NGR_c13330	822	1865	126	374	0.9927	0.9903	0.9964	297.399	172.987	134.182	-0.781735	2.41322e-10	6.31126e-10	-1.1482	1.74821e-52	7.02008e-52	0.366469	0.0142216	0.0268259
	NGR_c13320		NGR_c13320	468	964	71	185	0.9979	0.9936	0.9979	270	171.209	116.579	-0.657197	9.76644e-05	0.000167082	-1.21165	3.49442e-30	1.06049e-29	0.554449	0.00650256	0.0134194
	NGR_c13310		NGR_c13310	726	1759	109	343	0.9835	0.9848	0.9835	317.586	169.436	139.333	-0.90641	3.72468e-12	1.0784e-11	-1.18861	3.08936e-52	1.23335e-51	0.282203	0.0734284	0.11452
NGR_c13300	NGR_c13300		NGR_c13300	1089	800	30	121	0.9972	0.7925	0.989	96.2929	31.0891	32.7682	-1.63102	4.94468e-13	1.49159e-12	-1.55513	7.30568e-36	2.37061e-35	-0.0758889	0.85758	0.890094
	NGR_c13270		NGR_c13270	738	471	29	82	0.9959	0.9377	0.9797	83.6559	44.3462	32.7682	-0.915657	0.00037728	0.00061245	-1.35217	5.10192e-18	1.24884e-17	0.436513	0.148303	0.208867
NGR_c13250			NGR_c13250	354	1224	66	504	0.9972	0.952	0.9972	453.221	210.405	419.878	-1.10705	1.25681e-11	3.54436e-11	-0.110247	0.150592	0.180175	-0.996802	1.14978e-08	6.6174e-08
	NGR_c13230		NGR_c13230	318	7	10	45	0.7201	0.6509	0.9182	2.88538	35.4885	41.7331	3.62052	4.89758e-07	1.02261e-06	3.85436	7.15134e-17	1.70925e-16	-0.233841	0.738156	0.797446
NGR_c13220	NGR_c13220		NGR_c13220	828	1575	383	1648	0.9964	0.9928	0.9988	249.335	522.015	586.979	1.06601	2.56942e-33	1.5419e-32	1.23523	1.69167e-127	1.17092e-126	-0.169216	0.0384154	0.0649743
	NGR_c13210	NGR_c13210	NGR_c13210	801	403	71	81	0.995	0.9176	0.9863	65.9485	100.032	29.8228	0.601056	0.0016289	0.00247674	-1.14492	1.90034e-12	4.07319e-12	1.74598	6.46614e-13	6.08919e-12
NGR_c13190	NGR_c13190		NGR_c13190	1182	891	29	172	0.9949	0.676	0.9975	98.8081	27.6882	42.9147	-1.83536	1.57744e-16	5.69957e-16	-1.20316	9.92398e-28	2.88579e-27	-0.6322	0.026645	0.0469933
NGR_c13180	NGR_c13180		NGR_c13180	1188	1555	63	235	0.9983	0.9259	0.9949	171.572	59.8465	58.3374	-1.51947	4.71148e-22	2.10066e-21	-1.55632	2.88112e-68	1.35577e-67	0.0368468	0.814452	0.856538
NGR_c13160	NGR_c13160		NGR_c13160	1194	5615	160	1158	0.9975	0.9858	0.9975	616.421	151.227	286.022	-2.0272	2.52832e-109	3.58304e-108	-1.10779	4.08038e-146	3.10189e-145	-0.919408	3.79364e-16	4.61125e-15
NGR_c13150			NGR_c13150	1155	3015	116	696	0.9991	0.9801	0.9965	342.167	113.342	177.714	-1.59402	3.96716e-44	2.99617e-43	-0.945138	7.40234e-62	3.24863e-61	-0.648879	2.77674e-06	1.09704e-05
NGR_c13140			NGR_c13140	777	5187	297	1462	0.9987	0.9936	0.9961	875.039	431.37	554.909	-1.02042	1.19996e-39	8.33114e-39	-0.657096	1.22184e-57	5.13637e-57	-0.363325	5.31802e-05	0.000170039
	NGR_c13110	NGR_c13110	NGR_c13110	894	713	67	89	0.9933	0.9463	0.8881	104.54	84.577	29.3595	-0.305724	0.100691	0.123237	-1.83216	9.06814e-40	3.07809e-39	1.52644	2.9679e-10	2.08901e-09
	NGR_c13100		NGR_c13100	618	109	24	148	0.9903	0.7961	0.9531	23.1191	43.8266	70.6267	0.922723	0.00570314	0.00819289	1.61113	6.41006e-19	1.60135e-18	-0.688407	0.0274046	0.0481409
NGR_c13080	NGR_c13080		NGR_c13080	498	629	19	39	0.992	0.8112	0.988	165.559	43.0565	23.0957	-1.94304	8.39756e-13	2.50511e-12	-2.84165	1.51029e-57	6.34035e-57	0.898609	0.0256972	0.0454513
NGR_c13070	NGR_c13070		NGR_c13070	1674	2504	54	143	0.997	0.8465	0.9952	196.07	36.4043	25.1928	-2.42919	1.61072e-60	1.50003e-59	-2.96029	1.96443e-233	2.07439e-232	0.5311	0.0216552	0.0389253
	NGR_c13060	NGR_c13060	NGR_c13060	318	179	10	3	0.9969	0.9623	0.3868	73.7833	35.4885	2.78221	-1.05594	0.0181781	0.0245586	-4.72899	1.08779e-24	3.03483e-24	3.67305	1.16981e-05	4.18602e-05
NGR_c13050	NGR_c13050		NGR_c13050	1461	903	30	69	0.987	0.7379	0.9281	81.0158	23.1732	13.9282	-1.80575	2.01752e-16	7.26002e-16	-2.5402	3.65094e-73	1.79444e-72	0.73445	0.0203256	0.0368349
NGR_c13020	NGR_c13020		NGR_c13020	1323	5163	95	421	0.9992	0.9327	0.9698	511.534	81.0361	93.8464	-2.65819	4.7992e-135	8.05459e-134	-2.44646	0	0	-0.211737	0.205142	0.277484
NGR_c13010	NGR_c13010		NGR_c13010	243	1935	78	291	0.9959	0.9712	0.9959	1043.78	362.246	353.169	-1.52677	2.81458e-27	1.49235e-26	-1.56338	4.6112e-85	2.47263e-84	0.0366107	0.804068	0.848358
NGR_c13000	NGR_c13000		NGR_c13000	864	1325	23	143	0.9988	0.8113	0.9896	201.018	30.042	48.811	-2.74227	9.64774e-37	6.24984e-36	-2.04204	4.43794e-83	2.34517e-82	-0.700226	0.0279498	0.0489458
NGR_c12990	NGR_c12990		NGR_c12990	1365	2356	112	397	0.9985	0.9604	0.9883	226.243	92.5977	85.7735	-1.28882	3.464e-26	1.78029e-25	-1.39927	3.09478e-88	1.69025e-87	0.110444	0.452248	0.535719
NGR_c12980	NGR_c12980		NGR_c12980	2274	4717	167	561	0.9987	0.9692	0.9956	271.899	82.8783	72.7559	-1.714	6.44388e-75	6.91628e-74	-1.90194	2.6509e-266	3.16675e-265	0.187931	0.135177	0.192795
	NGR_c12960		NGR_c12960	1155	1101	76	173	0.9974	0.9567	0.9939	124.95	74.2585	44.1733	-0.750726	2.89766e-06	5.68967e-06	-1.50011	2.0491e-46	7.65228e-46	0.749383	0.00022947	0.000643869
NGR_c12950			NGR_c12950	1029	607	28	148	0.9913	0.8571	0.9893	77.3224	30.7084	42.4172	-1.33225	5.41092e-08	1.20713e-07	-0.866238	4.9477e-12	1.04636e-11	-0.466015	0.122922	0.178987
	NGR_c12940		NGR_c12940	1236	1241	86	249	0.9992	0.9353	0.9871	131.609	78.5226	59.4123	-0.745078	7.74028e-07	1.58938e-06	-1.14742	1.96449e-35	6.35124e-35	0.402347	0.0261136	0.0461482
NGR_c12930	NGR_c12930		NGR_c12930	498	249	11	41	0.996	0.753	0.9719	65.5394	24.9275	24.2801	-1.39463	0.000439338	0.000708547	-1.43259	6.2089e-11	1.26759e-10	0.0379634	0.835212	0.873915
NGR_c12880			NGR_c12880	1446	4947	237	1354	0.9993	0.9938	0.9972	448.442	184.967	276.151	-1.27765	1.10141e-52	9.33108e-52	-0.699465	3.67076e-61	1.59962e-60	-0.578185	2.9972e-09	1.88452e-08
NGR_c12860	NGR_c12860		NGR_c12860	642	1068	36	213	0.9984	0.9953	0.9984	218.056	63.2823	97.8453	-1.78483	6.23986e-19	2.46608e-18	-1.15613	4.6666e-31	1.43381e-30	-0.628701	0.0134461	0.025503
NGR_c12850			NGR_c12850	1344	7239	340	2212	0.9993	0.9963	0.9993	706.011	285.492	485.379	-1.30624	8.37982e-79	9.28376e-78	-0.540578	5.44284e-57	2.27877e-56	-0.765661	3.41362e-22	5.98302e-21
NGR_c12840	NGR_c12840	NGR_c12840	NGR_c12840	303	1570	28	248	0.9967	0.9769	0.9967	679.187	104.287	241.382	-2.70325	1.01294e-42	7.42383e-42	-1.49249	5.03476e-65	2.28242e-64	-1.21076	3.79646e-06	1.4708e-05
NGR_c12790	NGR_c12790		NGR_c12790	840	1814	81	236	0.9988	0.969	0.9845	283.068	108.823	82.8568	-1.37916	1.91843e-22	8.60928e-22	-1.77245	1.56995e-94	8.9786e-94	0.393291	0.034285	0.0589226
	NGR_c12780		NGR_c12780	888	799	57	131	0.9944	0.9921	0.9538	117.941	72.4397	43.5065	-0.703217	0.000177128	0.000297036	-1.43877	3.24466e-32	1.01404e-31	0.735551	0.00161978	0.00383822
NGR_c12770	NGR_c12770		NGR_c12770	1653	13170	356	1308	0.9988	0.9758	0.9788	1044.35	243.048	233.362	-2.10329	1.99642e-265	5.37558e-264	-2.16196	0	0	0.0586704	0.48339	0.566534
	NGR_c12760		NGR_c12760	771	2000	142	416	0.9987	0.9883	0.9974	340.023	207.849	159.124	-0.710092	1.466e-09	3.64322e-09	-1.09548	2.73086e-52	1.09234e-51	0.385391	0.00646488	0.013355
NGR_c12740	NGR_c12740		NGR_c12740	591	12	15	30	0.6599	0.8156	0.9154	2.6615	28.643	14.9703	3.42787	3.3494e-09	8.109e-09	2.49179	6.02192e-08	1.11501e-07	0.936084	0.0381738	0.0646541
	NGR_c12730		NGR_c12730	1317	298	37	61	0.9833	0.757	0.8648	29.6594	31.7052	13.6597	0.0962298	0.637266	0.672103	-1.11857	2.9552e-09	5.73074e-09	1.2148	8.68308e-05	0.000267009
	NGR_c12720		NGR_c12720	993	451	27	89	0.8983	0.8671	0.9577	59.5332	30.6852	26.4324	-0.956151	0.00031754	0.000519283	-1.17139	3.26058e-14	7.32624e-14	0.215238	0.451148	0.53503
NGR_c12710	NGR_c12710		NGR_c12710	2058	4689	184	917	0.9966	0.9883	0.9961	298.653	100.899	131.407	-1.56556	3.52606e-66	3.47168e-65	-1.18443	1.38103e-135	9.94858e-135	-0.381132	0.000856376	0.00214597
	NGR_c12670		NGR_c12670	1119	304	30	35	0.9973	0.6836	0.6309	35.6103	30.2556	9.2243	-0.235092	0.44061	0.482102	-1.94878	4.00908e-19	1.00805e-18	1.71369	3.37406e-06	1.31705e-05
NGR_c12650	NGR_c12650		NGR_c12650	603	540	29	69	0.9967	0.9784	0.995	117.384	54.2745	33.7464	-1.11289	7.9776e-06	1.50442e-05	-1.79843	8.79016e-30	2.65076e-29	0.68554	0.0314632	0.054558
	NGR_c12640		NGR_c12640	585	699	42	131	0.9983	0.9966	0.9932	156.622	81.023	66.0406	-0.950886	6.62718e-06	1.26206e-05	-1.24586	3.3323e-23	9.10789e-23	0.294978	0.230358	0.305384
	NGR_c12610	NGR_c12610	NGR_c12610	1986	5300	474	609	0.999	0.996	0.9879	349.807	269.348	90.4344	-0.377088	1.79692e-08	4.13538e-08	-1.95162	0	0	1.57453	2.753e-65	1.25241e-63
NGR_c12580	NGR_c12580		NGR_c12580	447	314	127	473	0.9911	0.9978	0.9978	92.0777	320.635	312.068	1.80001	6.4961e-27	3.40358e-26	1.76094	1.76961e-64	7.98712e-64	0.0390721	0.757222	0.811806
NGR_c12560	NGR_c12560		NGR_c12560	459	619	23	114	0.9935	0.9913	0.9891	176.771	56.5497	73.2466	-1.64429	1.89296e-10	4.9992e-10	-1.27104	2.62156e-21	6.91484e-21	-0.373244	0.283172	0.364541
NGR_c12540	NGR_c12540		NGR_c12540	429	304	128	390	0.9814	0.9883	0.9837	92.8856	336.719	268.104	1.85802	2.10474e-28	1.14641e-27	1.52926	1.32074e-43	4.73783e-43	0.328753	0.025645	0.0453719
NGR_c12500	NGR_c12500		NGR_c12500	612	632	15	70	0.9935	0.8301	0.9755	135.362	27.6602	33.732	-2.29095	2.72574e-15	9.29032e-15	-2.00464	1.45823e-39	4.9417e-39	-0.286309	0.54856	0.62874
NGR_c12490	NGR_c12490		NGR_c12490	609	476	16	51	0.9967	0.8966	0.9491	102.452	29.6495	24.6972	-1.78887	4.12708e-09	9.93741e-09	-2.05253	5.17204e-31	1.58753e-30	0.263658	0.462006	0.546127
	NGR_c12480		NGR_c12480	729	218	11	19	0.9904	0.7572	0.8148	39.1978	17.0286	7.68638	-1.20281	0.00345168	0.00507147	-2.3504	2.76428e-17	6.65061e-17	1.14759	0.0334634	0.0577673
NGR_c12470	NGR_c12470		NGR_c12470	1497	9514	196	416	0.9987	0.988	0.9906	833.055	147.757	81.9534	-2.49518	4.31082e-232	1.08085e-230	-3.34554	0	0	0.850354	5.22756e-11	4.0078e-10
	NGR_c12460		NGR_c12460	372	9	4	17	0.9946	0.6183	0.914	3.17126	12.1348	13.4773	1.93602	0.0218078	0.0291194	2.0874	0.000262586	0.000412616	-0.151379	0.982008	0.988237
NGR_c12430	NGR_c12430		NGR_c12430	690	490	15	31	0.9928	0.8667	0.9159	93.0849	24.5334	13.2498	-1.9238	4.09482e-10	1.05444e-09	-2.81258	1.04994e-44	3.82628e-44	0.888778	0.0470068	0.0773693
NGR_c12420	NGR_c12420		NGR_c12420	1017	776	31	80	0.9961	0.6981	0.9754	100.017	34.3998	23.1987	-1.53977	7.8922e-12	2.24719e-11	-2.10812	3.1874e-51	1.26353e-50	0.568352	0.0598298	0.095923
NGR_c12410			NGR_c12410	474	347	18	108	0.9705	0.9388	0.9726	95.9585	42.8557	67.1956	-1.16292	0.000249996	0.00041308	-0.514043	0.000969854	0.00146448	-0.648879	0.0784024	0.121057
NGR_c12400	NGR_c12400	NGR_c12400	NGR_c12400	387	739	22	719	0.9974	0.9147	0.9974	250.303	64.1544	547.915	-1.96405	5.15474e-15	1.7312e-14	1.13028	2.9069e-49	1.12074e-48	-3.09433	4.79258e-46	1.50516e-44
NGR_c12390	NGR_c12390		NGR_c12390	1422	2059	109	252	0.993	0.9444	0.9817	189.797	86.5051	52.2633	-1.1336	2.71142e-19	1.09464e-18	-1.86059	4.99896e-114	3.20223e-113	0.726988	1.89021e-05	6.53336e-05
NGR_c12380	NGR_c12380		NGR_c12380	492	460	14	38	0.9898	0.6931	0.8943	122.553	32.1128	22.7779	-1.93219	1.31837e-09	3.28293e-09	-2.4277	3.12558e-36	1.01849e-35	0.495511	0.237026	0.31315
NGR_c12360	NGR_c12360		NGR_c12360	1551	129	203	1135	0.9955	0.9632	0.9974	10.9021	147.706	215.814	3.76005	7.96036e-112	1.1627e-110	4.30711	0	0	-0.547057	2.40046e-07	1.12854e-06
NGR_c12350	NGR_c12350		NGR_c12350	1317	183	256	1506	0.9825	0.9833	0.9924	18.2137	219.366	337.237	3.59025	2.36574e-133	3.93845e-132	4.21067	0	0	-0.620422	2.74042e-11	2.1793e-10
NGR_c12340	NGR_c12340		NGR_c12340	1950	1635	1194	6898	0.9995	0.9974	0.9995	109.904	691.01	1043.24	2.65246	0	0	3.24675	0	0	-0.594292	3.89708e-43	1.14815e-41
		NGR_c12290	NGR_c12290	396	26	9	4	0.9848	0.846	0.4141	8.60618	25.6485	2.97893	1.57543	0.0059075	0.00846682	-1.53058	0.0387238	0.0503409	3.10601	0.000126962	0.000377289
	NGR_c12280		NGR_c12280	1128	1990	120	392	0.9973	0.9778	0.969	231.247	120.057	102.488	-0.945717	1.95082e-14	6.37542e-14	-1.17398	8.62414e-58	3.6353e-57	0.228265	0.12482	0.181324
NGR_c12270	NGR_c12270		NGR_c12270	486	178	5	22	0.9774	0.5988	0.9609	48.0083	11.6104	13.35	-2.04786	0.000150484	0.000254213	-1.84644	4.90522e-11	1.00409e-10	-0.20142	0.925178	0.944723
NGR_c12260	NGR_c12260		NGR_c12260	681	285	9	19	0.9912	0.6432	0.9736	54.8567	14.9146	8.22815	-1.87895	3.57934e-06	6.9751e-06	-2.73703	6.86626e-26	1.95259e-25	0.858081	0.121414	0.176958
	NGR_c12250		NGR_c12250	834	392	27	54	0.9964	0.7914	0.976	61.6101	36.5353	19.0952	-0.753877	0.00619938	0.00886874	-1.68996	2.2781e-20	5.90569e-20	0.936084	0.00656404	0.0135418
	NGR_c12240		NGR_c12240	312	48	10	52	0.9872	0.7436	0.9583	20.166	36.171	49.1523	0.842911	0.0786952	0.097942	1.28534	9.27498e-06	1.56856e-05	-0.442428	0.434278	0.520108
	NGR_c12230		NGR_c12230	993	1495	90	297	0.999	0.9859	0.9919	197.344	102.284	88.2069	-0.948132	3.2612e-11	8.96034e-11	-1.16175	3.77432e-43	1.34459e-42	0.213618	0.207636	0.280245
NGR_c12220	NGR_c12220		NGR_c12220	666	479	21	70	0.997	0.7808	0.9835	94.2743	35.5844	30.997	-1.40562	5.73844e-07	1.19176e-06	-1.60474	5.4416e-23	1.48207e-22	0.199118	0.520554	0.602444
NGR_c12200	NGR_c12200		NGR_c12200	315	153	4	17	0.9873	0.7111	0.9841	63.6668	14.3306	15.916	-2.15144	0.00033132	0.000541246	-2.00006	1.50454e-10	3.0257e-10	-0.151379	0.982008	0.987916
	NGR_c12190	NGR_c12190	NGR_c12190	1311	817	86	159	0.9947	0.9756	0.9916	81.6867	74.0305	35.7676	-0.141983	0.412022	0.453224	-1.19145	3.40546e-25	9.58735e-25	1.04947	1.58253e-07	7.66129e-07
	NGR_c12180		NGR_c12180	1389	1975	208	434	0.9993	0.9914	0.9978	186.379	168.996	92.1474	-0.141252	0.185912	0.21868	-1.01622	5.06094e-46	1.87865e-45	0.874972	4.1486e-12	3.61513e-11
	NGR_c12170	NGR_c12170	NGR_c12170	939	202	32	32	0.9691	0.852	0.9542	28.198	38.4591	10.0503	0.447733	0.0944986	0.116255	-1.48835	1.50948e-09	2.95218e-09	1.93608	1.55513e-07	7.54633e-07
NGR_c12150	NGR_c12150		NGR_c12150	426	16157	518	1553	0.9977	0.993	0.9977	4971.45	1372.26	1075.12	-1.85712	1.01615e-279	2.99668e-278	-2.20917	0	0	0.35205	2.26156e-06	9.06235e-06
NGR_c12140	NGR_c12140		NGR_c12140	1011	34968	862	2672	0.999	0.9931	0.998	4533.69	962.212	779.437	-2.23626	0	0	-2.54018	0	0	0.303924	1.19351e-07	5.8745e-07
NGR_c12130	NGR_c12130		NGR_c12130	390	13594	400	1191	0.9974	0.9949	0.9974	4568.93	1157.47	900.622	-1.98088	4.39092e-255	1.14738e-253	-2.34286	0	0	0.361982	1.94557e-05	6.71348e-05
NGR_c12120	NGR_c12120		NGR_c12120	369	22584	1209	3442	0.9973	0.9946	0.9946	8022.44	3697.56	2750.93	-1.11747	5.32512e-192	1.13719e-190	-1.54412	0	0	0.426651	5.49504e-18	7.63996e-17
NGR_c12110	NGR_c12110		NGR_c12110	579	5372	107	479	0.9983	0.9672	0.9965	1216.16	208.555	243.979	-2.54383	2.13424e-134	3.56263e-133	-2.3175	0	0	-0.226331	0.14732	0.207955
NGR_c12100	NGR_c12100		NGR_c12100	1341	13537	319	957	0.9993	0.9978	0.997	1323.2	268.458	210.464	-2.30126	4.17946e-302	1.28773e-300	-2.65238	0	0	0.351121	0.00020664	0.000587268
NGR_c12090	NGR_c12090		NGR_c12090	474	8227	210	506	0.9979	0.9895	0.9979	2275.07	499.984	314.824	-2.18596	5.34108e-174	1.08096e-172	-2.8533	0	0	0.667336	4.4473e-08	2.35175e-07
NGR_c12080	NGR_c12080		NGR_c12080	570	18840	266	933	0.9982	0.9912	0.9982	4332.5	526.649	482.728	-3.04028	0	0	-3.16592	0	0	0.125633	0.204264	0.276418
NGR_c12070	NGR_c12070		NGR_c12070	363	15180	447	1298	0.9972	0.9917	0.9945	5481.47	1389.68	1054.54	-1.97981	1.91072e-284	5.71648e-283	-2.37795	0	0	0.39814	7.94638e-07	3.39064e-06
NGR_c12060	NGR_c12060		NGR_c12060	534	25413	542	1287	0.9981	0.9925	0.9981	6238.02	1145.44	710.776	-2.44519	0	0	-3.13362	0	0	0.688436	2.01202e-19	3.05107e-18
NGR_c12050	NGR_c12050		NGR_c12050	399	16001	300	720	0.9975	0.9925	0.99	5256.62	848.522	532.176	-2.63111	0	0	-3.30416	0	0	0.673049	4.69072e-11	3.61413e-10
NGR_c12040	NGR_c12040		NGR_c12040	306	8130	144	375	0.9967	0.9869	0.9771	3482.58	531.075	361.414	-2.71317	5.0511e-216	1.15857e-214	-3.26843	0	0	0.555262	0.000121054	0.000361643
NGR_c12030	NGR_c12030		NGR_c12030	558	25823	454	1245	0.9982	0.9928	0.991	6066.03	918.198	658.007	-2.72388	0	0	-3.20458	0	0	0.480702	2.94676e-09	1.85469e-08
NGR_c12020	NGR_c12020		NGR_c12020	312	17316	257	815	0.9968	0.9872	0.9936	7274.87	929.594	770.369	-2.96825	0	0	-3.2393	0	0	0.271052	0.0090568	0.0180523
NGR_c12010	NGR_c12010		NGR_c12010	369	16623	318	932	0.9973	0.9919	0.9946	5904.94	972.558	744.878	-2.60207	0	0	-2.98685	0	0	0.384781	5.36522e-05	0.000171371
NGR_c12000	NGR_c12000		NGR_c12000	237	7939	120	517	0.9958	0.9873	0.9958	4390.86	571.41	643.336	-2.94191	1.17327e-227	2.88337e-226	-2.77086	0	0	-0.171046	0.252464	0.330441
NGR_c11990	NGR_c11990		NGR_c11990	201	9406	141	495	0.995	0.99	0.995	6133.96	791.658	726.281	-2.95387	2.0575e-270	5.73968e-269	-3.07822	0	0	0.12435	0.351084	0.435826
NGR_c11980	NGR_c11980		NGR_c11980	414	15213	168	574	0.9976	0.9783	0.9879	4816.67	457.956	408.891	-3.39475	0	0	-3.55825	0	0	0.163494	0.189464	0.258653
NGR_c11970	NGR_c11970		NGR_c11970	714	26254	329	1478	0.9986	0.9944	0.9986	4819.81	520.011	610.48	-3.21236	0	0	-2.98096	0	0	-0.231403	0.00801138	0.0162035
NGR_c11960	NGR_c11960		NGR_c11960	390	15138	145	670	0.9974	0.9795	0.9923	5087.87	419.583	506.647	-3.60003	0	0	-3.32801	0	0	-0.272024	0.0390392	0.0658314
NGR_c11950	NGR_c11950		NGR_c11950	279	9030	108	415	0.9964	0.9892	0.9928	4242.44	436.852	438.671	-3.27968	4.11674e-284	1.22572e-282	-3.27368	0	0	-0.00599624	0.99708	0.998533
NGR_c11940	NGR_c11940		NGR_c11940	837	32260	455	1474	0.9988	0.9964	0.9928	5052.09	613.48	519.359	-3.04179	0	0	-3.28208	0	0	0.240286	0.00207068	0.00477677
NGR_c11930	NGR_c11930		NGR_c11930	294	10604	91	348	0.9966	0.9762	0.9796	4727.75	349.308	349.082	-3.75858	0	0	-3.75952	0	0	0.000934927	0.959	0.971881
NGR_c11920	NGR_c11920		NGR_c11920	621	23726	337	1095	0.9984	0.9984	0.9984	5008.01	612.425	520.018	-3.03163	0	0	-3.2676	0	0	0.235973	0.00902616	0.0179971
NGR_c11910	NGR_c11910		NGR_c11910	774	28962	341	1249	0.9987	0.9987	0.9974	4904.78	497.197	475.901	-3.3023	0	0	-3.36545	0	0	0.063154	0.461018	0.545168
NGR_c11900	NGR_c11900		NGR_c11900	309	10708	165	656	0.9968	0.9709	0.9838	4542.37	602.615	626.096	-2.91413	6e-304	1.86724e-302	-2.85899	0	0	-0.055146	0.684424	0.749342
NGR_c11890	NGR_c11890		NGR_c11890	1176	50146	887	3037	0.9974	0.9906	0.9745	5589.35	851.199	761.611	-2.71511	0	0	-2.87555	0	0	0.160443	0.00374698	0.00816
NGR_c11880	NGR_c11880		NGR_c11880	2100	97371	1445	5806	0.9995	0.999	0.999	6077.75	776.539	815.367	-2.96841	0	0	-2.89801	0	0	-0.0703913	0.097678	0.146505
NGR_c11870	NGR_c11870		NGR_c11870	471	13152	244	1047	0.9979	0.9958	0.9958	3660.19	584.634	655.573	-2.64631	0	0	-2.48109	0	0	-0.165225	0.109151	0.161869
NGR_c11860	NGR_c11860		NGR_c11860	372	8417	151	701	0.9973	0.9892	0.9946	2965.83	458.088	555.739	-2.69474	4.14564e-222	9.95114e-221	-2.41596	0	0	-0.278782	0.0305528	0.0531133
NGR_c11850	NGR_c11850		NGR_c11850	297	115	55	189	0.9764	0.9865	0.9933	50.7544	208.988	187.673	2.04181	4.70102e-15	1.58139e-14	1.88661	1.79834e-29	5.39416e-29	0.155201	0.450842	0.534872
NGR_c11840	NGR_c11840		NGR_c11840	4206	84820	3580	11178	0.9998	0.9976	0.9988	2643.39	960.569	783.773	-1.46043	0	0	-1.75388	0	0	0.293453	2.20376e-25	4.44126e-24
NGR_c11830	NGR_c11830		NGR_c11830	4143	72394	2407	9075	0.9998	0.9986	0.9993	2290.44	655.656	645.992	-1.80462	0	0	-1.82604	0	0	0.0214223	0.512044	0.594375
NGR_c11820	NGR_c11820		NGR_c11820	384	24831	258	911	0.9974	0.987	0.9948	8476.08	758.234	699.653	-3.48268	0	0	-3.59869	0	0	0.116004	0.24654	0.323715
NGR_c11810	NGR_c11810		NGR_c11810	588	50936	492	2476	0.9983	0.9966	0.9983	11354.8	944.284	1241.85	-3.58794	0	0	-3.19274	0	0	-0.395197	1.20384e-08	6.87098e-08
NGR_c11790	NGR_c11790		NGR_c11790	699	19988	263	1304	0.9986	0.9814	0.9957	3748.21	424.613	550.169	-3.14198	0	0	-2.76826	0	0	-0.373725	9.03664e-05	0.000276781
NGR_c11780	NGR_c11780		NGR_c11780	429	18547	206	794	0.9953	0.993	0.993	5666.94	541.907	545.832	-3.38645	0	0	-3.37604	0	0	-0.0104109	0.950708	0.966009
NGR_c11770	NGR_c11770		NGR_c11770	531	4173	145	906	0.9981	0.9812	0.9962	1030.12	308.169	503.187	-1.74102	8.5612e-68	8.62106e-67	-1.03364	6.75674e-98	3.9556e-97	-0.707374	7.74478e-09	4.58097e-08
NGR_c11760	NGR_c11760	NGR_c11760	NGR_c11760	201	1271	16	176	0.995	0.9154	0.9851	828.861	89.8336	258.233	-3.2058	2.0972e-40	1.47089e-39	-1.68246	2.5544e-62	1.12904e-61	-1.52335	4.60122e-06	1.75294e-05
NGR_c11740	NGR_c11740		NGR_c11740	900	280	91	373	0.9944	0.96	0.9933	40.78	114.107	122.226	1.48446	5.8157e-15	1.9479e-14	1.58361	5.57632e-44	2.0132e-43	-0.0991534	0.585094	0.661062
NGR_c11730	NGR_c11730	NGR_c11730	NGR_c11730	1176	30386	1745	2961	0.9974	0.9643	0.9643	3386.87	1674.57	742.552	-1.01616	1.53164e-222	3.69084e-221	-2.18939	0	0	1.17323	3.22856e-146	2.69934e-144
NGR_c11700	NGR_c11700		NGR_c11700	876	2206	76	261	0.9943	0.9863	0.9897	330.091	97.9094	87.8682	-1.75334	7.35484e-37	4.78451e-36	-1.90945	3.74812e-126	2.58855e-125	0.156105	0.383246	0.469255
	NGR_c11690	NGR_c11690	NGR_c11690	336	46	34	269	0.9286	0.7679	0.9881	17.9453	114.197	236.107	2.66985	6.14738e-14	1.94536e-13	3.71776	3.4082e-90	1.88471e-89	-1.04792	1.66698e-05	5.81047e-05
	NGR_c11680		NGR_c11680	621	379	35	80	0.9984	0.9291	0.9871	79.9981	63.605	37.9922	-0.330826	0.211796	0.246876	-1.07426	8.50414e-11	1.72367e-10	0.743439	0.011704	0.0225304
	NGR_c11660	NGR_c11660	NGR_c11660	1290	319	41	36	0.9984	0.9178	0.9194	32.414	35.8681	8.23016	0.146084	0.489996	0.530979	-1.97763	2.39092e-20	6.19557e-20	2.12371	2.50912e-10	1.77416e-09
NGR_c11640			NGR_c11640	549	252	11	61	0.9891	0.7505	0.9035	60.1673	22.6118	32.7682	-1.4119	0.000356972	0.000581311	-0.876681	7.82784e-06	1.32891e-05	-0.535222	0.293324	0.375579
	NGR_c11630		NGR_c11630	330	132	17	25	0.9818	0.8909	0.9455	52.4315	58.1366	22.342	0.149014	0.594968	0.632447	-1.23068	2.48362e-05	4.12249e-05	1.37969	0.00270992	0.00610349
	NGR_c11610	NGR_c11610	NGR_c11610	1707	544	59	69	0.9988	0.8489	0.9379	41.7732	39.0062	11.921	-0.0988748	0.665234	0.698389	-1.80908	3.24746e-30	9.86514e-30	1.7102	1.04335e-10	7.6939e-10
NGR_c11580	NGR_c11580		NGR_c11580	189	13	28	128	0.9841	0.9418	0.9524	9.016	167.19	199.73	4.21286	4.08652e-19	1.63487e-18	4.46942	1.42187e-50	5.60414e-50	-0.256561	0.43191	0.518074
NGR_c11570	NGR_c11570		NGR_c11570	201	6	13	39	0.7015	0.8905	0.99	3.9128	72.9898	57.2221	4.22142	7.33924e-10	1.85518e-09	3.8703	7.38596e-15	1.68588e-14	0.351121	0.387916	0.473193
NGR_c11540			NGR_c11540	192	0	7	4	-	0.9323	0.7969	0	41.1445	6.14404	-	2.75036e-08	6.2255e-08	-	0.0055167	0.00781354	2.74344	0.00149478	0.00358041
	NGR_c11520		NGR_c11520	555	93	11	14	0.9856	0.6811	0.6559	21.9645	22.3673	7.43927	0.0262178	0.822708	0.843688	-1.56194	2.72264e-05	4.50594e-05	1.58816	0.00640242	0.0132392
NGR_c11510	NGR_c11510		NGR_c11510	513	473	7	19	0.9961	0.8012	0.9766	120.858	15.3991	10.9227	-2.9724	8.18254e-15	2.72443e-14	-3.46791	6.94486e-52	2.76899e-51	0.495511	0.360052	0.44535
NGR_c11490	NGR_c11490	NGR_c11490	NGR_c11490	1260	3261	38	33	0.9992	0.8786	0.7897	339.244	34.0352	7.72394	-3.31723	1.68165e-104	2.28387e-103	-5.45684	0	0	2.13962	8.9957e-10	6.04304e-09
NGR_c11480		NGR_c11480	NGR_c11480	393	6	15	9	0.8092	0.8346	0.8702	2.0012	43.0738	6.75376	4.42787	1.5214e-11	4.27304e-11	1.75482	0.0173611	0.0234258	2.67305	6.73758e-06	2.5142e-05
NGR_c11430			NGR_c11430	1365	2502	112	611	0.9993	0.978	0.9824	240.263	92.5977	132.009	-1.37557	2.58606e-30	1.46931e-29	-0.863976	9.49864e-45	3.46362e-44	-0.51159	0.000385542	0.00104118
	NGR_c11400		NGR_c11400	411	254	19	38	0.9903	0.983	0.9684	81.0073	52.1707	27.267	-0.634812	0.064046	0.08065	-1.5709	1.70226e-12	3.65241e-12	0.936084	0.0209944	0.0377924
NGR_c11370		NGR_c11370	NGR_c11370	1023	5	21	6	0.3011	0.9022	0.4428	0.640658	23.1664	1.7297	5.17633	2.29606e-17	8.5763e-17	1.4329	0.0881918	0.108841	3.74344	1.82854e-10	1.31243e-09
	NGR_c11340		NGR_c11340	1251	75	23	10	0.9472	0.6707	0.4452	7.85844	20.7484	2.35743	1.40069	0.000125885	0.000213708	-1.73703	5.45196e-05	8.90621e-05	3.13772	1.12236e-09	7.48279e-09
	NGR_c11330		NGR_c11330	378	128	3	9	0.9894	0.672	0.8519	44.3864	8.95662	7.02176	-2.30909	0.000722826	0.00114225	-2.66021	5.58938e-12	1.18085e-11	0.351121	0.550032	0.629961
	NGR_c11310		NGR_c11310	237	80	4	9	0.9916	0.827	0.9241	44.246	19.047	11.1993	-1.21598	0.102278	0.125081	-1.98214	5.30842e-06	9.07919e-06	0.766159	0.29152	0.373733
		NGR_c11290	NGR_c11290	510	138	28	33	0.9824	0.9	0.9412	35.4684	61.9588	19.0827	0.804775	0.00834424	0.0117713	-0.894269	0.000848494	0.00128688	1.69904	8.01446e-06	2.93927e-05
	NGR_c11260		NGR_c11260	294	71	2	11	0.9932	0.6122	0.8537	31.6551	7.6771	11.0342	-2.0438	0.02708	0.0358041	-1.52045	0.000354196	0.000550833	-0.523348	0.84295	0.880225
	NGR_c11250	NGR_c11250	NGR_c11250	1212	302	41	63	0.9901	0.8424	0.929	32.6615	38.1765	15.3297	0.225092	0.31373	0.354873	-1.09126	4.66664e-09	8.9904e-09	1.31636	1.06829e-05	3.84496e-05
NGR_c11210	NGR_c11210	NGR_c11210	NGR_c11210	792	112	28	12	0.9861	0.875	0.5114	18.5364	39.8977	4.4684	1.10594	0.000539344	0.000862867	-2.05253	2.96122e-08	5.56285e-08	3.15848	1.62264e-11	1.3227e-10
	NGR_c11170		NGR_c11170	489	150	11	27	0.9939	0.7812	0.8814	40.2082	25.3863	16.2836	-0.663442	0.156459	0.18573	-1.30407	2.51692e-06	4.37123e-06	0.640628	0.184418	0.252656
NGR_c11160	NGR_c11160		NGR_c11160	1029	5098	132	491	0.9971	0.9786	0.9825	649.407	144.768	140.722	-2.16538	2.7386e-107	3.83714e-106	-2.20628	0	0	0.0408987	0.744072	0.8009
NGR_c11120	NGR_c11120		NGR_c11120	2769	31071	964	3530	0.9996	0.9957	0.9993	1470.84	392.888	375.965	-1.90445	0	0	-1.96797	0	0	0.0635207	0.22224	0.29589
	NGR_c11100		NGR_c11100	768	2255	192	388	0.9987	0.9987	0.9987	384.873	282.134	148.993	-0.448004	1.89023e-05	3.4685e-05	-1.36914	6.44616e-82	3.36047e-81	0.921133	3.20952e-12	2.81664e-11
NGR_c11090	NGR_c11090		NGR_c11090	447	1690	63	210	0.9955	0.9351	0.9911	495.577	159.055	138.55	-1.63958	2.78994e-26	1.43625e-25	-1.8387	1.73467e-92	9.72295e-92	0.199118	0.315532	0.399059
NGR_c11080	NGR_c11080		NGR_c11080	471	2938	146	540	0.9979	0.966	0.9979	817.642	349.822	338.118	-1.22485	4.54684e-30	2.56687e-29	-1.27394	1.60006e-95	9.20186e-95	0.0490927	0.689274	0.753585
NGR_c11070	NGR_c11070		NGR_c11070	1344	7851	264	1194	0.9993	0.9933	0.9978	765.699	221.676	262	-1.78832	1.6881e-130	2.75116e-129	-1.54721	0	0	-0.241109	0.0133657	0.0253661
		NGR_c11050	NGR_c11050	453	2441	458	622	0.9978	0.9978	0.9978	706.32	1140.99	404.937	0.691892	3.97146e-19	1.58987e-18	-0.802625	8.15232e-39	2.7372e-38	1.49452	2.67758e-58	1.06879e-56
NGR_c11030		NGR_c11030	NGR_c11030	465	42	21	9	0.9613	0.9527	0.8387	11.8394	50.9661	5.70801	2.10594	4.82806e-07	1.00912e-06	-1.05253	0.0427298	0.0552354	3.15848	5.05722e-09	3.06755e-08
NGR_c11020	NGR_c11020		NGR_c11020	681	118	31	183	0.978	0.8502	0.9927	22.7126	51.3723	79.25	1.1775	0.000130334	0.000221018	1.80292	6.93624e-27	1.99821e-26	-0.62542	0.0232418	0.0414759
NGR_c11010	NGR_c11010		NGR_c11010	501	754	15	56	0.996	0.8623	0.99	197.272	33.7885	32.9644	-2.54559	5.38854e-20	2.23968e-19	-2.5812	2.21664e-62	9.80455e-62	0.0356195	0.843836	0.880407
NGR_c11000	NGR_c11000		NGR_c11000	1503	4947	166	524	0.9993	0.986	0.9987	431.435	124.642	102.818	-1.79135	5.1682e-83	5.96027e-82	-2.06905	0	0	0.2777	0.030893	0.0536595
NGR_c10970			NGR_c10970	474	579	22	134	0.9937	0.9557	0.9578	160.115	52.3792	83.3723	-1.61204	1.26215e-09	3.14673e-09	-0.941469	4.96974e-13	1.08132e-12	-0.670574	0.0411786	0.0689878
NGR_c10960	NGR_c10960		NGR_c10960	1482	6832	237	569	0.9993	0.998	0.9885	604.271	180.474	113.229	-1.7434	3.69392e-110	5.28324e-109	-2.41595	0	0	0.672542	4.89702e-09	2.98501e-08
	NGR_c10950		NGR_c10950	288	525	36	67	0.9965	0.8889	0.9444	238.946	141.067	68.6085	-0.760304	0.00128167	0.00196713	-1.80022	4.94814e-29	1.47207e-28	1.03992	0.000660824	0.00171139
	NGR_c10940	NGR_c10940	NGR_c10940	705	855	91	134	0.9986	0.9447	0.9972	158.968	145.669	56.0546	-0.126041	0.456952	0.498749	-1.50383	1.6091e-36	5.26273e-36	1.37779	1.43624e-11	1.18008e-10
NGR_c10930	NGR_c10930		NGR_c10930	561	754	27	141	0.9786	0.8075	0.9733	176.174	54.3145	74.1228	-1.69759	5.977e-13	1.79513e-12	-1.24901	5.3031e-25	1.48689e-24	-0.44858	0.147528	0.208154
	NGR_c10920		NGR_c10920	936	296	24	52	0.9882	0.9476	0.9573	41.4522	28.9368	16.3841	-0.518546	0.0940468	0.115769	-1.33915	1.11172e-11	2.32724e-11	0.820607	0.0213998	0.0384885
NGR_c10910	NGR_c10910		NGR_c10910	1653	4301	111	307	0.9994	0.9952	0.9867	341.058	75.7818	54.7723	-2.1701	5.5107e-91	6.81193e-90	-2.6385	0	0	0.468405	0.00378766	0.00823989
NGR_c10900	NGR_c10900		NGR_c10900	942	1918	57	148	0.9958	0.9894	0.9756	266.889	68.2871	46.3347	-1.96655	5.4055e-37	3.54997e-36	-2.52607	1.17599e-152	9.29374e-152	0.55952	0.0135252	0.0256216
NGR_c10890	NGR_c10890		NGR_c10890	1293	1654	48	129	0.9915	0.8855	0.9869	167.675	41.8945	29.423	-2.00084	9.73542e-33	5.76952e-32	-2.51066	5.15134e-131	3.61411e-130	0.509819	0.036317	0.061916
NGR_c10880	NGR_c10880		NGR_c10880	612	779	18	73	0.9935	0.9052	0.9395	166.847	33.1922	35.1777	-2.32961	6.7502e-19	2.66267e-18	-2.24579	2.4927e-55	1.02695e-54	-0.0838158	0.905064	0.929091
NGR_c10870	NGR_c10870	NGR_c10870	NGR_c10870	1161	973	40	53	0.9974	0.876	0.975	109.853	38.8815	13.4629	-1.49842	4.88246e-14	1.55621e-13	-3.02851	1.15723e-93	6.56968e-93	1.53009	9.51598e-07	3.99969e-06
NGR_c10860	NGR_c10860		NGR_c10860	2673	10885	430	1498	0.9996	0.9903	0.9993	533.779	181.545	165.275	-1.55592	3.5814e-150	6.60107e-149	-1.69137	0	0	0.135455	0.0850192	0.129592
NGR_c10850	NGR_c10850		NGR_c10850	2367	6710	276	960	0.9996	0.9666	0.997	371.584	131.591	119.61	-1.49763	1.53933e-88	1.86192e-87	-1.63535	0	0	0.137718	0.158075	0.221019
NGR_c10820	NGR_c10820		NGR_c10820	1185	517	28	69	0.9958	0.7291	0.984	57.1879	26.6658	17.1722	-1.10072	1.50263e-05	2.78034e-05	-1.73563	2.52496e-27	7.30115e-27	0.634914	0.0477534	0.0783896
NGR_c10800	NGR_c10800		NGR_c10800	1368	975	54	164	0.9949	0.8121	0.9788	93.4223	44.5474	35.3552	-1.06843	4.44386e-09	1.06711e-08	-1.40185	1.40125e-37	4.63437e-37	0.333419	0.132898	0.190025
NGR_c10790	NGR_c10790		NGR_c10790	450	336	18	50	0.9778	0.9511	0.9511	97.8721	45.1414	32.7682	-1.11645	0.000487988	0.000783945	-1.5786	3.3483e-16	7.91416e-16	0.462153	0.216426	0.289582
	NGR_c10760		NGR_c10760	594	83	25	96	0.9916	0.7912	0.9108	18.3157	47.4972	47.6629	1.37476	8.58394e-05	0.00014775	1.37978	2.08696e-10	4.17527e-10	-0.00502253	0.942774	0.958892
NGR_c10740	NGR_c10740		NGR_c10740	1230	388	17	24	0.9959	0.6138	0.6659	41.3484	15.5976	5.75442	-1.40651	7.46778e-06	1.41258e-05	-2.84509	4.45302e-36	1.44723e-35	1.43858	0.00195014	0.00453421
NGR_c10730	NGR_c10730		NGR_c10730	3498	3702	172	675	0.9989	0.9417	0.998	138.723	55.4911	56.9088	-1.32188	9.1356e-42	6.58635e-41	-1.28548	1.64742e-121	1.10089e-120	-0.0363952	0.792808	0.83934
NGR_c10720	NGR_c10720		NGR_c10720	573	252	5	42	0.9913	0.4171	0.9442	57.6472	9.8476	21.6167	-2.54941	2.25444e-07	4.80611e-07	-1.4151	7.04772e-11	1.43458e-10	-1.13431	0.0981714	0.147174
NGR_c10700	NGR_c10700		NGR_c10700	687	1017	55	180	0.9971	0.9738	0.9898	194.042	90.3485	77.2701	-1.1028	8.02088e-10	2.02088e-09	-1.32839	2.91826e-36	9.51433e-36	0.22559	0.289432	0.371595
NGR_c10690	NGR_c10690		NGR_c10690	1311	3280	153	570	0.9947	0.9611	0.9878	327.947	131.705	128.224	-1.31615	5.9398e-37	3.88439e-36	-1.3548	1.54268e-116	1.00274e-115	0.0386535	0.742232	0.80115
NGR_c10680	NGR_c10680		NGR_c10680	1506	6857	221	727	0.998	0.9761	0.9947	596.817	165.608	142.366	-1.84951	4.14552e-119	6.35475e-118	-2.06769	0	0	0.218175	0.048689	0.0796086
NGR_c10660	NGR_c10660		NGR_c10660	405	497	4	31	0.8691	0.516	0.6617	160.855	11.146	22.5737	-3.85116	1.1281e-18	4.41335e-18	-2.83304	1.22149e-45	4.51259e-45	-1.01811	0.213702	0.28693
NGR_c10650	NGR_c10650		NGR_c10650	1668	5258	122	427	0.9988	0.991	0.997	413.197	82.5427	75.4966	-2.32362	1.27664e-119	1.96672e-118	-2.45234	0	0	0.128729	0.367312	0.452611
NGR_c10640	NGR_c10640		NGR_c10640	768	1813	60	320	0.9974	0.9831	0.9935	309.435	88.1668	122.881	-1.81133	8.83162e-32	5.15497e-31	-1.33237	1.20692e-63	5.37685e-63	-0.478954	0.0167139	0.0310724
NGR_c10630	NGR_c10630		NGR_c10630	1443	5791	248	1056	0.9986	0.9605	0.9931	526.041	193.955	215.821	-1.43946	1.34902e-72	1.41842e-71	-1.28534	5.59294e-189	5.13488e-188	-0.154114	0.132928	0.190024
NGR_c10620	NGR_c10620		NGR_c10620	1512	7032	260	1365	0.9993	0.9689	0.996	609.62	194.06	266.242	-1.65141	1.18964e-105	1.6482e-104	-1.19517	3.42388e-205	3.29502e-204	-0.456234	1.47921e-06	6.04083e-06
NGR_c10610	NGR_c10610		NGR_c10610	1995	10976	538	2363	0.9995	0.995	0.999	721.163	304.337	349.314	-1.24466	1.39607e-110	2.01067e-109	-1.0458	3.88812e-259	4.48039e-258	-0.198858	0.00363592	0.00797711
NGR_c10600	NGR_c10600		NGR_c10600	309	1208	48	241	0.9968	0.9871	0.9968	512.437	175.306	230.014	-1.5475	7.82214e-18	2.96284e-17	-1.15565	6.6827e-35	2.14707e-34	-0.391843	0.0877878	0.132895
	NGR_c10590		NGR_c10590	615	1693	122	374	0.9967	0.9024	0.9902	360.839	223.872	179.346	-0.688684	6.1877e-08	1.37448e-07	-1.00861	3.14692e-39	1.06005e-38	0.319927	0.033543	0.0578724
NGR_c10580			NGR_c10580	492	1917	104	498	0.998	0.9837	0.9939	510.727	238.552	298.511	-1.09825	2.85632e-17	1.06305e-16	-0.774772	3.90422e-29	1.16374e-28	-0.323478	0.0368412	0.0626888
NGR_c10570	NGR_c10570		NGR_c10570	1044	5068	234	1043	0.9971	0.9799	0.9962	636.309	252.947	294.632	-1.33089	3.79306e-57	3.37992e-56	-1.11082	1.25862e-132	8.95212e-132	-0.220075	0.0345098	0.059276
NGR_c10560			NGR_c10560	2079	9349	523	2954	0.9995	0.9865	0.9971	589.444	283.898	419.036	-1.05398	1.0267e-73	1.09063e-72	-0.492281	4.90222e-62	2.15753e-61	-0.561703	1.10816e-17	1.50685e-16
NGR_c10530			NGR_c10530	831	5255	247	1175	0.9988	0.9819	0.9976	828.903	335.437	416.996	-1.30516	1.38419e-57	1.24598e-56	-0.991169	6.72672e-115	4.31794e-114	-0.313994	0.00160569	0.00380921
NGR_c10520	NGR_c10520		NGR_c10520	255	768	29	130	0.9922	0.9412	0.9765	394.778	128.343	150.348	-1.62104	1.81475e-12	5.32896e-12	-1.39273	1.16692e-29	3.51212e-29	-0.228303	0.48253	0.565955
NGR_c10510			NGR_c10510	1191	6690	341	1728	0.9992	0.9941	0.9966	736.286	323.115	427.885	-1.18822	1.29504e-63	1.25511e-62	-0.783042	3.41184e-99	2.0088e-98	-0.405176	1.14733e-06	4.78659e-06
NGR_c10480	NGR_c10480		NGR_c10480	366	2222	116	460	0.9973	0.9344	0.9781	795.784	357.678	370.657	-1.15372	3.1212e-21	1.34607e-20	-1.10229	1.8548e-58	7.87207e-58	-0.0514253	0.76143	0.814623
NGR_c10430	NGR_c10430	NGR_c10430	NGR_c10430	3462	3092	124	121	0.9986	0.8642	0.9506	117.07	40.4212	10.3075	-1.53418	5.32388e-43	3.94387e-42	-3.5056	0	0	1.97142	3.27534e-25	6.53694e-24
NGR_c10420	NGR_c10420		NGR_c10420	1281	1063	19	41	0.9914	0.5004	0.7697	108.772	16.7386	9.43909	-2.70005	2.68278e-29	1.48609e-28	-3.52651	2.25294e-116	1.46287e-115	0.826459	0.037577	0.063818
NGR_c10410	NGR_c10410		NGR_c10410	1947	1580	38	77	0.9923	0.8089	0.8983	106.371	22.0258	11.6633	-2.27184	4.48552e-36	2.84911e-35	-3.18906	2.5617e-158	2.07756e-157	0.917225	0.00167523	0.00395146
NGR_c10390	NGR_c10390		NGR_c10390	2196	517	380	966	0.9927	0.9945	0.9995	30.8596	195.284	129.73	2.66178	3.61004e-135	6.07527e-134	2.07172	6.83664e-163	5.64821e-162	0.59006	5.21494e-11	4.00308e-10
NGR_c10380	NGR_c10380		NGR_c10380	273	18556	522	1536	0.9963	0.989	0.9963	8909.51	2157.86	1659.3	-2.04575	0	0	-2.42477	0	0	0.379027	3.58188e-07	1.64278e-06
	NGR_c10320		NGR_c10320	858	425	93	463	0.9942	0.9942	0.9988	64.9283	122.324	159.144	0.913785	1.76627e-07	3.80205e-07	1.29341	6.535e-40	2.22434e-39	-0.379626	0.0193979	0.0353712
	NGR_c10310		NGR_c10310	1248	400	32	85	0.9928	0.6971	0.988	42.0124	28.9368	20.0863	-0.537911	0.0406376	0.0525843	-1.0646	3.51988e-11	7.26034e-11	0.526693	0.0742198	0.115492
NGR_c10300	NGR_c10300	NGR_c10300	NGR_c10300	1194	1210	47	81	0.9975	0.8291	0.9832	132.835	44.423	20.0067	-1.58026	2.45846e-18	9.50983e-18	-2.73108	4.38396e-105	2.70199e-104	1.15082	2.49494e-05	8.47677e-05
	NGR_c10280		NGR_c10280	1284	939	67	204	0.9992	0.9431	0.9969	95.859	58.8877	46.8555	-0.702947	4.60842e-05	8.18937e-05	-1.03269	2.92834e-23	8.01795e-23	0.329748	0.100114	0.149615
NGR_c10260		NGR_c10260	NGR_c10260	1089	107	31	39	0.9128	0.8503	0.9743	12.8792	32.1254	10.5617	1.31867	2.64262e-05	4.79934e-05	-0.286204	0.305296	0.347019	1.60488	7.04886e-06	2.61615e-05
NGR_c10230	NGR_c10230		NGR_c10230	465	37512	731	2159	0.9978	0.9978	0.9957	10574.2	1774.1	1369.29	-2.57539	0	0	-2.94906	0	0	0.373664	2.91408e-09	1.83974e-08
NGR_c10220	NGR_c10220		NGR_c10220	468	13604	472	1281	0.9979	0.9936	0.9957	3810.25	1138.18	807.233	-1.74316	1.36154e-217	3.20609e-216	-2.23883	0	0	0.495672	4.80842e-10	3.32399e-09
NGR_c10210	NGR_c10210		NGR_c10210	336	468	15	33	0.994	0.7589	0.9494	182.574	50.381	28.9648	-1.85753	2.37254e-09	5.80757e-09	-2.65611	1.98882e-40	6.82197e-40	0.79858	0.0691532	0.108951
NGR_c10200	NGR_c10200		NGR_c10200	957	1033	40	123	0.9875	0.837	0.9289	141.488	47.1697	37.9043	-1.58475	6.76218e-16	2.37674e-15	-1.90025	1.32747e-59	5.70048e-59	0.315497	0.2123	0.285481
NGR_c10190			NGR_c10190	927	1759	102	404	0.9957	0.9881	0.9881	248.724	124.175	128.528	-1.00217	5.01768e-14	1.5952e-13	-0.952467	3.12098e-37	1.02946e-36	-0.0497024	0.78826	0.836816
	NGR_c10170		NGR_c10170	333	143	13	13	0.8859	0.9219	0.8228	56.2891	44.0569	11.5132	-0.353487	0.467788	0.509141	-2.28957	1.8849e-11	3.91928e-11	1.93608	0.000673916	0.00173875
NGR_c10150	NGR_c10150		NGR_c10150	663	60	23	54	0.9729	0.8552	0.9442	11.8623	39.1498	24.0202	1.72262	6.29406e-06	1.20195e-05	1.01786	0.000189791	0.000300596	0.704758	0.0476462	0.0782967
	NGR_c10140		NGR_c10140	1248	207	33	32	0.9912	0.7652	0.9159	21.7414	29.8411	7.5619	0.456852	0.0844116	0.104615	-1.52363	4.88132e-10	9.69371e-10	1.98048	6.19964e-08	3.20981e-07
NGR_c10130	NGR_c10130		NGR_c10130	2133	1675	69	202	0.9981	0.8922	0.9634	102.933	36.5067	27.929	-1.49548	3.6192e-23	1.66397e-22	-1.88187	1.90791e-94	1.08913e-93	0.386397	0.0536486	0.0869822
NGR_c10120	NGR_c10120		NGR_c10120	576	1715	24	122	0.9948	0.941	0.9861	390.278	47.0223	62.4644	-3.05309	6.18216e-52	5.1808e-51	-2.64339	2.20514e-143	1.648e-142	-0.409691	0.221296	0.295332
NGR_c10110	NGR_c10110		NGR_c10110	1200	1531	26	88	0.9992	0.8267	0.8725	167.235	24.4516	21.627	-2.77387	1.04263e-42	7.63237e-42	-2.95097	5.88118e-143	4.37939e-142	0.177092	0.529336	0.610666
NGR_c10100	NGR_c10100		NGR_c10100	1611	1221	33	76	0.9981	0.6052	0.9764	99.3464	23.1171	13.9128	-2.10351	6.32234e-26	3.22523e-25	-2.83606	4.60608e-110	2.91734e-109	0.73255	0.015488	0.0289237
NGR_c10090	NGR_c10090		NGR_c10090	1251	385	20	12	0.9936	0.5939	0.5028	40.34	18.0421	2.82891	-1.16084	0.000111406	0.000189439	-3.83389	9.73912e-46	3.60441e-45	2.67305	2.23836e-07	1.05716e-06
NGR_c10080	NGR_c10080		NGR_c10080	216	282	1927	3741	0.9907	0.9954	0.9954	171.131	10068	5107.75	5.87853	0	0	4.89952	0	0	0.979016	6.12904e-119	4.16707e-117
NGR_c10060	NGR_c10060	NGR_c10060	NGR_c10060	1083	79	68	2158	0.9705	0.9234	0.9982	9.56161	70.859	587.65	2.88963	1.01801e-28	5.5941e-28	5.94156	0	0	-3.05193	9.66144e-134	7.47192e-132
NGR_c10050	NGR_c10050		NGR_c10050	375	22	16	88	0.944	0.9467	0.9733	7.68995	48.1508	69.2065	2.64651	2.0812e-07	4.45058e-07	3.16986	1.8131e-26	5.20143e-26	-0.523348	0.199752	0.271142
NGR_c10040	NGR_c10040		NGR_c10040	702	217	250	1230	0.9715	0.9658	0.9957	40.5186	401.9	516.73	3.31018	1.75781e-118	2.67472e-117	3.67275	0	0	-0.362575	0.000219724	0.000620745
NGR_c10030	NGR_c10030		NGR_c10030	504	158	177	1012	0.9821	0.9901	0.996	41.0921	396.331	592.169	3.26977	2.58794e-83	3.00133e-82	3.84907	0	0	-0.579304	2.9175e-07	1.35312e-06
NGR_c10020	NGR_c10020		NGR_c10020	2532	690	938	4525	0.998	0.9972	0.9988	35.7205	418.075	527.048	3.54894	0	0	3.88311	0	0	-0.334174	3.96164e-11	3.07923e-10
NGR_c10010	NGR_c10010		NGR_c10010	288	48	25	148	0.9861	0.9618	0.9896	21.8465	97.9631	151.553	2.16484	2.39298e-08	5.44843e-08	2.79435	5.73328e-38	1.90739e-37	-0.629513	0.0417182	0.0696467
NGR_c10000	NGR_c10000		NGR_c10000	495	143	241	1032	0.9818	0.9919	0.998	37.8672	549.448	614.851	3.85896	4.19386e-136	7.09633e-135	4.02122	0	0	-0.162254	0.118287	0.173094
NGR_c09990	NGR_c09990		NGR_c09990	186	49	55	216	0.9624	0.9301	0.9785	34.5315	333.706	342.481	3.27259	2.36948e-27	1.25851e-26	3.31004	2.7013e-65	1.2309e-64	-0.037444	0.909828	0.933362
NGR_c09980	NGR_c09980		NGR_c09980	444	1233	5246	10386	0.9842	0.9977	0.9977	364.009	13334	6898.6	5.19499	0	0	4.24426	0	0	0.950733	2e-304	3.99161e-302
	NGR_c09970	NGR_c09970	NGR_c09970	696	250	35	380	0.9899	0.8089	0.9698	47.0829	56.751	161.016	0.269444	0.268418	0.307608	1.77393	1.03055e-52	4.15172e-52	-1.50449	1.43568e-11	1.18276e-10
NGR_c09960	NGR_c09960	NGR_c09960	NGR_c09960	915	55	283	2753	0.859	0.9716	0.9967	7.87905	349.044	887.321	5.46924	4.38288e-218	1.036e-216	6.81529	0	0	-1.34605	2.70774e-64	1.20524e-62
NGR_c09950	NGR_c09950		NGR_c09950	1131	1193	5173	29677	0.9841	0.9982	0.9991	138.264	5161.72	7738.43	5.22235	0	0	5.80654	0	0	-0.584188	2.24628e-174	2.4382e-172
NGR_c09940			NGR_c09940	1212	312	88	255	0.9909	0.9612	0.9884	33.743	81.9398	62.0488	1.27997	1.09961e-11	3.10529e-11	0.878812	1.19535e-12	2.5746e-12	0.401162	0.0248942	0.0441826
NGR_c09930	NGR_c09930		NGR_c09930	294	44	72	255	0.9864	0.9762	0.9898	19.6172	276.376	255.793	3.81644	1.04386e-41	7.49087e-41	3.70478	2.49632e-85	1.34091e-84	0.111655	0.53053	0.611587
NGR_c09920	NGR_c09920		NGR_c09920	516	34	123	363	0.9477	0.9651	0.9903	8.63697	269.011	207.469	4.961	2.86342e-89	3.48392e-88	4.58622	7.31814e-143	5.44287e-142	0.374773	0.0133462	0.0253524
NGR_c09910	NGR_c09910		NGR_c09910	1359	89	55	223	0.9831	0.8403	0.9919	8.58426	45.6728	48.3928	2.41157	8.80436e-19	3.45973e-18	2.49503	2.31432e-49	8.95623e-49	-0.0834564	0.743354	0.800545
NGR_c09900	NGR_c09900		NGR_c09900	276	259	171	427	0.9928	0.971	0.9891	123.005	699.201	456.262	2.50699	3.134e-57	2.8007e-56	1.89115	1.49788e-64	6.7656e-64	0.615844	4.28126e-06	1.64115e-05
NGR_c09890	NGR_c09890	NGR_c09890	NGR_c09890	1353	571	973	1184	0.9941	0.9978	0.9956	55.3185	811.577	258.077	3.87489	0	0	2.22197	8.79914e-219	8.83914e-218	1.65293	4.27758e-142	3.43706e-140
NGR_c09880	NGR_c09880	NGR_c09880	NGR_c09880	1896	140	85	152	0.9773	0.9446	0.923	9.67881	50.5936	23.6429	2.38605	1.37265e-27	7.3094e-27	1.28851	3.91944e-14	8.77796e-14	1.09755	6.16968e-08	3.19965e-07
NGR_c09870	NGR_c09870		NGR_c09870	813	38	53	148	0.9766	0.9754	0.9852	6.12668	73.5699	53.6867	3.58594	2.95546e-29	1.63567e-28	3.13139	7.45386e-43	2.64627e-42	0.454551	0.048055	0.0787176
NGR_c09850	NGR_c09850		NGR_c09850	453	762	39	104	0.9956	0.9073	0.9912	220.49	97.1586	67.7065	-1.1823	2.25688e-08	5.15181e-08	-1.70335	1.29672e-38	4.33734e-38	0.521046	0.0527254	0.08562
NGR_c09840		NGR_c09840	NGR_c09840	552	54	29	39	0.9185	0.8913	0.9384	12.8229	59.2889	20.8363	2.20904	1.18342e-09	2.9552e-09	0.700376	0.0208138	0.0278477	1.50866	3.36746e-05	0.000112013
NGR_c09830	NGR_c09830		NGR_c09830	156	102	76	175	0.9936	0.9808	0.9808	85.7053	549.799	330.833	2.68145	5.48482e-29	3.02741e-28	1.94865	1.26471e-28	3.74092e-28	0.7328	0.000304024	0.000832668
NGR_c09820	NGR_c09820		NGR_c09820	687	144	107	343	0.9622	0.9811	0.9825	27.475	175.769	147.242	2.67749	6.50484e-40	4.53654e-39	2.422	2.98402e-72	1.45395e-71	0.255486	0.106037	0.157666
NGR_c09810	NGR_c09810		NGR_c09810	1509	240	196	786	0.9901	0.9901	0.9894	20.8475	146.582	153.613	2.81376	3.41962e-76	3.72192e-75	2.88136	1.44963e-200	1.36743e-199	-0.0675919	0.57668	0.653345
NGR_c09790	NGR_c09790		NGR_c09790	978	214	166	785	0.9796	0.9969	0.999	28.6818	191.551	236.715	2.73952	1.23266e-62	1.17625e-61	3.04494	6.71358e-213	6.62578e-212	-0.305426	0.0123869	0.0236902
NGR_c09780	NGR_c09780		NGR_c09780	936	35	130	610	0.9177	0.9957	0.9947	4.90145	156.741	192.198	4.99903	8.35966e-95	1.05441e-93	5.29324	8.06194e-261	9.4127e-260	-0.294214	0.0340828	0.0586565
NGR_c09770	NGR_c09770		NGR_c09770	396	4	61	271	0.7273	0.9722	0.9924	1.32403	173.84	201.823	7.03668	1.10511e-55	9.66663e-55	7.25201	6.46134e-132	4.56946e-131	-0.215328	0.310768	0.394
NGR_c09760	NGR_c09760		NGR_c09760	189	0	18	80	-	0.8307	0.9841	0	107.479	124.831	-	4.26222e-19	1.69858e-18	-	6.91122e-42	2.42167e-41	-0.215919	0.6313	0.704265
NGR_c09750	NGR_c09750		NGR_c09750	846	89	3621	23035	0.9704	0.9988	0.9988	13.7896	4830.29	8029.96	8.45238	0	0	9.18567	0	0	-0.733284	2.21042e-200	2.79099e-198
NGR_c09740	NGR_c09740		NGR_c09740	531	833	37	120	0.9981	0.9944	0.9981	205.628	78.6361	66.6473	-1.38677	4.46554e-11	1.21347e-10	-1.62542	1.49626e-39	5.06778e-39	0.238647	0.348176	0.43265
NGR_c09720	NGR_c09720		NGR_c09720	972	3333	109	360	0.999	0.9794	0.9866	449.471	126.554	109.227	-1.82848	6.90098e-58	6.22093e-57	-2.04089	3.37616e-206	3.25923e-205	0.212415	0.170489	0.236029
NGR_c09710	NGR_c09710		NGR_c09710	1044	3907	116	556	0.9971	0.9914	0.9914	490.541	125.393	157.062	-1.96792	6.58816e-74	7.01039e-73	-1.64304	5.50246e-182	4.90623e-181	-0.324876	0.026451	0.0466645
NGR_c09690	NGR_c09690		NGR_c09690	540	764	24	92	0.9981	0.8648	0.9759	185.452	50.1571	50.2446	-1.88652	8.43884e-15	2.80675e-14	-1.88401	5.10242e-44	1.84426e-43	-0.00251567	0.935072	0.953253
NGR_c09660	NGR_c09660		NGR_c09660	1227	1017	53	145	0.9984	0.8998	0.978	108.645	48.7468	34.8513	-1.15624	1.85626e-10	4.90436e-10	-1.64033	1.57664e-48	6.0261e-48	0.484095	0.036337	0.061916
NGR_c09650			NGR_c09650	483	1627	85	406	0.9959	0.9938	0.9979	441.543	198.603	247.899	-1.15266	6.82182e-16	2.39634e-15	-0.832801	5.37208e-28	1.571e-27	-0.319861	0.0634476	0.101121
NGR_c09640	NGR_c09640		NGR_c09640	462	1480	50	175	0.9957	0.9113	0.9848	419.906	122.136	111.71	-1.78158	1.12433e-25	5.6748e-25	-1.91031	2.98856e-85	1.60392e-84	0.128729	0.539532	0.620231
NGR_c09610		NGR_c09610	NGR_c09610	351	883	1035	259	0.9972	0.9943	0.9972	329.751	3327.73	217.615	3.33509	0	0	-0.5996	1.23941e-09	2.4363e-09	3.93469	0	0
NGR_c09590	NGR_c09590		NGR_c09590	1104	599	20	70	0.9955	0.7536	0.9964	71.1197	20.4445	18.6993	-1.79854	3.0473e-11	8.39499e-11	-1.92727	7.97066e-36	2.58503e-35	0.128729	0.655442	0.725053
	NGR_c09580		NGR_c09580	474	1200	88	220	0.9979	0.9768	0.9599	331.845	209.517	136.88	-0.663442	1.09867e-05	2.05624e-05	-1.2776	3.542e-40	1.21026e-39	0.614156	0.00092707	0.00230723
	NGR_c09570		NGR_c09570	1380	8338	575	1409	0.9978	0.9935	0.9877	791.981	470.223	301.112	-0.752123	7.63128e-39	5.23953e-38	-1.39517	2e-306	2.56763e-305	0.643046	2.65838e-18	3.78101e-17
	NGR_c09560		NGR_c09560	1329	7364	503	1300	0.9985	0.9955	0.994	726.308	427.128	288.479	-0.765914	1.64974e-35	1.03725e-34	-1.33212	6.90946e-253	7.77377e-252	0.566202	3.704e-13	3.55849e-12
NGR_c09550	NGR_c09550		NGR_c09550	513	1386	28	109	0.9961	0.9396	0.9864	354.143	61.5964	62.6621	-2.52341	1.98056e-35	1.24271e-34	-2.49867	1.71624e-109	1.0859e-108	-0.0247456	0.99884	0.99884
	NGR_c09530		NGR_c09530	1014	815	59	179	0.999	0.9546	0.9961	105.354	65.6642	52.0608	-0.682068	0.000224676	0.000372735	-1.01698	6.29874e-20	1.6126e-19	0.334911	0.115944	0.169987
NGR_c09520			NGR_c09520	465	495	161	356	0.9871	0.9871	0.9871	139.535	390.74	225.784	1.48558	3.93522e-25	1.94345e-24	0.69431	9.16944e-12	1.92406e-11	0.791267	2.2877e-08	1.26037e-07
	NGR_c09500	NGR_c09500	NGR_c09500	912	334	32	51	0.9901	0.8969	0.8805	48.0047	39.5977	16.4919	-0.277759	0.330878	0.37196	-1.54142	1.24909e-15	2.91345e-15	1.26366	0.000157789	0.000459407
NGR_c09480	NGR_c09480		NGR_c09480	2262	4908	261	883	0.9951	0.9699	0.9947	284.41	130.216	115.123	-1.12707	1.35591e-43	1.01537e-42	-1.30479	4.39476e-164	3.63567e-163	0.17772	0.0791248	0.122051
NGR_c09470	NGR_c09470		NGR_c09470	1194	6723	234	892	0.9975	0.9933	0.9891	738.059	221.17	220.321	-1.73858	4.8096e-108	6.76951e-107	-1.74413	0	0	0.0055486	0.935448	0.953479
NGR_c09460	NGR_c09460		NGR_c09460	219	162	104	521	0.9909	0.9589	0.9863	96.9623	535.925	701.599	2.46653	7.60542e-35	4.72895e-34	2.85515	2.9117e-132	2.06387e-131	-0.388616	0.0110778	0.0214116
NGR_c09450	NGR_c09450		NGR_c09450	1629	694	654	2930	0.9926	0.9828	0.9988	55.8432	453.076	530.447	3.0203	5.6039e-273	1.60671e-271	3.24775	0	0	-0.227454	0.000225128	0.000634275
NGR_c09440	NGR_c09440		NGR_c09440	1788	11722	252	705	0.9989	0.972	0.9983	859.343	159.055	116.283	-2.43371	3.61776e-278	1.05683e-276	-2.88559	0	0	0.451884	2.84134e-05	9.5644e-05
NGR_c09400	NGR_c09400		NGR_c09400	1068	487	25	84	0.9963	0.8258	0.9691	59.7709	26.417	23.1955	-1.17798	9.7942e-06	1.83749e-05	-1.3656	7.79676e-19	1.94385e-18	0.187623	0.515054	0.597308
	NGR_c09390		NGR_c09390	408	38	9	66	0.9804	0.75	0.9657	12.2083	24.8941	47.7067	1.02794	0.0481684	0.0617996	1.96633	6.49472e-12	1.36885e-11	-0.938385	0.0652636	0.103296
NGR_c09380	NGR_c09380		NGR_c09380	1359	33	1260	4339	0.8889	0.9941	0.9978	3.18293	1046.32	941.598	8.36076	0	0	8.20861	0	0	0.152145	0.00105419	0.00258717
NGR_c09370			NGR_c09370	1524	2324	99	665	0.9993	0.8898	0.9954	199.886	73.3103	128.686	-1.44709	2.97176e-30	1.68382e-29	-0.635323	2.66286e-25	7.50696e-25	-0.81177	2.86964e-08	1.56289e-07
NGR_c09340	NGR_c09340		NGR_c09340	1167	1043	53	103	0.9991	0.9392	0.9717	117.151	51.2531	26.0293	-1.19266	3.8497e-11	1.05259e-10	-2.17016	1.09984e-70	5.27583e-70	0.977504	9.80474e-05	0.000298386
	NGR_c09330		NGR_c09330	1071	2636	170	429	0.9991	0.9944	0.9953	322.618	179.132	118.131	-0.848799	6.55318e-16	2.30852e-15	-1.44944	1.30453e-103	7.92971e-103	0.600641	7.43202e-06	2.75011e-05
NGR_c09320	NGR_c09320		NGR_c09320	666	1380	49	128	0.9985	0.9775	0.988	271.605	83.0303	56.6802	-1.7098	7.35264e-23	3.34324e-22	-2.26059	1.60638e-97	9.36881e-97	0.550794	0.023444	0.0418126
	NGR_c09300	NGR_c09300	NGR_c09300	1383	635	74	76	0.9978	0.9523	0.9559	60.1844	60.3843	16.2064	0.00478555	0.926874	0.934722	-1.89282	4.67778e-37	1.53723e-36	1.89761	5.76406e-15	6.36826e-14
	NGR_c09290	NGR_c09290	NGR_c09290	2613	1683	142	70	0.9992	0.9671	0.7861	84.4261	61.3287	7.90049	-0.461127	0.000155401	0.000262235	-3.41768	9.20764e-179	8.12794e-178	2.95655	7.58162e-48	2.43044e-46
	NGR_c09280		NGR_c09280	597	311	17	27	0.9983	0.938	0.9698	68.2839	32.1358	13.3378	-1.08736	0.0010493	0.00162784	-2.35602	3.64166e-24	1.00601e-23	1.26866	0.00499326	0.0105654
	NGR_c09270		NGR_c09270	2133	2369	144	334	0.985	0.9137	0.9798	145.582	76.188	46.1797	-0.934193	1.26466e-16	4.59896e-16	-1.6565	2.66308e-112	1.69713e-111	0.722304	1.07749e-06	4.51045e-06
NGR_c09260	NGR_c09260		NGR_c09260	882	886	46	113	0.9989	0.9819	0.9898	131.673	58.8578	37.7838	-1.16166	2.52072e-09	6.15811e-09	-1.80112	5.49024e-48	2.0894e-47	0.639467	0.0119697	0.0229847
	NGR_c09250	NGR_c09250	NGR_c09250	444	277	48	527	0.991	0.9572	0.9977	81.7766	122.004	350.044	0.577165	0.0116043	0.0160665	2.09778	2.68458e-91	1.4939e-90	-1.52061	9.1922e-16	1.07712e-14
	NGR_c09240		NGR_c09240	675	225	40	257	0.9985	0.9822	0.9985	43.6929	66.8761	112.286	0.614092	0.0142379	0.0194992	1.3617	9.62342e-25	2.68605e-24	-0.747613	0.00149621	0.00357829
NGR_c09230	NGR_c09230		NGR_c09230	591	1016	51	98	0.9966	0.9103	0.9831	225.34	97.3862	48.9028	-1.21031	4.25948e-11	1.16309e-10	-2.20411	3.7364e-70	1.78677e-69	0.993799	0.000105535	0.000318665
NGR_c09220	NGR_c09220	NGR_c09220	NGR_c09220	639	7776	1936	863	0.9984	0.9953	0.9953	1595.1	3419.16	398.296	1.1	2.90392e-169	5.82006e-168	-2.00173	0	0	3.10173	0	0
NGR_c09210	NGR_c09210		NGR_c09210	765	733	40	103	0.9895	0.9346	0.9673	125.596	59.0083	39.7074	-1.0898	2.65282e-07	5.62634e-07	-1.66131	5.22234e-36	1.69637e-35	0.571511	0.0332696	0.0574969
	NGR_c09200		NGR_c09200	2022	1266	86	237	0.9975	0.9738	0.9876	82.0701	47.999	34.5671	-0.773852	2.53422e-07	5.38587e-07	-1.24746	7.46856e-41	2.57181e-40	0.473605	0.00973744	0.0192293
NGR_c09160		NGR_c09160	NGR_c09160	897	80	23	27	0.9554	0.9654	0.7882	11.6904	28.9368	8.87701	1.30758	0.00028756	0.000472001	-0.397179	0.22948	0.266771	1.70476	4.69532e-05	0.000151855
NGR_c09150		NGR_c09150	NGR_c09150	561	105	38	53	0.9893	0.9305	0.9519	24.5335	76.4426	27.8618	1.63963	3.3169e-08	7.46152e-08	0.183536	0.42935	0.474516	1.45609	4.25672e-06	1.63377e-05
NGR_c09140			NGR_c09140	504	90	32	75	0.9802	0.9583	0.9782	23.4069	71.653	43.886	1.61409	5.09318e-07	1.06059e-06	0.906827	6.91858e-05	0.000112162	0.707265	0.0206584	0.0373615
	NGR_c09130		NGR_c09130	423	5372	543	1106	0.9953	0.9953	0.9953	1664.67	1448.69	771.099	-0.20049	0.00179878	0.00271968	-1.11025	2.34236e-140	1.7276e-139	0.909757	6.59192e-31	1.55665e-29
NGR_c09120		NGR_c09120	NGR_c09120	690	437	281	200	0.9986	0.9986	0.9957	83.0165	459.592	85.4823	2.46888	1.04823e-90	1.29317e-89	0.0422279	0.715978	0.749784	2.42665	1.13467e-72	5.61614e-71
NGR_c09090	NGR_c09090		NGR_c09090	279	560	1909	4019	0.9857	0.9964	0.9964	263.097	7721.76	4248.24	4.87526	0	0	4.0132	0	0	0.862064	9.70296e-95	5.61049e-93
NGR_c09080	NGR_c09080		NGR_c09080	1890	2417	87	225	0.9937	0.8672	0.991	167.628	51.9484	35.1088	-1.69011	1.94614e-38	1.31577e-37	-2.25536	4.67248e-169	3.93914e-168	0.565246	0.00224994	0.00516335
NGR_c09070	NGR_c09070		NGR_c09070	840	48	26	57	0.975	0.9119	0.9917	7.49021	34.9308	20.012	2.22142	6.85606e-09	1.62618e-08	1.41779	5.3825e-07	9.593e-07	0.803633	0.0189914	0.0347324
NGR_c09060	NGR_c09060		NGR_c09060	927	189	115	290	0.9622	0.9676	0.9622	26.7248	140.002	92.2601	2.38919	1.07873e-36	6.97346e-36	1.78753	4.28304e-41	1.47816e-40	0.601665	0.00021217	0.000601878
NGR_c09050	NGR_c09050		NGR_c09050	450	418	20	89	0.9933	0.9467	0.9667	121.758	50.1571	58.3275	-1.27949	1.39004e-05	2.57817e-05	-1.06176	1.40321e-11	2.92851e-11	-0.217722	0.601726	0.676272
NGR_c09040	NGR_c09040		NGR_c09040	1494	2395	123	526	0.9987	0.9384	0.9967	210.13	92.9115	103.832	-1.17735	1.9409e-23	8.99026e-23	-1.01703	1.6098e-55	6.65425e-55	-0.160321	0.278938	0.359839
NGR_c09030	NGR_c09030		NGR_c09030	1173	1801	85	256	0.9991	0.9881	0.994	201.256	81.7779	64.3632	-1.29925	1.43127e-20	6.067e-20	-1.64472	5.67478e-85	3.02981e-84	0.345475	0.0547552	0.0885443
NGR_c09020	NGR_c09020		NGR_c09020	1083	1366	63	160	0.9972	0.9483	0.9954	165.331	65.6488	43.5699	-1.33252	1.80894e-16	6.52082e-16	-1.92395	1.60336e-79	8.19967e-79	0.591436	0.00645852	0.0133463
NGR_c09010	NGR_c09010		NGR_c09010	2349	7458	203	807	0.9996	0.9945	0.9991	416.171	97.5277	101.318	-2.09329	3.18022e-150	5.87914e-149	-2.03829	0	0	-0.0550052	0.647932	0.718415
	NGR_c08990		NGR_c08990	1029	1463	102	227	0.999	0.9942	0.9971	186.364	111.866	65.0588	-0.736344	1.03022e-07	2.25209e-07	-1.5183	3.59954e-62	1.58986e-61	0.781961	9.99892e-06	3.61562e-05
NGR_c08980	NGR_c08980	NGR_c08980	NGR_c08980	891	951	51	95	0.9978	0.9338	0.991	139.906	64.5962	31.4443	-1.11493	2.12618e-09	5.2231e-09	-2.15358	5.1618e-64	2.30956e-63	1.03865	5.69188e-05	0.000181151
NGR_c08970	NGR_c08970		NGR_c08970	660	935	38	109	0.9985	0.8515	0.9879	185.695	64.9762	48.7055	-1.51495	1.00583e-13	3.14759e-13	-1.93078	3.47956e-55	1.43257e-54	0.415827	0.117962	0.1727
NGR_c08960	NGR_c08960		NGR_c08960	888	1275	36	218	0.9966	0.9831	0.9775	188.204	45.7514	72.4001	-2.04041	4.11182e-26	2.10973e-25	-1.37824	1.71278e-47	6.48237e-47	-0.662176	0.00878934	0.0175758
NGR_c08940			NGR_c08940	165	144	0	35	0.9879	-	0.9939	114.396	0	62.5575	-	2.40594e-07	5.11851e-07	-0.870781	0.000851558	0.00129121	-15.9329	0.000469094	0.00124615
NGR_c08930	NGR_c08930		NGR_c08930	1272	7969	234	913	0.9992	0.9914	0.9984	821.2	207.608	211.68	-1.98387	1.57253e-150	2.92452e-149	-1.95585	0	0	-0.0280225	0.812704	0.855281
NGR_c08920	NGR_c08920		NGR_c08920	237	2071	66	180	0.9916	0.9747	0.9873	1145.42	314.275	223.985	-1.86577	2.0152e-37	1.33763e-36	-2.3544	2.05504e-152	1.61995e-151	0.488625	0.019149	0.035
NGR_c08910	NGR_c08910		NGR_c08910	738	2654	108	281	0.9986	0.9783	0.977	471.386	165.151	112.291	-1.51312	1.90005e-36	1.22318e-35	-2.06967	2.06186e-167	1.72649e-166	0.556545	0.000818912	0.00206379
NGR_c08900	NGR_c08900		NGR_c08900	945	1542	46	118	0.9989	0.9217	0.9683	213.887	54.934	36.8253	-1.96108	6.51744e-30	3.65934e-29	-2.53808	1.09279e-123	7.39842e-123	0.577003	0.0218474	0.0392593
NGR_c08890	NGR_c08890		NGR_c08890	1044	1571	20	17	0.9971	0.7778	0.6782	197.246	21.6194	4.80224	-3.18959	1.89702e-49	1.54582e-48	-5.36014	2.40788e-220	2.4267e-219	2.17055	6.094e-06	2.29201e-05
NGR_c08870	NGR_c08870		NGR_c08870	450	11480	257	596	0.9978	0.9956	0.9978	3343.96	644.519	390.597	-2.37527	1.79643e-265	4.85819e-264	-3.09781	0	0	0.72254	8.2243e-11	6.11583e-10
NGR_c08860	NGR_c08860		NGR_c08860	249	2465	41	152	0.992	0.9398	0.988	1297.63	185.823	180.028	-2.80387	1.23479e-68	1.25774e-67	-2.84958	1.57316e-221	1.59847e-220	0.0457083	0.80435	0.84851
NGR_c08850	NGR_c08850		NGR_c08850	1047	3835	65	202	0.999	0.9962	0.9904	480.121	70.0618	56.8984	-2.7767	5.10152e-105	6.98976e-104	-3.07694	0	0	0.30024	0.137064	0.195215
NGR_c08840	NGR_c08840		NGR_c08840	576	12376	294	598	0.9983	0.9931	0.9757	2816.37	576.023	306.178	-2.28964	8.29642e-275	2.38975e-273	-3.20139	0	0	0.911754	1.4214e-17	1.90763e-16
NGR_c08820	NGR_c08820		NGR_c08820	1500	2005	74	433	0.9987	0.96	0.996	175.209	55.6744	85.1319	-1.65399	2.88914e-31	1.66907e-30	-1.0413	1.72388e-48	6.58478e-48	-0.612686	0.000472396	0.00125438
NGR_c08810	NGR_c08810	NGR_c08810	NGR_c08810	306	215	8	791	0.9935	0.8235	0.9967	92.0978	29.5042	762.343	-1.64225	0.000268188	0.000441491	3.0492	7.7882e-215	7.7357e-214	-4.69145	3.96166e-67	1.87105e-65
NGR_c08800	NGR_c08800	NGR_c08800	NGR_c08800	702	866	24	2451	0.9943	0.8575	0.9943	161.701	38.5824	1029.68	-2.06732	2.11724e-18	8.21044e-18	2.67079	0	0	-4.73811	1.9549e-206	2.62934e-204
NGR_c08790	NGR_c08790	NGR_c08790	NGR_c08790	822	1374	35	2658	0.9927	0.9513	0.9988	219.102	48.052	953.627	-2.18894	2.61888e-30	1.48659e-29	2.12182	0	0	-4.31076	1.77951e-212	2.62139e-210
NGR_c08780			NGR_c08780	1230	649	37	147	0.9374	0.835	0.8927	69.1627	33.9478	35.2458	-1.02668	4.00898e-06	7.76591e-06	-0.972541	3.84882e-15	8.85043e-15	-0.0541352	0.894298	0.919718
NGR_c08770			NGR_c08770	1404	2008	91	453	0.9986	0.9672	0.9964	187.469	73.1458	95.1539	-1.3578	3.50616e-24	1.669e-23	-0.978315	4.44568e-44	1.60876e-43	-0.379489	0.0208528	0.0375812
NGR_c08760	NGR_c08760		NGR_c08760	600	3483	136	689	0.9983	0.9817	0.995	760.912	255.801	338.66	-1.57271	7.43094e-50	6.09534e-49	-1.16789	4.76478e-99	2.80004e-98	-0.404814	0.00231442	0.00529952
	NGR_c08750		NGR_c08750	1491	5221	367	954	0.9973	0.992	0.9946	458.995	277.781	188.698	-0.724529	1.77635e-23	8.23422e-23	-1.2824	5.50018e-170	4.64961e-169	0.557875	8.87496e-10	5.97491e-09
NGR_c08740	NGR_c08740		NGR_c08740	741	2066	66	194	0.9933	0.9717	0.9852	365.464	100.517	77.211	-1.86229	2.98652e-37	1.97813e-36	-2.24285	7.84752e-144	5.88612e-143	0.380565	0.0624182	0.0996597
NGR_c08690			NGR_c08690	648	1168	49	334	0.9938	0.9537	0.9306	236.265	85.3367	152.008	-1.46917	3.46764e-16	1.23278e-15	-0.636259	1.72545e-13	3.79696e-13	-0.832911	6.66998e-05	0.000209266
NGR_c08680	NGR_c08680	NGR_c08680	NGR_c08680	939	2564	122	147	0.9979	0.9819	0.9872	357.919	146.625	46.1687	-1.2875	2.4819e-28	1.34947e-27	-2.95465	1.4933e-238	1.60426e-237	1.66715	1.12865e-19	1.74574e-18
NGR_c08670	NGR_c08670		NGR_c08670	1617	1204	45	117	0.9802	0.9091	0.9784	97.5997	31.4063	21.3389	-1.63582	4.73144e-19	1.87953e-18	-2.19339	2.28928e-82	1.20357e-81	0.557572	0.0277476	0.0486881
NGR_c08660	NGR_c08660		NGR_c08660	963	719	37	82	0.9969	0.8598	0.9543	97.8667	43.3601	25.1121	-1.17445	6.7048e-08	1.48508e-07	-1.96243	1.17269e-43	4.2116e-43	0.787985	0.00648022	0.0133822
NGR_c08650	NGR_c08650		NGR_c08650	501	446	13	42	0.996	0.8403	0.9361	116.689	29.2833	24.7233	-1.99452	1.15481e-09	2.8861e-09	-2.23872	3.40156e-32	1.06147e-31	0.244206	0.518898	0.601203
	NGR_c08640		NGR_c08640	480	475	28	63	0.9979	0.9792	0.9688	129.713	65.8312	38.7075	-0.978484	0.000163133	0.000274758	-1.74464	2.1838e-25	6.16485e-25	0.766159	0.0197828	0.0359566
NGR_c08630	NGR_c08630		NGR_c08630	483	537	15	34	0.9834	0.9627	0.8323	145.733	35.0477	20.76	-2.05594	8.77356e-12	2.49127e-11	-2.81145	7.7288e-49	2.96502e-48	0.755512	0.0827056	0.126847
NGR_c08620	NGR_c08620		NGR_c08620	1392	2982	77	245	0.9986	0.982	0.9828	280.802	62.4261	51.9066	-2.16933	1.60473e-63	1.5504e-62	-2.43557	3.98668e-227	4.12535e-226	0.266232	0.150134	0.211157
NGR_c08610			NGR_c08610	774	311	14	97	0.9703	0.77	0.9755	52.6686	20.4128	36.9595	-1.36747	9.45564e-05	0.000161944	-0.510997	0.00191537	0.00281863	-0.856474	0.0341154	0.05868
NGR_c08590	NGR_c08590		NGR_c08590	444	454	15	59	0.9932	0.8266	0.9437	134.031	38.1262	39.189	-1.81371	7.1449e-09	1.69275e-08	-1.77404	7.64018e-25	2.13732e-24	-0.0396687	0.986394	0.991039
	NGR_c08560		NGR_c08560	849	861	80	180	0.9976	0.947	0.9941	132.931	106.34	62.526	-0.321996	0.0562544	0.0715513	-1.08816	3.51724e-23	9.60913e-23	0.766159	0.000117129	0.000350425
	NGR_c08550		NGR_c08550	609	485	30	81	0.9951	0.8292	0.9655	104.389	55.5928	39.225	-0.909005	0.000331838	0.00054195	-1.41213	1.23665e-19	3.14655e-19	0.503124	0.0959906	0.144219
	NGR_c08540	NGR_c08540	NGR_c08540	540	501	46	82	0.987	0.9778	0.9185	121.612	96.1344	44.7833	-0.33916	0.134401	0.161119	-1.44125	8.4498e-21	2.20808e-20	1.10209	5.7227e-05	0.000181944
	NGR_c08530		NGR_c08530	966	392	23	70	0.9658	0.7567	0.8696	53.1914	26.8699	21.3706	-0.985203	0.000613384	0.000976526	-1.31557	1.11741e-14	2.54211e-14	0.330363	0.305782	0.389435
NGR_c08520	NGR_c08520		NGR_c08520	522	22	26	66	0.8678	0.9119	0.9713	5.52439	56.2105	37.288	3.34695	2.85552e-14	9.22014e-14	2.75482	1.45842e-17	3.53079e-17	0.592129	0.0717896	0.112304
	NGR_c08510	NGR_c08510	NGR_c08510	957	213	25	37	0.9958	0.8871	0.9164	29.1743	29.481	11.4021	0.0150915	0.87232	0.888094	-1.3554	6.74066e-09	1.29257e-08	1.37049	0.00034176	0.000929029
	NGR_c08500	NGR_c08500	NGR_c08500	1599	640	57	102	0.9962	0.8643	0.9712	52.4643	40.2292	18.8125	-0.383093	0.0545372	0.06951	-1.47964	4.06116e-27	1.17268e-26	1.09655	8.68136e-06	3.16136e-05
	NGR_c08490	NGR_c08490	NGR_c08490	1080	565	81	40	0.9954	0.9602	0.9139	68.5736	84.6401	10.9227	0.303688	0.073613	0.0920423	-2.65032	2.10168e-48	8.018e-48	2.95401	4.70934e-28	1.01877e-26
NGR_c08480	NGR_c08480	NGR_c08480	NGR_c08480	1242	1131	34	36	0.9992	0.8961	0.7834	119.364	30.8939	8.54823	-1.94998	3.82116e-22	1.70739e-21	-3.8036	5.47706e-131	3.83394e-130	1.85362	1.64943e-07	7.95405e-07
NGR_c08470	NGR_c08470		NGR_c08470	852	309	13	55	0.9977	0.6608	0.9636	47.5391	17.2194	19.0379	-1.46508	4.31692e-05	7.7023e-05	-1.32024	6.545e-12	1.3785e-11	-0.144836	0.83508	0.874072
NGR_c08460	NGR_c08460		NGR_c08460	657	159	4	32	0.997	0.4307	0.8919	31.7222	6.87083	14.3642	-2.20694	0.00019739	0.000329765	-1.14302	1.18217e-05	1.99055e-05	-1.06392	0.187003	0.255801
NGR_c08440	NGR_c08440		NGR_c08440	2004	323	4214	13443	0.985	0.999	0.9995	21.127	2373.08	1978.31	6.81153	0	0	6.54904	0	0	0.262491	3.4261e-24	6.50223e-23
NGR_c08410	NGR_c08410		NGR_c08410	363	121	55	179	0.9862	0.8926	0.9752	43.6929	170.99	145.426	1.96844	2.51962e-14	8.16964e-14	1.73481	5.56164e-25	1.55796e-24	0.233628	0.27402	0.354678
NGR_c08400	NGR_c08400		NGR_c08400	483	106	32	125	0.9689	0.9296	0.9814	28.7668	74.7683	76.3235	1.37802	9.7418e-06	1.82821e-05	1.40773	1.81875e-13	3.99944e-13	-0.0297005	0.97857	0.986703
NGR_c08380	NGR_c08380		NGR_c08380	1026	999	49	167	0.999	0.96	0.9864	127.629	53.8969	48.0026	-1.24369	2.50294e-11	6.96661e-11	-1.41078	8.24462e-39	2.76669e-38	0.167089	0.442752	0.52811
NGR_c08370		NGR_c08370	NGR_c08370	1314	6848	2080	3192	0.9992	0.997	0.9992	683.126	1786.42	716.412	1.38685	1.41611e-268	3.91518e-267	0.0686391	0.0264964	0.0350192	1.31821	1.52823e-210	2.1489e-208
NGR_c08360	NGR_c08360		NGR_c08360	315	85	32	120	0.9714	0.9333	0.9905	35.3705	114.645	112.348	1.69655	1.75302e-07	3.77616e-07	1.66736	2.18348e-16	5.17479e-16	0.0291932	0.85817	0.890556
NGR_c08330	NGR_c08330		NGR_c08330	1257	254	185	461	0.9905	0.9912	0.992	26.4869	166.093	108.159	2.64864	1.6522e-66	1.63976e-65	2.0298	1.23447e-76	6.23075e-76	0.618842	1.58424e-06	6.46125e-06
NGR_c08320	NGR_c08320	NGR_c08320	NGR_c08320	999	672	30	29	0.993	0.8288	0.8208	88.1731	33.8899	8.56107	-1.37948	4.1648e-09	1.00204e-08	-3.36448	2.29502e-71	1.10777e-70	1.98499	2.27778e-07	1.07495e-06
NGR_c08310	NGR_c08310		NGR_c08310	999	154	106	388	0.992	0.992	0.996	20.2063	119.744	114.541	2.56708	2.0044e-37	1.33189e-36	2.50299	7.57544e-85	4.03068e-84	0.0640914	0.655504	0.724992
NGR_c08300			NGR_c08300	930	2542	112	569	0.9989	0.9656	0.9935	358.282	135.91	180.437	-1.39845	1.79461e-31	1.04455e-30	-0.989602	2.32936e-56	9.6934e-56	-0.408846	0.00532062	0.0112083
NGR_c08280	NGR_c08280		NGR_c08280	744	2876	160	415	0.9987	0.9583	0.9906	506.697	242.696	164.502	-1.06197	5.21798e-24	2.47245e-23	-1.62302	3.21766e-132	2.27813e-131	0.561044	4.3752e-05	0.000142997
NGR_c08260		NGR_c08260	NGR_c08260	624	479	244	368	0.9936	0.9615	0.976	100.62	441.286	173.924	2.1328	3.24036e-64	3.16024e-63	0.789541	7.8948e-15	1.8007e-14	1.34326	3.71584e-27	7.71473e-26
NGR_c08250	NGR_c08250	NGR_c08250	NGR_c08250	153	95	442	386	0.9869	0.9935	0.9935	81.3888	3260.21	744.032	5.32399	0	0	3.19246	4.41806e-111	2.804e-110	2.13153	6.08138e-95	3.58338e-93
NGR_c08240	NGR_c08240		NGR_c08240	2226	4125	103	249	0.9991	0.9133	0.9969	242.902	52.2188	32.989	-2.21773	1.76804e-89	2.15541e-88	-2.88032	0	0	0.662582	0.000128665	0.000381433
NGR_c08220			NGR_c08220	579	1795	89	514	0.9914	0.9706	0.9896	406.367	173.471	261.806	-1.22809	5.4688e-19	2.16688e-18	-0.634282	7.68266e-20	1.96448e-19	-0.593807	0.000204624	0.000582877
NGR_c08210	NGR_c08210		NGR_c08210	480	919	25	179	0.9958	0.9396	0.9833	250.961	58.7778	109.978	-2.09412	9.97452e-20	4.10719e-19	-1.19024	4.14878e-28	1.21441e-27	-0.903876	0.00203256	0.00470814
	NGR_c08140		NGR_c08140	1032	295772	18550	51582	0.999	0.999	0.999	37567.3	20285.2	14740.6	-0.889049	0	0	-1.34968	0	0	0.460635	5.4169e-289	1.01559e-286
	NGR_c08080	NGR_c08080	NGR_c08080	342	402	37	569	0.9766	0.9094	0.9883	154.075	122.093	490.661	-0.335653	0.190224	0.223159	1.67109	1.49361e-71	7.23196e-71	-2.00675	1.02349e-23	1.90733e-22
NGR_c08070	NGR_c08070	NGR_c08070	NGR_c08070	702	415	414	574	0.9972	0.9972	0.9957	77.4896	665.546	241.141	3.10246	1.05754e-179	2.18311e-178	1.6378	4.51142e-70	2.15406e-69	1.46466	2.8872e-51	9.92395e-50
NGR_c08060		NGR_c08060	NGR_c08060	174	45	26	23	0.931	0.954	0.9655	33.8997	168.632	38.9829	2.31453	2.40546e-09	5.8835e-09	0.20157	0.547034	0.590655	2.11296	4.56858e-07	2.0542e-06
NGR_c08030			NGR_c08030	1503	2928	160	707	0.9887	0.9601	0.9867	255.355	120.137	138.725	-1.08783	2.7574e-25	1.37382e-24	-0.880272	1.14202e-53	4.64618e-53	-0.207555	0.102382	0.152636
		NGR_c08020	NGR_c08020	957	149	33	37	0.9446	0.9331	0.9592	20.4083	38.915	11.4021	0.931171	0.00124387	0.0019129	-0.839854	0.000991816	0.00149728	1.77102	6.0878e-07	2.67509e-06
NGR_c08010	NGR_c08010		NGR_c08010	1020	1482	70	286	0.999	0.9892	0.9745	190.45	77.4484	82.6916	-1.2981	3.8081e-17	1.41134e-16	-1.2036	4.22012e-45	1.54888e-44	-0.0945045	0.658412	0.727818
NGR_c08000	NGR_c08000		NGR_c08000	1485	844	38	92	0.9926	0.8276	0.9387	74.4986	28.8783	18.2708	-1.36723	5.22306e-11	1.41312e-10	-2.02768	4.75068e-53	1.91638e-52	0.660449	0.0181573	0.0332955
NGR_c07990	NGR_c07990		NGR_c07990	903	116	44	149	0.9712	0.9723	0.9812	16.8385	54.9895	48.6625	1.7074	9.20018e-10	2.30862e-09	1.53105	9.87618e-18	2.40511e-17	0.176347	0.441222	0.526488
	NGR_c07970	NGR_c07970	NGR_c07970	909	411	60	76	0.9901	0.9923	0.8603	59.2666	74.4907	24.6573	0.329841	0.092659	0.114128	-1.26521	1.56594e-14	3.54947e-14	1.59505	6.60674e-10	4.4968e-09
NGR_c07960	NGR_c07960		NGR_c07960	888	1281	38	221	0.9989	0.893	0.9944	189.09	48.2931	73.3964	-1.96918	3.42318e-25	1.69598e-24	-1.36529	4.51852e-47	1.69973e-46	-0.603891	0.0150457	0.0282083
NGR_c07950	NGR_c07950		NGR_c07950	1191	5085	165	644	0.9992	0.9639	0.9916	559.643	156.346	159.467	-1.83976	3.59126e-88	4.31858e-87	-1.81125	2.687e-269	3.21608e-268	-0.0285109	0.84711	0.883078
NGR_c07940	NGR_c07940		NGR_c07940	1713	2473	129	534	0.9813	0.8862	0.906	189.234	84.986	91.9347	-1.15487	1.66727e-23	7.74017e-23	-1.04149	1.98127e-59	8.49037e-59	-0.113385	0.44196	0.527267
NGR_c07930	NGR_c07930		NGR_c07930	1290	1061	25	49	0.9992	0.7946	0.7217	107.81	21.8708	11.2022	-2.30141	5.54256e-25	2.72421e-24	-3.26664	4.44216e-109	2.80491e-108	0.96523	0.00714406	0.0145876
	NGR_c07920		NGR_c07920	882	853	65	172	0.9977	0.9739	0.9524	126.769	83.1686	57.5116	-0.608089	0.00063473	0.00100999	-1.14028	1.29881e-24	3.61866e-24	0.532187	0.0119622	0.0229773
NGR_c07910		NGR_c07910	NGR_c07910	180	2850	864	1205	0.9944	0.9944	0.9889	2075.41	5416.97	1974.29	1.38409	1.66546e-112	2.44993e-111	-0.0720676	0.147166	0.176314	1.45615	7.02566e-104	4.26154e-102
NGR_c07900			NGR_c07900	141	296	73	167	0.9929	0.9716	0.9858	275.172	584.277	349.295	1.08632	6.9178e-08	1.53007e-07	0.344112	0.0140037	0.0191164	0.742204	0.000340954	0.000928061
NGR_c07890	NGR_c07890		NGR_c07890	1038	274	12	38	0.9923	0.6233	0.9162	34.6007	13.0466	10.7965	-1.40712	0.000195003	0.000325865	-1.68024	1.52891e-14	3.46679e-14	0.273119	0.492344	0.575502
	NGR_c07880		NGR_c07880	2661	4261	311	637	0.9996	0.9944	0.9992	209.893	131.896	70.5976	-0.670261	3.32112e-17	1.23382e-16	-1.57197	1.45688e-186	1.32772e-185	0.901705	3.60164e-18	5.08752e-17
NGR_c07870	NGR_c07870		NGR_c07870	2328	2597	139	404	0.9983	0.9416	0.991	146.225	67.3824	51.1792	-1.11774	1.7297e-23	8.02398e-23	-1.51456	1.2002e-108	7.56297e-108	0.396813	0.00561364	0.0117814
	NGR_c07860	NGR_c07860	NGR_c07860	2958	767	86	139	0.9926	0.9469	0.952	33.9883	32.8107	13.8584	-0.0508731	0.801266	0.823745	-1.29428	9.99806e-27	2.87357e-26	1.24341	1.52686e-09	9.97539e-09
	NGR_c07850	NGR_c07850	NGR_c07850	1398	977	98	88	0.9964	0.9871	0.9642	91.6051	79.1104	18.564	-0.21156	0.174902	0.206357	-2.30292	5.38656e-71	2.5899e-70	2.09136	6.00038e-22	1.03699e-20
	NGR_c07840	NGR_c07840	NGR_c07840	702	758	96	113	0.9986	0.9601	0.9858	141.535	154.329	47.4719	0.124853	0.396778	0.439265	-1.57601	1.12524e-34	3.60776e-34	1.70087	2.7609e-16	3.38922e-15
NGR_c07820	NGR_c07820		NGR_c07820	456	165	145	802	0.9737	0.9912	0.9934	47.4298	358.854	518.687	2.91953	1.0879e-59	1.00258e-58	3.451	2.80348e-247	3.06501e-246	-0.531466	2.43764e-05	8.30032e-05
NGR_c07810	NGR_c07810		NGR_c07810	1989	1147	811	5373	0.9985	0.996	0.9995	75.5894	460.152	796.668	2.60585	1.45798e-277	4.23909e-276	3.39772	0	0	-0.79187	1.47978e-54	5.32289e-53
NGR_c07800	NGR_c07800	NGR_c07800	NGR_c07800	453	189	196	1532	0.9735	0.9779	0.9978	54.6885	488.284	997.37	3.15841	3.23308e-88	3.89542e-87	4.18882	0	0	-1.03041	8.66748e-25	1.7024e-23
NGR_c07740		NGR_c07740	NGR_c07740	336	6	9	3	0.4345	0.8065	0.4673	2.34069	30.2286	2.63316	3.69091	1.31566e-06	2.65231e-06	0.169861	0.742088	0.772421	3.52105	4.46306e-05	0.000145484
NGR_c07710	NGR_c07710		NGR_c07710	468	361	223	883	0.9957	0.9808	0.9936	101.11	537.742	556.43	2.41099	4.34188e-70	4.48154e-69	2.46028	1.58086e-186	1.43859e-185	-0.0492859	0.668642	0.736757
	NGR_c07690		NGR_c07690	588	335	34	72	0.9949	0.6156	0.9575	74.6792	65.2554	36.1119	-0.194609	0.503212	0.543494	-1.04823	2.23322e-09	4.35112e-09	0.853622	0.00507336	0.0107202
	NGR_c07680		NGR_c07680	549	137	13	21	0.9945	0.7668	0.7377	32.71	26.723	11.2809	-0.291647	0.571168	0.608925	-1.53585	4.0543e-07	7.25926e-07	1.24421	0.0145672	0.0274192
NGR_c07670	NGR_c07670	NGR_c07670	NGR_c07670	240	153	75	794	0.9917	0.9833	0.9958	83.5627	352.667	975.674	2.07738	2.38436e-20	1.00043e-19	3.54547	3.01398e-251	3.34238e-250	-1.46809	5.07144e-22	8.81376e-21
	NGR_c07650	NGR_c07650	NGR_c07650	786	1237	84	129	0.9987	0.9695	0.9885	206.291	120.607	48.4019	-0.774367	3.44468e-07	7.27589e-07	-2.09154	5.97838e-80	3.07006e-79	1.31717	3.84306e-10	2.68364e-09
NGR_c07640	NGR_c07640		NGR_c07640	1050	1469	35	197	0.9962	0.6905	0.9914	183.385	37.6178	55.3315	-2.28539	7.58072e-34	4.62081e-33	-1.72871	2.13832e-74	1.0611e-73	-0.556685	0.033595	0.0579298
	NGR_c07610		NGR_c07610	1584	1341	89	200	0.9975	0.7771	0.9583	110.97	63.4088	37.2366	-0.807415	3.76656e-08	8.45769e-08	-1.57538	4.30276e-60	1.85673e-59	0.767961	4.77484e-05	0.000154105
NGR_c07600	NGR_c07600		NGR_c07600	432	438	20	68	0.9931	0.9583	0.9282	132.899	52.247	46.4217	-1.34691	3.7307e-06	7.25863e-06	-1.51746	1.16956e-19	2.97707e-19	0.170549	0.577662	0.654099
NGR_c07580	NGR_c07580		NGR_c07580	432	6079	152	555	0.9931	0.9815	0.9838	1844.51	397.077	378.883	-2.21575	5.52356e-131	9.0257e-130	-2.28341	0	0	0.0676673	0.585372	0.661256
	NGR_c07560		NGR_c07560	360	77	11	12	0.9556	0.7889	0.9111	28.0363	34.483	9.83047	0.29859	0.425972	0.467241	-1.51196	0.00020468	0.000323184	1.81055	0.00271394	0.00610809
	NGR_c07550		NGR_c07550	369	153	5	23	0.981	0.7913	0.9051	54.3497	15.2918	18.3822	-1.82951	0.00117196	0.00180816	-1.56396	5.57976e-08	1.03562e-07	-0.26555	0.850602	0.884929
	NGR_c07540		NGR_c07540	477	154	14	24	0.9958	0.8449	0.7904	42.3189	33.1226	14.8384	-0.353487	0.444578	0.486272	-1.51196	1.03632e-07	1.90289e-07	1.15848	0.0169357	0.0314375
	NGR_c07520	NGR_c07520	NGR_c07520	378	96	18	10	0.9921	0.8862	0.746	33.2898	53.7397	7.80196	0.690907	0.057332	0.0727725	-2.09317	2.21796e-07	4.01896e-07	2.78408	4.62012e-07	2.07135e-06
	NGR_c07500		NGR_c07500	2376	614	56	121	0.9958	0.7205	0.9146	33.873	26.5985	15.0188	-0.348795	0.0855928	0.10593	-1.17337	6.93224e-19	1.7311e-18	0.824575	0.000550578	0.0014514
NGR_c07490	NGR_c07490	NGR_c07490	NGR_c07490	408	45	74	127	0.9583	0.8799	0.9461	14.4572	204.685	91.7992	3.82355	6.83098e-43	5.02426e-42	2.66669	3.72372e-31	1.14639e-30	1.15685	1.25498e-07	6.15748e-07
NGR_c07480	NGR_c07480		NGR_c07480	696	84	57	246	0.9828	0.977	0.9899	15.8198	92.4231	104.237	2.54652	8.17624e-21	3.48969e-20	2.72006	4.50536e-60	1.9428e-59	-0.173541	0.441022	0.526452
NGR_c07470	NGR_c07470		NGR_c07470	663	64	56	259	0.9774	0.9623	0.9955	12.6532	95.3212	115.208	2.9133	3.08248e-24	1.46845e-23	3.18667	5.20692e-75	2.60052e-74	-0.27337	0.210078	0.282986
NGR_c07460	NGR_c07460		NGR_c07460	342	16	278	1307	0.8363	0.9942	0.9912	6.13234	917.347	1127.05	7.22489	2.41194e-249	6.19799e-248	7.5219	0	0	-0.297019	0.00157711	0.00375148
NGR_c07450	NGR_c07450		NGR_c07450	423	81	2210	5996	0.9858	0.9976	0.9976	25.1002	5896.13	4180.39	7.87593	0	0	7.3798	0	0	0.49613	3.15338e-41	8.90866e-40
NGR_c07430	NGR_c07430		NGR_c07430	888	1302	64	218	0.9966	0.9403	0.9831	192.19	81.3358	72.4001	-1.24057	2.48678e-14	8.06738e-14	-1.40847	5.58572e-50	2.18072e-49	0.167899	0.387384	0.472824
NGR_c07420	NGR_c07420		NGR_c07420	2109	4143	166	487	0.9995	0.9763	0.9995	257.496	88.8273	68.1001	-1.53548	3.66598e-57	3.27139e-56	-1.91882	8.62562e-237	9.1868e-236	0.383345	0.0034546	0.00762798
NGR_c07400	NGR_c07400		NGR_c07400	969	131	57	286	0.9835	0.9484	0.9907	17.7207	66.3844	87.0438	1.90541	3.87988e-14	1.24562e-13	2.29631	1.17806e-56	4.92226e-56	-0.390898	0.0620014	0.0990198
NGR_c07380	NGR_c07380		NGR_c07380	2337	62	82	256	0.8609	0.932	0.9726	3.47748	39.5977	32.3055	3.5093	4.24848e-43	3.151e-42	3.21566	7.52836e-75	3.75387e-74	0.293636	0.104485	0.155545
	NGR_c07370		NGR_c07370	885	1450	87	257	0.9977	0.991	0.9944	214.762	110.941	85.6417	-0.952949	5.4266e-11	1.46755e-10	-1.32635	6.66634e-51	2.63418e-50	0.373403	0.0368436	0.0626757
NGR_c07360	NGR_c07360		NGR_c07360	483	404	99	697	0.882	0.8923	0.9317	109.639	231.315	425.58	1.07709	5.1725e-10	1.32096e-09	1.95666	3.27098e-109	2.0675e-108	-0.879574	1.2309e-09	8.15372e-09
		NGR_c07350	NGR_c07350	504	335	53	89	0.994	0.9722	0.994	87.1257	118.675	52.0781	0.445848	0.0364126	0.0473945	-0.742423	7.234e-06	1.23181e-05	1.18827	4.44704e-06	1.69943e-05
NGR_c07340		NGR_c07340	NGR_c07340	915	156	65	83	0.9978	0.988	0.9399	22.3478	80.1691	26.7518	1.84291	3.74708e-15	1.26807e-14	0.259498	0.179208	0.211953	1.58341	1.69017e-10	1.2202e-09
NGR_c07330	NGR_c07330	NGR_c07330	NGR_c07330	447	60	58	75	0.9284	0.9575	0.953	17.5945	146.432	49.4822	3.05704	1.56851e-26	8.14914e-26	1.49179	2.32034e-09	4.5166e-09	1.56525	2.16598e-09	1.38726e-08
		NGR_c07300	NGR_c07300	603	11626	2077	3914	0.9983	0.9967	0.9983	2527.23	3887.17	1914.25	0.621163	2.80416e-66	2.76531e-65	-0.400778	2.99442e-53	1.21187e-52	1.02194	1.00168e-137	7.84479e-136
NGR_c07290	NGR_c07290	NGR_c07290	NGR_c07290	564	17	74	82	0.8457	0.8688	0.8794	3.95095	148.07	42.8776	5.22794	8.85874e-57	7.85991e-56	3.43995	9.21032e-27	2.64963e-26	1.78799	7.93652e-14	7.98427e-13
	NGR_c07270	NGR_c07270	NGR_c07270	882	1096	79	106	0.9898	0.9376	0.9819	162.882	101.082	35.4432	-0.688306	1.47282e-05	2.72599e-05	-2.20025	2.13256e-75	1.0668e-74	1.51194	1.17946e-11	9.80819e-11
	NGR_c07260	NGR_c07260	NGR_c07260	1206	174	31	16	0.9851	0.8333	0.7745	18.9119	29.0088	3.91262	0.617198	0.0284554	0.0375105	-2.27308	1.42992e-13	3.15449e-13	2.89028	1.66833e-11	1.35815e-10
		NGR_c07220	NGR_c07220	663	432	72	118	0.9864	0.9698	0.9789	85.4088	122.556	52.4885	0.520982	0.00535634	0.00771976	-0.702383	1.14243e-06	2.01177e-06	1.22337	4.70808e-08	2.47905e-07
NGR_c07200	NGR_c07200		NGR_c07200	831	109	90	233	0.9856	0.9446	0.988	17.1932	122.224	82.6895	2.82961	2.206e-36	1.41426e-35	2.26586	1.02333e-45	3.78504e-45	0.563751	0.00194637	0.00452883
NGR_c07190			NGR_c07190	393	888	223	721	0.9975	0.9898	0.9949	296.178	640.364	541.051	1.11243	1.44213e-21	6.28953e-21	0.869301	3.07908e-32	9.62777e-32	0.243128	0.0281256	0.0492258
	NGR_c07160	NGR_c07160	NGR_c07160	423	1862	129	189	0.9953	0.9929	0.9929	576.994	344.163	131.77	-0.745465	1.21067e-09	3.02203e-09	-2.13053	3.5458e-122	2.37718e-121	1.38507	7.5308e-16	9.0472e-15
NGR_c07140	NGR_c07140		NGR_c07140	762	1150	32	75	0.9974	0.9357	0.9738	197.822	47.3925	29.027	-2.06147	5.95656e-24	2.81595e-23	-2.76874	2.48618e-101	1.49074e-100	0.707265	0.0206584	0.0373505
	NGR_c07130	NGR_c07130	NGR_c07130	660	494	35	51	0.9939	0.9606	0.9758	98.1104	59.8465	22.7888	-0.713139	0.0031719	0.00467704	-2.10608	4.10656e-33	1.29716e-32	1.39294	1.98856e-05	6.84273e-05
	NGR_c07120		NGR_c07120	936	291	18	63	0.984	0.7393	0.9327	40.752	21.7026	19.85	-0.909005	0.00629108	0.00899161	-1.03773	3.33498e-08	6.24791e-08	0.128729	0.664654	0.733538
NGR_c07100	NGR_c07100		NGR_c07100	462	65	25	69	0.6364	0.8766	0.9697	18.4418	61.0679	44.0456	1.72743	2.49544e-06	4.94695e-06	1.25602	5.56786e-07	9.9148e-07	0.471416	0.147444	0.208083
	NGR_c07090		NGR_c07090	624	473	29	59	0.9936	0.9215	0.9728	99.3594	52.4479	27.8845	-0.92177	0.00033969	0.000554043	-1.83319	6.72294e-27	1.93856e-26	0.911422	0.00598592	0.0124823
	NGR_c07080	NGR_c07080	NGR_c07080	732	390	35	27	0.9973	0.9426	0.9262	69.837	53.96	10.878	-0.372102	0.154348	0.183364	-2.68258	2.95048e-34	9.40627e-34	2.31048	5.59254e-10	3.83604e-09
NGR_c07070	NGR_c07070		NGR_c07070	1008	1655	81	180	0.998	0.9643	0.9831	215.214	90.6858	52.6632	-1.24682	5.5681e-18	2.12335e-17	-2.0309	1.15936e-102	7.01281e-102	0.784081	7.64212e-05	0.000237001
NGR_c07030	NGR_c07030		NGR_c07030	549	34	19	79	0.9945	0.8251	0.9709	8.11781	39.0567	42.4375	2.26641	4.17114e-07	8.75063e-07	2.38618	1.23227e-17	2.99149e-17	-0.119769	0.820002	0.861204
NGR_c07020	NGR_c07020		NGR_c07020	588	607	24	68	0.9881	0.9575	0.932	135.314	46.0626	34.1057	-1.55465	1.28447e-09	3.2011e-09	-1.98823	1.10699e-37	3.66705e-37	0.433583	0.186075	0.254644
NGR_c07010	NGR_c07010	NGR_c07010	NGR_c07010	1539	1193	42	64	0.9981	0.8785	0.8843	101.609	30.7982	12.2641	-1.72212	4.09822e-20	1.70911e-19	-3.05052	2.9872e-115	1.9235e-114	1.3284	7.20348e-06	2.66874e-05
NGR_c07000	NGR_c07000		NGR_c07000	1464	1688	77	156	0.9993	0.9727	0.9945	151.134	59.356	31.4253	-1.34837	2.34288e-20	9.84359e-20	-2.26584	3.14898e-119	2.07739e-118	0.917468	9.60482e-06	3.48738e-05
NGR_c06990	NGR_c06990	NGR_c06990	NGR_c06990	1650	1929	66	121	0.9976	0.9321	0.9945	153.243	45.1414	21.627	-1.7633	1.23406e-32	7.29248e-32	-2.82491	2.93742e-172	2.5106e-171	1.06161	3.32742e-06	1.30049e-05
NGR_c06980	NGR_c06980		NGR_c06980	486	17	18	48	0.714	0.9012	0.9733	4.58506	41.7976	29.1273	3.18841	6.27116e-10	1.59234e-09	2.66736	9.44522e-13	2.04289e-12	0.521046	0.170671	0.236229
	NGR_c06970		NGR_c06970	387	19	9	53	0.9561	0.8915	0.9612	6.43539	26.245	40.3888	2.02794	0.000918218	0.00143454	2.64985	7.92428e-14	1.76007e-13	-0.621912	0.26551	0.345397
NGR_c06960	NGR_c06960		NGR_c06960	756	395	16	36	0.996	0.8836	0.9405	68.4869	23.8843	14.0435	-1.51976	1.76695e-06	3.53675e-06	-2.28592	2.41836e-29	7.23637e-29	0.766159	0.0708738	0.11104
NGR_c06950	NGR_c06950		NGR_c06950	954	1022	19	43	0.9958	0.8312	0.9182	140.422	22.4761	13.2928	-2.64331	1.16711e-27	6.23096e-27	-3.40105	9.8431e-109	6.20888e-108	0.757747	0.0533224	0.086544
NGR_c06940	NGR_c06940	NGR_c06940	NGR_c06940	1497	2010	51	83	0.9987	0.8985	0.9392	175.997	38.4471	16.3513	-2.19461	7.7082e-44	5.80035e-43	-3.42808	1.04112e-213	1.02915e-212	1.23347	3.40946e-06	1.32836e-05
	NGR_c06920		NGR_c06920	600	223	11	41	0.9767	0.7667	0.975	48.7176	20.6898	20.1525	-1.23552	0.00250304	0.00372628	-1.27349	1.49334e-08	2.82938e-08	0.0379634	0.835212	0.874062
NGR_c06870	NGR_c06870		NGR_c06870	450	74	32	101	0.9889	0.8578	0.9711	21.5552	80.2513	66.1918	1.89649	1.24551e-08	2.90415e-08	1.61862	1.70181e-13	3.74627e-13	0.277872	0.31246	0.395497
NGR_c06860	NGR_c06860	NGR_c06860	NGR_c06860	957	36	36	41	0.72	0.9655	0.9394	4.93086	42.4527	12.6348	3.10594	1.63784e-17	6.14364e-17	1.35749	3.8384e-05	6.31535e-05	1.74846	2.5341e-07	1.18776e-06
	NGR_c06830		NGR_c06830	237	54	2	6	0.9367	0.7595	0.8101	29.866	9.5235	7.46618	-1.64894	0.11105	0.135247	-2.00006	0.00020107	0.000317565	0.351121	0.561888	0.640693
NGR_c06820	NGR_c06820		NGR_c06820	1152	1244	42	174	0.9974	0.8003	0.9861	141.547	41.1445	44.5443	-1.78251	8.33886e-22	3.6678e-21	-1.66797	2.47956e-60	1.07372e-59	-0.114542	0.690638	0.75481
NGR_c06800			NGR_c06800	486	24	11	9	0.9938	0.9033	0.7037	6.47302	25.543	5.46137	1.98041	0.00036502	0.000593793	-0.245176	0.737424	0.769378	2.22559	0.00055135	0.00145158
	NGR_c06770		NGR_c06770	240	45	0	3	0.95	-	0.8792	24.5773	0	3.68643	-	0.0127585	0.0175703	-2.73703	5.5961e-05	9.12962e-05	-11.848	0.790174	0.837411
NGR_c06760		NGR_c06760	NGR_c06760	378	57	26	17	0.9392	0.9815	0.7619	19.7658	77.6241	13.2633	1.97349	1.093e-07	2.38511e-07	-0.575566	0.157423	0.187622	2.54906	1.09335e-08	6.32794e-08
NGR_c06710	NGR_c06710		NGR_c06710	2445	236	193	1355	0.9955	0.9926	0.9971	12.6522	89.0827	163.439	2.81576	3.95518e-75	4.28974e-74	3.6913	0	0	-0.875536	2.47444e-17	3.26426e-16
NGR_c06700	NGR_c06700	NGR_c06700	NGR_c06700	1068	60	67	537	0.9429	0.9878	0.9991	7.36397	70.7976	148.285	3.26514	8.53788e-33	5.07438e-32	4.33175	5.08276e-202	4.83879e-201	-1.06661	4.9379e-10	3.40969e-09
	NGR_c06690	NGR_c06690	NGR_c06690	864	38	27	218	0.9306	0.75	0.9954	5.76504	35.2667	74.4112	2.6129	3.76672e-11	1.03036e-10	3.69012	5.96746e-73	2.92836e-72	-1.07721	7.93744e-05	0.00024579
NGR_c06680	NGR_c06680		NGR_c06680	921	25	38	224	0.7166	0.9707	0.9967	3.55805	46.5628	71.7272	3.71002	2.61954e-22	1.17386e-21	4.33336	2.38908e-85	1.28553e-84	-0.623344	0.0117656	0.0226349
NGR_c06670	NGR_c06670		NGR_c06670	1221	43	115	790	0.7297	0.9746	0.9943	4.6162	106.291	190.813	4.52517	2.7021e-77	2.96179e-76	5.36931	0	0	-0.844135	3.92212e-10	2.73576e-09
NGR_c06660	NGR_c06660		NGR_c06660	978	411	17	79	0.9959	0.5613	0.9765	55.0852	19.6167	23.8223	-1.48959	1.50476e-06	3.0276e-06	-1.20935	1.16276e-13	2.57245e-13	-0.280234	0.524822	0.606476
NGR_c06640	NGR_c06640		NGR_c06640	1446	103	43	97	0.9585	0.8679	0.8285	9.33687	33.5595	19.7833	1.84571	1.24772e-10	3.31635e-10	1.08327	1.51934e-07	2.77171e-07	0.762436	0.0044883	0.00959541
	NGR_c06630		NGR_c06630	1782	99	38	13	0.9618	0.7127	0.4848	7.28215	24.0653	2.15145	1.72452	9.04288e-09	2.13262e-08	-1.75906	2.53032e-06	4.39204e-06	3.48357	1.47585e-16	1.85591e-15
	NGR_c06590		NGR_c06590	1050	56	20	3	0.92	0.7733	0.1571	6.99087	21.4959	0.842612	1.62052	5.51424e-05	9.71265e-05	-3.05253	1.76926e-06	3.09533e-06	4.67305	9.19896e-12	7.72238e-11
NGR_c06580	NGR_c06580	NGR_c06580	NGR_c06580	1023	40	31	3	0.8631	0.8749	0.1828	5.12527	34.198	0.864851	2.73821	2.92446e-13	8.93938e-13	-2.5671	0.000257484	0.000404702	5.30532	8.87426e-19	1.29188e-17
	NGR_c06570		NGR_c06570	1992	159	31	159	0.9869	0.6421	0.8133	10.4626	17.5625	23.5398	0.747258	0.00955852	0.0133927	1.16986	8.5877e-13	1.85937e-12	-0.422603	0.143561	0.203391
	NGR_c06560	NGR_c06560	NGR_c06560	981	209	27	406	0.9939	0.8002	0.9918	27.926	31.0606	122.054	0.153473	0.534364	0.574235	2.12784	3.98092e-72	1.93815e-71	-1.97436	5.5919e-17	7.19274e-16
	NGR_c06550		NGR_c06550	1014	32	15	34	0.9448	0.6085	0.8254	4.13661	16.6943	9.88864	2.01284	3.2228e-05	5.81042e-05	1.25732	0.000408858	0.00063393	0.755512	0.0827056	0.126784
NGR_c06540	NGR_c06540	NGR_c06540	NGR_c06540	1548	134	41	792	0.989	0.8314	0.9981	11.3466	29.8901	150.886	1.39741	4.7115e-07	9.85421e-07	3.73313	8.30658e-263	9.79069e-262	-2.33572	1.65957e-38	4.58383e-37
	NGR_c06500		NGR_c06500	1044	158	23	23	0.9693	0.7471	0.6724	19.8376	24.8623	6.49715	0.325726	0.270378	0.309568	-1.61036	1.73246e-08	3.27543e-08	1.93608	7.91008e-06	2.90961e-05
NGR_c06480			NGR_c06480	867	236	58	140	0.985	0.8397	0.9781	35.68	75.496	47.6217	1.08128	1.55431e-06	3.12426e-06	0.416501	0.00708076	0.00995586	0.664782	0.00365838	0.00801785
NGR_c06450			NGR_c06450	408	21	17	24	0.8113	0.875	0.8333	6.7467	47.0223	17.3479	2.80109	2.90992e-08	6.56986e-08	1.36251	0.00149806	0.0022289	1.43858	0.00195014	0.00453081
NGR_c06420			NGR_c06420	1347	182	57	161	0.977	0.977	0.9918	17.7107	47.7554	35.2496	1.43104	1.6826e-09	4.17314e-09	0.992983	3.4707e-10	6.91013e-10	0.438057	0.0479202	0.0786008
	NGR_c06410	NGR_c06410	NGR_c06410	792	163	15	415	0.9735	0.8359	0.9949	26.9771	21.3738	154.532	-0.335893	0.451978	0.49393	2.5181	2.76342e-91	1.53639e-90	-2.85399	2.88104e-25	5.76861e-24
NGR_c06390		NGR_c06390	NGR_c06390	882	61	25	32	0.9172	0.8107	0.8583	9.06554	31.9879	10.6998	1.81906	9.5913e-07	1.95263e-06	0.239124	0.421272	0.466088	1.57994	6.32328e-05	0.000199501
	NGR_c06380	NGR_c06380	NGR_c06380	717	102	16	181	0.9582	0.8452	0.9944	18.6472	25.1835	74.4483	0.43352	0.2224	0.258313	1.99728	1.57951e-30	4.82666e-30	-1.56376	2.17796e-06	8.74435e-06
NGR_c06370		NGR_c06370	NGR_c06370	1002	68	23	24	0.986	0.8154	0.6637	8.89556	25.9045	7.06381	1.54204	3.4599e-05	6.21798e-05	-0.332639	0.356138	0.400251	1.87468	1.2709e-05	4.50604e-05
NGR_c06360		NGR_c06360	NGR_c06360	1338	95	27	40	0.9634	0.8804	0.8565	9.30679	22.7731	8.81656	1.29098	0.000109513	0.000186373	-0.0780663	0.811144	0.835863	1.36904	0.000204948	0.000583531
NGR_c06340	NGR_c06340		NGR_c06340	1098	40	33	57	0.929	0.8179	0.9135	4.77518	33.9177	15.3097	2.82841	1.51092e-14	4.94825e-14	1.68082	1.17071e-08	2.22697e-08	1.14759	0.000393068	0.00106012
		NGR_c06250	NGR_c06250	471	51	11	8	0.9193	0.8514	0.7006	14.1932	26.3564	5.00916	0.892951	0.05555	0.0707135	-1.50256	0.00299408	0.00434303	2.39552	0.000291312	0.000803185
	NGR_c06240		NGR_c06240	1503	76	31	13	0.9528	0.6733	0.314	6.62807	23.2765	2.55082	1.81221	6.12296e-08	1.36156e-07	-1.37763	0.000571996	0.000877202	3.18984	1.05576e-12	9.677e-12
[truncated: 1,947 more rows]
