# Supplementary material for: High-Resolution Transcriptomic Analyses of Sinorhizobium sp. NGR234 Bacteroids in Determinate Nodules of Vigna unguiculata and Indeterminate Nodules of Leucaena leucocephala
Source: PLoS One. 2013 Aug 2;8(8):e70531. doi: 10.1371/journal.pone.0070531 (PMC3732241; doi:10.1371/journal.pone.0070531)
Supplement: Table S3 — (XLS) [file pone.0070531.s003.xls]

## Sheet: Table S3
Table S3 KEGG pathway enrichment of differentially expressed genes.
KEGG pathways of Sinorhizobium sp. NGR234			LB/F		VB/F		LB/F_commmon		VB/F_commmon		LB/VB
ID	Name	CDS Num.	up (328)	down (547)	up (264)	down (700)	up (206)	down (502)	up (198)	down (508)	up (252)	down (65)
rhi01100	Metabolic pathways	848	156	277	129	366	101	255	94	263	111	30
rhi01110	Biosynthesis of secondary metabolites	361	61	115	44	164	33	107	31	110	57	13
rhi01120	Microbial metabolism in diverse environments	345	79(*)	62	73(*)	100	53(*)	58	51(*)	61	49	22
rhi02010	ABC transporters	264	71(*)	64	54(*)	85	41(*)	56	41(*)	56	57	16
rhi02020	Two-component system	119	31	36	24	48	22	33	19	36	25	3
rhi00230	Purine metabolism	91	9	42(*)	8	50	7	37	7	37	6	2
rhi00910	Nitrogen metabolism	79	30(*)	19	30(*)	15	25(*)	14	25(*)	14	11	2
rhi00190	Oxidative phosphorylation	73	21	25	23(*)	28	21	21	19	23	6	1
rhi00260	Glycine, serine and threonine metabolism	66	19	22	13	28	11	21	11	21	13	2
rhi00630	Glyoxylate and dicarboxylate metabolism	63	14	9	15(*)	13	12	8	12	8	7	6
rhi00330	Arginine and proline metabolism	62	14	17	10	18	7	13	6	14	15	4
rhi03070	Bacterial secretion system	62	16	13	4	19	4	13	4	12	17	1
rhi00010	Glycolysis / Gluconeogenesis	56	11	10	11	19	8	7	6	9	6	3
rhi00620	Pyruvate metabolism	55	13	18	12	20	10	15	9	16	4	2
rhi03010	Ribosome	53	0	47(*)	0	47(*)	0	46(*)	0	46(*)	0	0
rhi00680	Methane metabolism	52	13	7	8	15	7	7	6	8	8	1
rhi02030	Bacterial chemotaxis	50	4	24	5	29	1	23(*)	1	22	17	2
rhi00240	Pyrimidine metabolism	47	4	27(*)	2	31(*)	2	26	2	26	3	0
rhi00350	Tyrosine metabolism	46	8	7	11	13	5	7	5	7	4	4
rhi00650	Butanoate metabolism	45	10	3	9	10	9(*)	3	8	4	7	0
rhi00360	Phenylalanine metabolism	44	12	7	13(*)	8	7	7	7	7	3	10(*)
rhi00250	Alanine, aspartate and glutamate metabolism	43	9	10	8	14	5	10	5	10	9	1
rhi00280	Valine, leucine and isoleucine degradation	43	8	13	7	13	4	9	4	9	4	3
rhi00520	Amino sugar and nucleotide sugar metabolism	42	6	16	2	20	2	16	2	16	8	1
rhi00625	Chloroalkane and chloroalkene degradation	42	10	3	13(*)	5	6	2	6	2	6	4
rhi00640	Propanoate metabolism	41	11	8	10	8	5	7	5	7	5	3
rhi00071	Fatty acid metabolism	38	11(*)	3	13(*)	4	7(*)	1	7(*)	1	5	5
rhi00030	Pentose phosphate pathway	35	4	12	4	18	4	11	3	13	2	1
rhi00860	Porphyrin and chlorophyll metabolism	35	6	13	3	17	3	12	3	12	4	1
rhi00020	Citrate cycle (TCA cycle)	34	6	4	3	5	3	1	2	2	7	1
rhi00362	Benzoate degradation	31	8(*)	0	7(*)	3	4	0	4	0	4	0
rhi00500	Starch and sucrose metabolism	31	8	10	5	13	5	10	5	10	7	0
rhi00340	Histidine metabolism	30	3	17	5	18	2	15	2	15	3	4
rhi00400	Phenylalanine, tyrosine and tryptophan biosynthesis	30	2	19	1	21	1	19	1	19	1	0
rhi00290	Valine, leucine and isoleucine biosynthesis	29	7	7	2	17	2	7	2	7	11	0
rhi00480	Glutathione metabolism	29	5	9	7	18	5	9	5	9	6	1
rhi02040	Flagellar assembly	29	0	28(*)	0	26(*)	0	28(*)	0	26(*)	6	0
rhi00270	Cysteine and methionine metabolism	28	3	9	4	13	1	8	1	8	5	1
rhi00970	Aminoacyl-tRNA biosynthesis	28	1	22(*)	1	25(*)	1	22	1	22	1	0
rhi00061	Fatty acid biosynthesis	27	5	14	2	15	2	14	2	14	2	0
rhi00760	Nicotinate and nicotinamide metabolism	26	1	8	0	15	0	8	0	8	3	0
rhi00040	Pentose and glucuronate interconversions	25	6	5	5	6	2	4	2	4	7	3
rhi00380	Tryptophan metabolism	25	6	2	7(*)	2	4	0	4	0	4	3
rhi00770	Pantothenate and CoA biosynthesis	25	4	5	3	14	3	4	3	4	7	0
rhi00710	Carbon fixation in photosynthetic organisms	24	5	7	4	13	4	7	3	8	4	0
rhi00410	beta-Alanine metabolism	23	5	2	7(*)	1	2	0	2	0	2	3
rhi00310	Lysine degradation	22	4	5	6	3	3	2	3	2	3	4
rhi00562	Inositol phosphate metabolism	22	5	3	4	8	2	3	2	3	4	1
rhi00564	Glycerophospholipid metabolism	22	4	8	4	8	4	7	4	7	1	0
rhi00051	Fructose and mannose metabolism	21	4	4	2	11	3	4	2	5	4	1
rhi00561	Glycerolipid metabolism	21	7	5	7	4	3	3	3	3	4	2
rhi00780	Biotin metabolism	21	6	9	2	12	4	9	2	11	4	0
rhi00300	Lysine biosynthesis	20	2	7	2	12	0	7	0	7	6	0
rhi03430	Mismatch repair	20	1	6	4	7	1	5	1	5	1	0
rhi03440	Homologous recombination	20	0	10	0	13	0	9	0	9	0	0
rhi00550	Peptidoglycan biosynthesis	19	1	11	1	14	1	11	1	11	2	0
rhi00670	One carbon pool by folate	19	3	5	3	7	2	3	2	3	4	2
rhi00052	Galactose metabolism	18	4	2	2	7	2	2	2	2	7	0
rhi00521	Streptomycin biosynthesis	18	4	2	4	5	2	2	2	2	3	1
rhi03018	RNA degradation	16	3	7	3	9	2	7	2	7	2	0
rhi03410	Base excision repair	16	2	4	5	6	2	4	2	4	2	0
rhi00053	Ascorbate and aldarate metabolism	15	4	1	4	3	1	0	1	0	3	2
rhi00361	Chlorocyclohexane and chlorobenzene degradation	15	3	0	4	1	2	0	2	0	2	0
rhi00450	Selenocompound metabolism	15	2	5	3	6	1	5	1	5	4	1
rhi03060	Protein export	15	0	11	0	12	0	11	0	11	2	1
rhi00627	Aminobenzoate degradation	14	4	0	5(*)	1	3	0	3	0	2	0
rhi00660	C5-Branched dibasic acid metabolism	14	4	3	2	7	2	3	2	3	6	0
rhi00790	Folate biosynthesis	14	2	3	1	5	1	3	1	3	1	0
rhi00900	Terpenoid backbone biosynthesis	14	3	2	3	5	3	2	3	2	0	1
rhi00903	Limonene and pinene degradation	14	3	1	6(*)	1	2	0	2	0	2	2
rhi03030	DNA replication	14	0	8	0	9	0	7	0	7	0	0
rhi00626	Naphthalene degradation	13	4	2	5	4	3	2	3	2	2	1
rhi00920	Sulfur metabolism	13	3	6	3	7	3	6	3	6	1	0
rhi00623	Toluene degradation	12	2	0	2	2	1	0	1	0	2	0
rhi03420	Nucleotide excision repair	12	1	3	4	3	1	2	1	2	1	0
rhi00130	Ubiquinone and other terpenoid-quinone biosynthesis	11	2	2	3	3	2	2	2	2	0	1
rhi00401	Novobiocin biosynthesis	10	2	5	1	6	1	5	1	5	1	0
rhi00730	Thiamine metabolism	10	5	1	7(*)	2	5	1	5	1	1	3
rhi00540	Lipopolysaccharide biosynthesis	9	0	7	0	8	0	7	0	7	0	0
rhi00750	Vitamin B6 metabolism	9	2	1	1	4	1	1	1	1	1	1
rhi01040	Biosynthesis of unsaturated fatty acids	9	2	1	2	1	2	1	2	1	0	0
rhi04122	Sulfur relay system	9	2	1	2	1	2	1	2	1	0	1
rhi00621	Dioxin degradation	8	1	1	1	1	0	1	0	1	1	0
rhi00622	Xylene degradation	8	1	0	1	0	0	0	0	0	1	0
rhi00642	Ethylbenzene degradation	8	2	0	2	0	0	0	0	0	2	0
rhi00643	Styrene degradation	8	2	0	3	1	1	0	1	0	1	2
rhi00740	Riboflavin metabolism	8	0	3	1	3	0	3	0	3	0	2
rhi03450	Non-homologous end-joining	8	4	0	8(*)	0	4	0	4	0	1	0
rhi00072	Synthesis and degradation of ketone bodies	7	2	1	2	1	2	1	2	1	0	0
rhi00281	Geraniol degradation	7	1	2	0	2	0	2	0	2	1	0
rhi00523	Polyketide sugar unit biosynthesis	7	2	0	2	1	1	0	1	0	1	0
rhi00430	Taurine and hypotaurine metabolism	6	4	1	4	1	4	1	4	1	1	0
rhi00471	D-Glutamine and D-glutamate metabolism	6	0	3	1	4	0	3	0	3	2	0
rhi00473	D-Alanine metabolism	5	2	3	1	2	1	2	1	2	1	0
rhi00624	Polycyclic aromatic hydrocarbon degradation	5	1	1	1	2	1	1	1	1	2	0
rhi00364	Fluorobenzoate degradation	4	1	0	1	2	1	0	1	0	0	0
rhi00440	Phosphonate and phosphinate metabolism	4	0	1	0	1	0	1	0	1	0	0
rhi00460	Cyanoamino acid metabolism	4	3	0	3	1	3	0	3	0	1	0
rhi00600	Sphingolipid metabolism	4	3	0	1	0	1	0	1	0	3	0
rhi00791	Atrazine degradation	4	1	0	1	0	1	0	1	0	0	0
rhi00930	Caprolactam degradation	4	0	0	0	1	0	0	0	0	0	0
rhi02060	Phosphotransferase system (PTS)	4	0	1	0	0	0	0	0	0	0	0
rhi00511	Other glycan degradation	3	0	0	0	1	0	0	0	0	1	0
rhi03020	RNA polymerase	3	0	3	0	3	0	3	0	3	0	0
rhi00363	Bisphenol degradation	2	2	0	2	0	2	0	2	0	1	0
rhi00906	Carotenoid biosynthesis	2	1	1	0	1	0	1	0	1	1	0
rhi00472	D-Arginine and D-ornithine metabolism	1	0	1	0	1	0	1	0	1	0	0
rhi00592	alpha-Linolenic acid metabolism	1	1	0	0	0	0	0	0	0	1	0
rhi00785	Lipoic acid metabolism	1	0	0	0	0	0	0	0	0	0	0
rhi00909	Sesquiterpenoid and triterpenoid biosynthesis	1	0	0	0	0	0	0	0	0	0	0
rhi01054	Nonribosomal peptide structures	1	1	0	1	0	1	0	1	0	1	0
Note: Benjamini FDR corrected P values (two-tailed) for Fisher exact test: *, p<0.05. Up, up-regulated; Down, down-regulated.
VB/F, V. unguiculata bacteroids vs free-living bacteria; LB/F, L. leucocephala bacteroids vs free-living bacteria; LB/VB, L. leucocephala bacteroids vs V. unguiculata bacteroids;
VB/F_commmon, DEGs of VB/F shared by LB/F; LB/F_commmon, DEGs of VB/F shared by LB/F.
