# Supplementary material for: High-Resolution Transcriptomic Analyses of Sinorhizobium sp. NGR234 Bacteroids in Determinate Nodules of Vigna unguiculata and Indeterminate Nodules of Leucaena leucocephala
Source: PLoS One. 2013 Aug 2;8(8):e70531. doi: 10.1371/journal.pone.0070531 (PMC3732241; doi:10.1371/journal.pone.0070531)
Supplement: Table S4 — (XLS) [file pone.0070531.s004.xls]

## Sheet: Table S3
Table S4 qRT-PCR validation of transcriptomic profiles.
Gene	LB/F				VB/F				LB/VB				Coverage			RPKM			Unique reads number
	RNA-seq	qRT-PCR_1	qRT-PCR_2	qRT-PCR_3	RNA-seq	qRT-PCR_1	qRT-PCR_2	qRT-PCR_3	RNA-seq	qRT-PCR_1	qRT-PCR_2	qRT-PCR_3	F	LB	VB	F	LB	VB	F	LB	VB
NGR_a01720	8.63678	2.47667	1.8	2.6	10.018	5.04667	5.53	5.1	-1.38127	-2.57	-3.73	-2.5	0.8277	0.9973	0.9989	6.07042	2416.29	6294.36	86	3976	39634
NGR_a01790	9.39343	5.59667	3.58	4.87	11.7011	9.28667	10.47	10.66	-2.30762	-3.69	-6.89	-5.79	0.9235	0.9979	0.9993	6.4764	4355.5	21562.6	71	5546	105066
NGR_b14060	1.80808	2.5	2.07	1.98	5.61782	3.35667	3.86	5.89	-3.80974	-0.856667	-1.79	-3.91	0.9773	0.9759	0.9887	60.7982	212.901	2985.53	327	133	7137
NGR_c14400	3.70964	0.99	4.29	1.81	6.96987	3.15	6.06	7.23	-3.26023	-2.16	-1.77	-5.42	0.991	0.9812	0.9992	20.1204	263.24	2522.19	204	310	11366
NGR_c14420	2.63464	0.42	-0.91	-1	5.917	3.51	4.35	2.67	-3.28236	-3.09	-5.27	-3.67	0.9797	0.9864	0.9966	9.0348	56.1079	545.841	61	44	1638
NGR_c15770	3.10594	-0.223333	1	-1.23	9.03414	6.62667	5.08	6.24	-5.92819	-6.85	-4.08	-7.47	0.9209	0.9409	0.999	8.92228	76.8172	4677.59	68	68	15845
NGR_c28780	7.54133	4.84	-1.96	-2.35	10.271	5.72	-1.61	2.72	-2.72967	-0.88	-0.35	-5.07	0.5928	0.9958	0.9979	3.04191	566.648	3758.6	11	238	6041
NGR_c26130	1.59898	-0.31	0.66	-3.08	4.507	3.46	1.87	10.25	-2.90802	-3.77	-1.21	-13.33	0.9879	0.93	0.9981	20.6363	62.5136	469.168	324	114	3274
NGR_a01030	11.5268	7.79	5.68	7.51	11.4885	8.10667	8.87	7.97	0.0382937	-0.316667	-3.19	-0.46	0.8869	0.9978	0.9993	3.60857	10647.2	10368.3	37	12680	47251
NGR_a01900	10.1513	5.07	4.79	3.84	10.5819	6.75	8.58	5.93	-0.430617	-1.68	-3.8	-2.1	0.5545	0.9969	0.998	1.46979	1671.52	2252.89	11	1453	7494
NGR_c09220	1.1	-4.34667	-3.36	-4.41	-2.00173	-4.73667	-7.19	-4.88	3.10173	0.39	3.83	0.47	0.9984	0.9953	0.9953	1595.1	3419.16	398.296	7776	1936	863
NGR_c29970	-1.19784	-1.12	-1.56	-5.26	1.36433	1.61	-0.94	-0.89	-2.56217	-2.73	-0.62	-4.37	0.9966	0.7931	0.9931	59.5128	25.9433	153.22	395	20	452
NGR_c25200	-2.65424	-6.2	-2.37	3.51	-1.49	-4.5	9.87	-0.25	-1.16424	-1.7	-12.24	3.76	0.9989	0.979	0.9989	1306	207.46	462.457	8997	166	1416
Note: VB/F, V. unguiculata bacteroids vs free-living bacteria; LB/F, L. leucocephala bacteroids vs free-living bacteria; LB/VB, L. leucocephala bacteroids vs V. unguiculata bacteroids;
